# Supplementary material for: Reduced MUNC18-1 Levels, Synaptic Proteome Changes, and Altered Network Activity in STXBP1-Related Disorder Patient Neurons
Source: Biol Psychiatry Glob Open Sci. 2023 May 30;4(1):284–98. doi: 10.1016/j.bpsgos.2023.05.004 (PMC10829628; doi:10.1016/j.bpsgos.2023.05.004)
Supplement: Supplementary Table S4 [file mmc2.xlsx]

## Sheet: statistics
protein_id	accessions	fasta_headers	gene_symbols_or_id	unique_peptides	peptides_used_for_dea_contrast: C1_glia,C2_glia,C3_glia vs P3_glia,P4_glia,P5_glia,P6_glia,P7_glia	peptides_used_for_dea_contrast: C1_glia,C2_glia,C3_glia vs P3_glia	peptides_used_for_dea_contrast: C1_glia,C2_glia,C3_glia vs P4_glia	peptides_used_for_dea_contrast: C1_glia,C2_glia,C3_glia vs P5_glia	peptides_used_for_dea_contrast: C1_glia,C2_glia,C3_glia vs P6_glia	peptides_used_for_dea_contrast: C1_glia,C2_glia,C3_glia vs P7_glia	foldchange.log2_msqrob_contrast: C1_glia,C2_glia,C3_glia vs P3_glia,P4_glia,P5_glia,P6_glia,P7_glia	foldchange.log2_msqrob_contrast: C1_glia,C2_glia,C3_glia vs P3_glia	foldchange.log2_msqrob_contrast: C1_glia,C2_glia,C3_glia vs P4_glia	foldchange.log2_msqrob_contrast: C1_glia,C2_glia,C3_glia vs P5_glia	foldchange.log2_msqrob_contrast: C1_glia,C2_glia,C3_glia vs P6_glia	foldchange.log2_msqrob_contrast: C1_glia,C2_glia,C3_glia vs P7_glia	pvalue_msqrob_contrast: C1_glia,C2_glia,C3_glia vs P3_glia,P4_glia,P5_glia,P6_glia,P7_glia	pvalue_msqrob_contrast: C1_glia,C2_glia,C3_glia vs P3_glia	pvalue_msqrob_contrast: C1_glia,C2_glia,C3_glia vs P4_glia	pvalue_msqrob_contrast: C1_glia,C2_glia,C3_glia vs P5_glia	pvalue_msqrob_contrast: C1_glia,C2_glia,C3_glia vs P6_glia	pvalue_msqrob_contrast: C1_glia,C2_glia,C3_glia vs P7_glia	qvalue_msqrob_contrast: C1_glia,C2_glia,C3_glia vs P3_glia,P4_glia,P5_glia,P6_glia,P7_glia	qvalue_msqrob_contrast: C1_glia,C2_glia,C3_glia vs P3_glia	qvalue_msqrob_contrast: C1_glia,C2_glia,C3_glia vs P4_glia	qvalue_msqrob_contrast: C1_glia,C2_glia,C3_glia vs P5_glia	qvalue_msqrob_contrast: C1_glia,C2_glia,C3_glia vs P6_glia	qvalue_msqrob_contrast: C1_glia,C2_glia,C3_glia vs P7_glia	signif_msqrob_contrast: C1_glia,C2_glia,C3_glia vs P3_glia,P4_glia,P5_glia,P6_glia,P7_glia	signif_msqrob_contrast: C1_glia,C2_glia,C3_glia vs P3_glia	signif_msqrob_contrast: C1_glia,C2_glia,C3_glia vs P4_glia	signif_msqrob_contrast: C1_glia,C2_glia,C3_glia vs P5_glia	signif_msqrob_contrast: C1_glia,C2_glia,C3_glia vs P6_glia	signif_msqrob_contrast: C1_glia,C2_glia,C3_glia vs P7_glia	count_peptides_detected_within_group__C1	count_peptides_detected_within_group__C1_glia	count_peptides_detected_within_group__C2	count_peptides_detected_within_group__C2_glia	count_peptides_detected_within_group__C3	count_peptides_detected_within_group__C3_glia	count_peptides_detected_within_group__P3	count_peptides_detected_within_group__P3_glia	count_peptides_detected_within_group__P4	count_peptides_detected_within_group__P4_glia	count_peptides_detected_within_group__P5	count_peptides_detected_within_group__P5_glia	count_peptides_detected_within_group__P6	count_peptides_detected_within_group__P6_glia	count_peptides_detected_within_group__P7
P51608-2;P51608;A0A087X1U4;I6LM39	P51608-2;P51608;A0A087X1U4;I6LM39	>sp|P51608-2|MECP2-2_HUMAN Isoform of P51608, Isoform B of Methyl-CpG-binding protein 2 OS=Homo sapiens (Human) OX=9606 GN=MECP2 PE=1 SV=1;>sp|P51608|MECP2_HUMAN Methyl-CpG-binding protein 2 OS=Homo sapiens (Human) OX=9606 GN=MECP2 PE=1 SV=1;>tr|A0A087X1U4|A0A087X1U4_HUMAN Isoform of P51608, MBD domain-containing protein OS=Homo sapiens (Human) OX=9606 GN=MECP2 PE=1 SV=1;>tr|I6LM39|I6LM39_HUMAN I…	MECP2	11	4	4	5	5	5	5	0	-7.67685e-19	0.026372	7.07361e-16	-0.254151	-2.04379e-16	1	1	0.523942	1	0.00132519	1	1	1	0.824186	1	0.0196183	1	FALSE	FALSE	FALSE	FALSE	FALSE	FALSE	24	24	17	21	19	22	17	24	16	25	18	25	15	23	15
P28482;P28482-2	P28482;P28482-2	>sp|P28482|MK01_HUMAN Mitogen-activated protein kinase 1 OS=Homo sapiens (Human) OX=9606 GN=MAPK1 PE=1 SV=3;>sp|P28482-2|MK01-2_HUMAN Isoform of P28482, Isoform 2 of Mitogen-activated protein kinase 1 OS=Homo sapiens (Human) OX=9606 GN=MAPK1 PE=1 SV=3	MAPK1	15	9	10	9	10	10	9	-0.0484003	-0.0702171	-0.120662	-0.0868079	-2.49249e-18	0	0.191344	0.227237	0.0839351	0.127656	1	1	0.438868	0.792281	0.176005	0.360559	1	1	FALSE	FALSE	FALSE	FALSE	FALSE	FALSE	42	40	39	38	37	41	38	40	34	39	35	41	39	39	39
P09417;P09417-2;B7Z415;D6RGG7	P09417;P09417-2;B7Z415;D6RGG7	>sp|P09417|DHPR_HUMAN Dihydropteridine reductase OS=Homo sapiens (Human) OX=9606 GN=QDPR PE=1 SV=2;>sp|P09417-2|DHPR-2_HUMAN Isoform of P09417, Isoform 2 of Dihydropteridine reductase OS=Homo sapiens (Human) OX=9606 GN=QDPR PE=1 SV=2;>tr|B7Z415|B7Z415_HUMAN Isoform of P09417, Dihydropteridine reductase OS=Homo sapiens (Human) OX=9606 GN=QDPR PE=1 SV=1;>tr|D6RGG7|D6RGG7_HUMAN Isoform of P09417, Di…	QDPR	7	3	4	3	4	4	3	-0.221321	-0.0947138	-0.433988	-0.137585	1.64955e-17	-0.520893	0.0107085	0.124685	1.4879e-10	0.0879869	1	2.69811e-05	0.0574581	0.565831	5.8788e-09	0.276874	1	0.000672885	FALSE	FALSE	TRUE	FALSE	FALSE	TRUE	21	20	19	18	19	19	20	17	18	17	20	18	20	19	16
Q9Y2Z0;Q9Y2Z0-2	Q9Y2Z0;Q9Y2Z0-2	>sp|Q9Y2Z0|SGT1_HUMAN Protein SGT1 homolog OS=Homo sapiens (Human) OX=9606 GN=SUGT1 PE=1 SV=3;>sp|Q9Y2Z0-2|SGT1-2_HUMAN Isoform of Q9Y2Z0, Isoform 2 of Protein SGT1 homolog OS=Homo sapiens (Human) OX=9606 GN=SUGT1 PE=1 SV=3	SUGT1	11	7	8	8	8	8	7	0	5.45145e-15	-0.037138	-0.074658	0.0614877	0	1	1	0.423549	0.203701	0.274984	1	1	1	0.687304	0.499771	0.773834	1	FALSE	FALSE	FALSE	FALSE	FALSE	FALSE	25	30	30	28	29	26	28	28	26	30	24	24	28	28	29
P27361;P27361-2;E9PBK7;E9PQW4;P27361-3;B3KR49;E9PJF0	P27361;P27361-2;E9PBK7;E9PQW4;P27361-3;B3KR49;E9PJF0	>sp|P27361|MK03_HUMAN Mitogen-activated protein kinase 3 OS=Homo sapiens (Human) OX=9606 GN=MAPK3 PE=1 SV=4;>sp|P27361-2|MK03-2_HUMAN Isoform of P27361, Isoform 2 of Mitogen-activated protein kinase 3 OS=Homo sapiens (Human) OX=9606 GN=MAPK3 PE=1 SV=4;>tr|E9PBK7|E9PBK7_HUMAN Isoform of P27361, Mitogen-activated protein kinase OS=Homo sapiens (Human) OX=9606 GN=MAPK3 PE=1 SV=1;>tr|E9PQW4|E9PQW4_HU…	MAPK3	7	5	5	5	5	5	5	-9.83071e-19	0	-0.0425612	-0.0576519	3.39538e-18	0.111109	1	1	0.389294	0.242134	1	0.0724655	1	1	0.640451	0.565571	1	0.312582	FALSE	FALSE	FALSE	FALSE	FALSE	FALSE	18	18	15	17	17	15	14	18	16	17	16	15	16	20	16
O43324;D6RBD7;C9J1V9;O43324-2;H0YAL7	O43324;D6RBD7;C9J1V9;O43324-2;H0YAL7	>sp|O43324|MCA3_HUMAN Eukaryotic translation elongation factor 1 epsilon-1 OS=Homo sapiens (Human) OX=9606 GN=EEF1E1 PE=1 SV=1;>tr|D6RBD7|D6RBD7_HUMAN Isoform of O43324, GST C-terminal domain-containing protein OS=Homo sapiens (Human) OX=9606 GN=EEF1E1 PE=4 SV=1;>tr|C9J1V9|C9J1V9_HUMAN EEF1E1-BLOC1S5 readthrough, GST C-terminal domain-containing protein OS=Homo sapiens (Human) OX=9606 GN=EEF1E1-B…	EEF1E1;EEF1E1-BLOC1S5	7	4	4	4	4	4	4	-0.0463905	-0.123302	-0.0168231	-9.55011e-18	-1.52917e-18	-6.25252e-17	0.156089	0.0529566	0.612491	1	1	1	0.376199	0.348058	0.943005	1	1	1	FALSE	FALSE	FALSE	FALSE	FALSE	FALSE	18	16	17	15	17	15	17	14	16	15	15	14	16	17	18
Q00796;H0YLA4	Q00796;H0YLA4	>sp|Q00796|DHSO_HUMAN Sorbitol dehydrogenase OS=Homo sapiens (Human) OX=9606 GN=SORD PE=1 SV=4;>tr|H0YLA4|H0YLA4_HUMAN Isoform of Q00796, PKS_ER domain-containing protein OS=Homo sapiens (Human) OX=9606 GN=SORD PE=1 SV=1	SORD	4	2	2	2	2	2	2	0.025215	2.22718e-17	-8.4307e-18	0.0673029	0.0378364	4.88219e-17	0.551967	1	1	0.51119	0.616458	1	0.976048	1	1	0.986994	1	1	FALSE	FALSE	FALSE	FALSE	FALSE	FALSE	10	9	9	9	9	8	9	9	8	9	9	9	10	9	9
O00231;O00231-2	O00231;O00231-2	>sp|O00231|PSD11_HUMAN 26S proteasome non-ATPase regulatory subunit 11 OS=Homo sapiens (Human) OX=9606 GN=PSMD11 PE=1 SV=3;>sp|O00231-2|PSD11-2_HUMAN Isoform of O00231, Isoform 2 of 26S proteasome non-ATPase regulatory subunit 11 OS=Homo sapiens (Human) OX=9606 GN=PSMD11 PE=1 SV=3	PSMD11	21	9	11	11	13	12	13	-6.89986e-16	-2.46828e-14	0.0314433	0	-1.7126e-15	1.09841e-17	1	0.999999	0.180966	1	1	1	1	1	0.33375	1	1	1	FALSE	FALSE	FALSE	FALSE	FALSE	FALSE	53	51	53	55	49	51	48	51	48	50	48	53	51	56	53
Q9UL25	Q9UL25	>sp|Q9UL25|RAB21_HUMAN Ras-related protein Rab-21 OS=Homo sapiens (Human) OX=9606 GN=RAB21 PE=1 SV=3	RAB21	10	6	7	7	6	6	7	-1.70418e-17	-0.0294662	0.0737163	0.0476483	-0.0886472	-3.54968e-19	1	0.369056	0.0505562	0.136805	0.0194552	1	1	1	0.115511	0.37756	0.133354	1	FALSE	FALSE	FALSE	FALSE	FALSE	FALSE	28	24	22	23	23	24	24	25	24	24	24	22	25	23	25
Q92913;Q92913-2;Q92913-4;Q92913-5;Q92913-3;B1AJW0	Q92913;Q92913-2;Q92913-4;Q92913-5;Q92913-3;B1AJW0	>sp|Q92913|FGF13_HUMAN Fibroblast growth factor 13 OS=Homo sapiens (Human) OX=9606 GN=FGF13 PE=1 SV=1;>sp|Q92913-2|FGF13-2_HUMAN Isoform of Q92913, Isoform 2 of Fibroblast growth factor 13 OS=Homo sapiens (Human) OX=9606 GN=FGF13 PE=1 SV=1;>sp|Q92913-4|FGF13-4_HUMAN Isoform of Q92913, Isoform 4 of Fibroblast growth factor 13 OS=Homo sapiens (Human) OX=9606 GN=FGF13 PE=1 SV=1;>sp|Q92913-5|FGF13-5_…	FGF13	3	3	3	3	3	3	3	0.24243	0.0507362	0.28267	1.53322e-15	3.96642e-19	0.697663	0.00839017	0.378389	0.00140373	1	1	1.49538e-10	0.0490843	1	0.00589566	1	1	2.85917e-08	FALSE	FALSE	TRUE	FALSE	FALSE	TRUE	9	9	9	9	9	9	9	9	9	9	9	9	9	9	9
P62877	P62877	>sp|P62877|RBX1_HUMAN E3 ubiquitin-protein ligase RBX1 OS=Homo sapiens (Human) OX=9606 GN=RBX1 PE=1 SV=1	RBX1	1	1	1	1	1	1	1	-5.24312e-18	0	0	0	0	0	1	1	1	1	1	1	1	1	1	1	1	1	FALSE	FALSE	FALSE	FALSE	FALSE	FALSE	3	3	3	3	3	3	1	3	3	3	2	3	3	3	2
Q5VWZ2-2;Q5VWZ2	Q5VWZ2-2;Q5VWZ2	>sp|Q5VWZ2-2|LYPL1-2_HUMAN Isoform of Q5VWZ2, Isoform 2 of Lysophospholipase-like protein 1 OS=Homo sapiens (Human) OX=9606 GN=LYPLAL1 PE=1 SV=3;>sp|Q5VWZ2|LYPL1_HUMAN Lysophospholipase-like protein 1 OS=Homo sapiens (Human) OX=9606 GN=LYPLAL1 PE=1 SV=3	LYPLAL1	6	2	2	2	2	2	2	-0.228404	-0.759069	-0.373673	-0.31661	3.00387e-18	4.44096e-14	0.0997838	0.000375681	0.044636	0.121511	1	1	0.272941	0.0157952	0.103981	0.347019	1	1	FALSE	FALSE	FALSE	FALSE	FALSE	FALSE	16	12	14	8	11	6	10	7	7	7	9	8	11	12	12
J3KR44;Q96FW1;F5GYN4;F5H6Q1;F5GYJ8;F5H3F0;Q96FW1-2	J3KR44;Q96FW1;F5GYN4;F5H6Q1;F5GYJ8;F5H3F0;Q96FW1-2	>tr|J3KR44|J3KR44_HUMAN Isoform of Q96FW1, Ubiquitin thioesterase OS=Homo sapiens (Human) OX=9606 GN=OTUB1 PE=1 SV=2;>sp|Q96FW1|OTUB1_HUMAN Ubiquitin thioesterase OTUB1 OS=Homo sapiens (Human) OX=9606 GN=OTUB1 PE=1 SV=2;>tr|F5GYN4|F5GYN4_HUMAN Isoform of Q96FW1, OTU domain-containing protein OS=Homo sapiens (Human) OX=9606 GN=OTUB1 PE=1 SV=1;>tr|F5H6Q1|F5H6Q1_HUMAN Isoform of Q96FW1, Ubiquitin th…	OTUB1	10	9	9	9	9	9	9	-0.0558395	-3.20362e-17	-0.0891467	-0.0818828	0	-6.29731e-19	0.0087931	1	0.00395998	0.0105272	1	1	0.0509923	1	0.0137254	0.0602482	1	1	FALSE	FALSE	FALSE	FALSE	FALSE	FALSE	30	30	30	30	30	29	29	30	30	30	30	30	30	30	30
Q9NZV8;Q9UK17-2;Q9UK17	Q9NZV8;Q9UK17-2;Q9UK17	>sp|Q9NZV8|KCND2_HUMAN Potassium voltage-gated channel subfamily D member 2 OS=Homo sapiens (Human) OX=9606 GN=KCND2 PE=1 SV=2;>sp|Q9UK17-2|KCND3-2_HUMAN Isoform of Q9UK17, Isoform 2 of Potassium voltage-gated channel subfamily D member 3 OS=Homo sapiens (Human) OX=9606 GN=KCND3 PE=1 SV=3;>sp|Q9UK17|KCND3_HUMAN Potassium voltage-gated channel subfamily D member 3 OS=Homo sapiens (Human) OX=9606 G…	KCND2;KCND3	1	1	1	1	1	1	1	0.0977128	0	0.0711233	0.135021	1.28913e-17	0.190512	0.17228	1	0.404877	0.196525	1	0.160396	0.404934	1	0.661137	0.488423	1	0.547636	FALSE	FALSE	FALSE	FALSE	FALSE	FALSE	3	3	3	3	3	3	3	3	3	3	3	3	3	3	2
Q9UJ70;H7C3G9;Q9UJ70-2;C9JEV6;H7C286	Q9UJ70;H7C3G9;Q9UJ70-2;C9JEV6;H7C286	>sp|Q9UJ70|NAGK_HUMAN N-acetyl-D-glucosamine kinase OS=Homo sapiens (Human) OX=9606 GN=NAGK PE=1 SV=4;>tr|H7C3G9|H7C3G9_HUMAN Isoform of Q9UJ70, BcrAD_BadFG domain-containing protein OS=Homo sapiens (Human) OX=9606 GN=NAGK PE=1 SV=2;>sp|Q9UJ70-2|NAGK-2_HUMAN Isoform of Q9UJ70, Isoform 2 of N-acetyl-D-glucosamine kinase OS=Homo sapiens (Human) OX=9606 GN=NAGK PE=1 SV=4;>tr|C9JEV6|C9JEV6_HUMAN Isof…	NAGK	12	8	10	9	8	10	10	-0.32695	-6.13572e-15	-0.366237	-1.16241	-0.174117	-0.120168	0.0158156	1	4.4635e-07	3.75546e-26	0.00831418	0.0494327	0.0760983	1	6.89068e-06	5.39472e-23	0.073261	0.233564	FALSE	FALSE	TRUE	TRUE	FALSE	FALSE	35	32	34	32	31	32	34	34	32	30	30	28	32	34	32
A0A087WY55;Q9NP79	A0A087WY55;Q9NP79	>tr|A0A087WY55|A0A087WY55_HUMAN Isoform of Q9NP79, Chromosome 6 open reading frame 55, isoform CRA_b OS=Homo sapiens (Human) OX=9606 GN=VTA1 PE=1 SV=1;>sp|Q9NP79|VTA1_HUMAN Vacuolar protein sorting-associated protein VTA1 homolog OS=Homo sapiens (Human) OX=9606 GN=VTA1 PE=1 SV=1	VTA1	11	5	6	6	5	6	6	0.0871918	0.0852485	0.169808	0.138923	0.0677342	0.0870146	0.00182715	0.0604287	0.00100677	0.00794558	0.119404	0.0414322	0.0159112	0.372971	0.00443548	0.0493038	0.448271	0.203206	FALSE	FALSE	FALSE	FALSE	FALSE	FALSE	20	24	29	20	27	26	26	25	25	24	25	21	25	25	24
Q96KP4;Q96KP4-2	Q96KP4;Q96KP4-2	>sp|Q96KP4|CNDP2_HUMAN Cytosolic non-specific dipeptidase OS=Homo sapiens (Human) OX=9606 GN=CNDP2 PE=1 SV=2;>sp|Q96KP4-2|CNDP2-2_HUMAN Isoform of Q96KP4, Isoform 2 of Cytosolic non-specific dipeptidase OS=Homo sapiens (Human) OX=9606 GN=CNDP2 PE=1 SV=2	CNDP2	22	12	15	15	12	14	14	-0.116672	-6.7054e-18	-0.225925	-0.0352584	-0.178444	-0.0199131	6.63031e-05	1	4.17645e-13	0.235618	5.58491e-08	0.476747	0.00127609	1	3.13893e-11	0.553121	6.3735e-06	1	FALSE	FALSE	FALSE	FALSE	FALSE	FALSE	62	59	59	54	58	55	58	57	54	55	57	55	51	55	59
O14744-5;O14744;O14744-3;O14744-2;G3V580;O14744-4;G3V5L5;H0YJX6	O14744-5;O14744;O14744-3;O14744-2;G3V580;O14744-4;G3V5L5;H0YJX6	>sp|O14744-5|ANM5-5_HUMAN Isoform of O14744, Isoform 5 of Protein arginine N-methyltransferase 5 OS=Homo sapiens (Human) OX=9606 GN=PRMT5 PE=1 SV=4;>sp|O14744|ANM5_HUMAN Protein arginine N-methyltransferase 5 OS=Homo sapiens (Human) OX=9606 GN=PRMT5 PE=1 SV=4;>sp|O14744-3|ANM5-3_HUMAN Isoform of O14744, Isoform 3 of Protein arginine N-methyltransferase 5 OS=Homo sapiens (Human) OX=9606 GN=PRMT5 P…	PRMT5	7	4	4	4	4	4	4	6.25933e-18	0	7.13864e-17	-5.57572e-18	8.10161e-18	-0.00226352	1	1	1	1	1	0.85977	1	1	1	1	1	1	FALSE	FALSE	FALSE	FALSE	FALSE	FALSE	18	17	19	18	17	16	19	17	19	19	19	16	18	15	17
Q12981;Q12981-2;Q12981-1;Q12981-3	Q12981;Q12981-2;Q12981-1;Q12981-3	>sp|Q12981|SEC20_HUMAN Vesicle transport protein SEC20 OS=Homo sapiens (Human) OX=9606 GN=BNIP1 PE=1 SV=3;>sp|Q12981-2|SEC20-2_HUMAN Isoform of Q12981, Isoform 2 of Vesicle transport protein SEC20 OS=Homo sapiens (Human) OX=9606 GN=BNIP1 PE=1 SV=3;>sp|Q12981-1|SEC20-1_HUMAN Isoform of Q12981, Isoform 3 of Vesicle transport protein SEC20 OS=Homo sapiens (Human) OX=9606 GN=BNIP1 PE=1 SV=3;>sp|Q1298…	BNIP1	4	1	1	1	1	1	1	8.26673e-18	0	0	0.146156	-1.69175e-12	0.00137359	1	1	1	0.0883182	0.999998	0.906632	1	1	1	0.277009	1	1	FALSE	FALSE	FALSE	FALSE	FALSE	FALSE	8	9	6	5	7	10	8	8	2	8	6	10	5	9	9
A0A3B3IUB1;Q13144;A0A3B3IS56;A0A3B3IRP4;A0A3B3IUF2;A0A3B3ISM8;A0A3B3ISX3;A0A3B3ITG6	A0A3B3IUB1;Q13144;A0A3B3IS56;A0A3B3IRP4;A0A3B3IUF2;A0A3B3ISM8;A0A3B3ISX3;A0A3B3ITG6	>tr|A0A3B3IUB1|A0A3B3IUB1_HUMAN Isoform of Q13144, W2 domain-containing protein OS=Homo sapiens (Human) OX=9606 GN=EIF2B5 PE=1 SV=1;>sp|Q13144|EI2BE_HUMAN Translation initiation factor eIF-2B subunit epsilon OS=Homo sapiens (Human) OX=9606 GN=EIF2B5 PE=1 SV=3;>tr|A0A3B3IS56|A0A3B3IS56_HUMAN Isoform of Q13144, Translation initiation factor eIF-2B subunit epsilon OS=Homo sapiens (Human) OX=9606 GN=…	EIF2B5	3	2	2	2	2	2	2	-0.0258838	-7.51698e-17	-0.209957	0	0	0	0.44691	1	0.00949482	1	1	1	0.83181	1	0.0284546	1	1	1	FALSE	FALSE	FALSE	FALSE	FALSE	FALSE	9	8	9	9	9	9	9	9	9	8	9	9	9	9	9
B5MDF5;P62826;J3KQE5;F5H018;H0YFC6	B5MDF5;P62826;J3KQE5;F5H018;H0YFC6	>tr|B5MDF5|B5MDF5_HUMAN Isoform of P62826, GTP-binding nuclear protein Ran OS=Homo sapiens (Human) OX=9606 GN=RAN PE=1 SV=1;>sp|P62826|RAN_HUMAN GTP-binding nuclear protein Ran OS=Homo sapiens (Human) OX=9606 GN=RAN PE=1 SV=3;>tr|J3KQE5|J3KQE5_HUMAN Isoform of P62826, GTP-binding nuclear protein Ran (Fragment) OS=Homo sapiens (Human) OX=9606 GN=RAN PE=1 SV=1;>tr|F5H018|F5H018_HUMAN Isoform of P62…	RAN	11	8	9	8	9	9	9	0	2.62731e-18	0	2.30949e-16	0.122176	-6.70004e-18	1	1	1	1	0.0568292	1	1	1	1	1	0.268443	1	FALSE	FALSE	FALSE	FALSE	FALSE	FALSE	30	30	30	30	29	28	30	30	30	30	29	30	29	30	29
Q9Y4I1-2;Q9Y4I1;A0A087WY00;G3V394;F8W6H6;Q9Y4I1-3;F8WE88	Q9Y4I1-2;Q9Y4I1;A0A087WY00;G3V394;F8W6H6;Q9Y4I1-3;F8WE88	>sp|Q9Y4I1-2|MYO5A-2_HUMAN Isoform of Q9Y4I1, Isoform 2 of Unconventional myosin-Va OS=Homo sapiens (Human) OX=9606 GN=MYO5A PE=1 SV=2;>sp|Q9Y4I1|MYO5A_HUMAN Unconventional myosin-Va OS=Homo sapiens (Human) OX=9606 GN=MYO5A PE=1 SV=2;>tr|A0A087WY00|A0A087WY00_HUMAN Isoform of Q9Y4I1, Unconventional myosin-Va OS=Homo sapiens (Human) OX=9606 GN=MYO5A PE=1 SV=1;>tr|G3V394|G3V394_HUMAN Isoform of Q9Y…	MYO5A	53	30	32	31	31	31	30	-5.14584e-19	0.0389215	-3.41756e-16	1.80791e-17	1.40376e-16	-0.11955	1	0.348867	1	1	1	0.0488963	1	1	1	1	1	0.231793	FALSE	FALSE	FALSE	FALSE	FALSE	FALSE	133	129	120	122	128	124	127	131	131	121	129	128	128	126	128
Q7Z6L0;Q7Z6L0-2;A0A0G2JLL6;Q7Z6L0-3;A0A1B0GTS0;A0A1B0GTP1;A0A1B0GTE9	Q7Z6L0;Q7Z6L0-2;A0A0G2JLL6;Q7Z6L0-3;A0A1B0GTS0;A0A1B0GTP1;A0A1B0GTE9	>sp|Q7Z6L0|PRRT2_HUMAN Proline-rich transmembrane protein 2 OS=Homo sapiens (Human) OX=9606 GN=PRRT2 PE=1 SV=1;>sp|Q7Z6L0-2|PRRT2-2_HUMAN Isoform of Q7Z6L0, Isoform 2 of Proline-rich transmembrane protein 2 OS=Homo sapiens (Human) OX=9606 GN=PRRT2 PE=1 SV=1;>tr|A0A0G2JLL6|A0A0G2JLL6_HUMAN ENSG00000280893 readthrough, Uncharacterized protein OS=Homo sapiens (Human) OX=9606 GN=ENSG00000280893 PE=4 …	PRRT2;ENSG00000280893	5	2	2	2	2	2	2	0.327015	0.362535	0.356782	0.374628	0.431296	0.070525	1.18624e-06	0.000127775	0.000131956	1.23814e-05	1.22886e-06	0.20213	5.52748e-05	0.00716291	0.000860428	0.000428576	6.78711e-05	0.639151	TRUE	TRUE	TRUE	TRUE	TRUE	FALSE	12	12	12	11	12	11	14	12	13	12	13	12	12	12	14
Q02978;I3L1P8;Q02978-2	Q02978;I3L1P8;Q02978-2	>sp|Q02978|M2OM_HUMAN Mitochondrial 2-oxoglutarate/malate carrier protein OS=Homo sapiens (Human) OX=9606 GN=SLC25A11 PE=1 SV=3;>tr|I3L1P8|I3L1P8_HUMAN Isoform of Q02978, Mitochondrial 2-oxoglutarate/malate carrier protein (Fragment) OS=Homo sapiens (Human) OX=9606 GN=SLC25A11 PE=1 SV=1;>sp|Q02978-2|M2OM-2_HUMAN Isoform of Q02978, Isoform 2 of Mitochondrial 2-oxoglutarate/malate carrier protein O…	SLC25A11	18	14	14	15	15	15	15	-0.104191	-0.172556	0	-1.12059e-17	-0.164598	-1.39139e-14	0.0400182	0.122476	1	1	0.144362	1	0.142861	0.559799	1	1	0.50134	1	FALSE	FALSE	FALSE	FALSE	FALSE	FALSE	53	54	50	49	48	50	52	50	52	51	48	52	47	51	51
O60518	O60518	>sp|O60518|RNBP6_HUMAN Ran-binding protein 6 OS=Homo sapiens (Human) OX=9606 GN=RANBP6 PE=1 SV=2	RANBP6	10	3	4	4	3	4	4	4.94905e-18	0.17988	-0.00963135	2.79615e-16	0.167936	1.65044e-18	1	0.0124081	0.737982	1	0.0139467	1	1	0.147812	1	1	0.106247	1	FALSE	FALSE	FALSE	FALSE	FALSE	FALSE	25	22	27	21	26	23	28	24	25	20	26	23	27	23	23
P62140;C9J9S3;C9JP48;E7ETD8	P62140;C9J9S3;C9JP48;E7ETD8	>sp|P62140|PP1B_HUMAN Serine/threonine-protein phosphatase PP1-beta catalytic subunit OS=Homo sapiens (Human) OX=9606 GN=PPP1CB PE=1 SV=3;>tr|C9J9S3|C9J9S3_HUMAN Isoform of P62140, Serine/threonine-protein phosphatase (Fragment) OS=Homo sapiens (Human) OX=9606 GN=PPP1CB PE=1 SV=1;>tr|C9JP48|C9JP48_HUMAN Isoform of P62140, Serine/threonine-protein phosphatase (Fragment) OS=Homo sapiens (Human) OX=…	PPP1CB	5	4	4	4	4	4	4	0.0879658	5.39256e-15	0.0854139	0.0883115	0.0671915	0.0796133	0.00226097	1	0.0300736	0.0145397	0.14092	0.061817	0.0187076	1	0.0747645	0.0765066	0.49477	0.276154	FALSE	FALSE	FALSE	FALSE	FALSE	FALSE	15	14	12	12	13	13	13	15	15	14	13	15	15	14	13
Q9Y285;K7ER00;Q9Y285-2;K7ER16;K7EPH2	Q9Y285;K7ER00;Q9Y285-2;K7ER16;K7EPH2	>sp|Q9Y285|SYFA_HUMAN Phenylalanine--tRNA ligase alpha subunit OS=Homo sapiens (Human) OX=9606 GN=FARSA PE=1 SV=3;>tr|K7ER00|K7ER00_HUMAN Isoform of Q9Y285, AA_TRNA_LIGASE_II domain-containing protein OS=Homo sapiens (Human) OX=9606 GN=FARSA PE=1 SV=1;>sp|Q9Y285-2|SYFA-2_HUMAN Isoform of Q9Y285, Isoform 2 of Phenylalanine--tRNA ligase alpha subunit OS=Homo sapiens (Human) OX=9606 GN=FARSA PE=1 SV…	FARSA	15	7	8	7	8	8	8	-0.197725	-0.115177	-0.253654	-0.147414	-0.191409	-0.120194	9.11092e-10	0.0211653	2.55182e-13	1.91084e-07	2.61613e-07	0.00155104	1.46516e-07	0.216113	1.96973e-11	1.2262e-05	2.34797e-05	0.0164586	TRUE	FALSE	FALSE	FALSE	FALSE	FALSE	38	35	40	32	35	33	33	36	32	30	35	28	34	35	37
Q01518	Q01518	>sp|Q01518|CAP1_HUMAN Adenylyl cyclase-associated protein 1 OS=Homo sapiens (Human) OX=9606 GN=CAP1 PE=1 SV=5	CAP1	15	12	12	12	12	12	12	0.0980365	0.102738	0.11523	0.0822772	0.120515	0.0192505	5.75445e-05	0.00649047	0.00386273	0.016298	0.00409469	0.489572	0.0011667	0.100969	0.01347	0.0830215	0.0445476	1	FALSE	FALSE	FALSE	FALSE	FALSE	FALSE	44	43	41	45	43	43	40	44	44	42	41	44	45	44	43
O43772;C9JPE1	O43772;C9JPE1	>sp|O43772|MCAT_HUMAN Mitochondrial carnitine/acylcarnitine carrier protein OS=Homo sapiens (Human) OX=9606 GN=SLC25A20 PE=1 SV=1;>tr|C9JPE1|C9JPE1_HUMAN Isoform of O43772, Mitochondrial carnitine/acylcarnitine carrier protein OS=Homo sapiens (Human) OX=9606 GN=SLC25A20 PE=1 SV=1	SLC25A20	9	4	6	4	6	6	5	0.0220013	-1.17781e-15	0.334831	0.0622012	-8.18674e-17	1.14254e-19	0.505374	1	0.000480083	0.20356	1	1	0.909178	1	0.00247941	0.499771	1	1	FALSE	FALSE	TRUE	FALSE	FALSE	FALSE	24	25	25	23	24	23	24	23	25	21	27	24	25	25	27
P60880;A0A0A0MSS0	P60880;A0A0A0MSS0	>sp|P60880|SNP25_HUMAN Synaptosomal-associated protein 25 OS=Homo sapiens (Human) OX=9606 GN=SNAP25 PE=1 SV=1;>tr|A0A0A0MSS0|A0A0A0MSS0_HUMAN Isoform of P60880, t-SNARE coiled-coil homology domain-containing protein (Fragment) OS=Homo sapiens (Human) OX=9606 GN=SNAP25 PE=1 SV=1	SNAP25	27	17	19	19	19	17	18	-0.164275	-0.154667	-0.198924	-0.0117229	-3.82676e-18	-0.448318	0.00793497	2.703e-05	6.78041e-11	0.708973	1	1.14998e-06	0.0473602	0.00214664	2.93407e-09	1	1	5.40679e-05	FALSE	FALSE	FALSE	FALSE	FALSE	TRUE	66	70	66	67	68	67	71	69	70	67	67	70	69	67	64
O00299	O00299	>sp|O00299|CLIC1_HUMAN Chloride intracellular channel protein 1 OS=Homo sapiens (Human) OX=9606 GN=CLIC1 PE=1 SV=4	CLIC1	7	7	7	7	7	7	7	-0.28074	-5.31713e-17	-0.570118	-0.0719737	-0.159844	-0.368641	0.00110364	1	1.48593e-05	0.387361	0.117274	0.00544677	0.0105452	1	0.000134298	0.791561	0.443733	0.0452812	FALSE	FALSE	TRUE	FALSE	FALSE	FALSE	21	21	21	21	21	21	21	21	21	21	21	21	21	21	21
O00505	O00505	>sp|O00505|IMA4_HUMAN Importin subunit alpha-4 OS=Homo sapiens (Human) OX=9606 GN=KPNA3 PE=1 SV=2	KPNA3	8	5	6	6	5	6	6	2.14432e-18	0.126621	0	0	-1.30641e-18	-3.34153e-19	1	0.00796559	1	1	1	1	1	0.115336	1	1	1	1	FALSE	FALSE	FALSE	FALSE	FALSE	FALSE	19	20	21	21	20	20	21	19	21	20	21	18	23	20	22
P11413;P11413-2;P11413-3;E7EUI8;E7EM57	P11413;P11413-2;P11413-3;E7EUI8;E7EM57	>sp|P11413|G6PD_HUMAN Glucose-6-phosphate 1-dehydrogenase OS=Homo sapiens (Human) OX=9606 GN=G6PD PE=1 SV=4;>sp|P11413-2|G6PD-2_HUMAN Isoform of P11413, Isoform Long of Glucose-6-phosphate 1-dehydrogenase OS=Homo sapiens (Human) OX=9606 GN=G6PD PE=1 SV=4;>sp|P11413-3|G6PD-3_HUMAN Isoform of P11413, Isoform 3 of Glucose-6-phosphate 1-dehydrogenase OS=Homo sapiens (Human) OX=9606 GN=G6PD PE=1 SV=4;…	G6PD	18	12	13	12	13	13	13	-1.15974e-17	-0.0889761	0.169532	0.0710902	-0.1672	-5.29198e-15	1	0.00785604	0.000906839	0.0399297	4.63069e-06	1	1	0.114594	0.00404677	0.159288	0.000201505	1	FALSE	FALSE	FALSE	FALSE	FALSE	FALSE	34	41	33	41	31	41	28	41	30	37	35	41	31	40	31
Q9NP97;Q8TF09;H3BNG9;H3BPA0;Q7Z4M1;B1AKR6;Q9NP97-2	Q9NP97;Q8TF09;H3BNG9;H3BPA0;Q7Z4M1;B1AKR6;Q9NP97-2	>sp|Q9NP97|DLRB1_HUMAN Dynein light chain roadblock-type 1 OS=Homo sapiens (Human) OX=9606 GN=DYNLRB1 PE=1 SV=3;>sp|Q8TF09|DLRB2_HUMAN Dynein light chain roadblock-type 2 OS=Homo sapiens (Human) OX=9606 GN=DYNLRB2 PE=1 SV=1;>tr|H3BNG9|H3BNG9_HUMAN Isoform of Q8TF09, Dynein light chain roadblock-type 2 OS=Homo sapiens (Human) OX=9606 GN=DYNLRB2 PE=4 SV=1;>tr|H3BPA0|H3BPA0_HUMAN Isoform of Q8TF09, …	DYNLRB1;DYNLRB2	3	2	2	2	2	2	2	1.27606e-17	-0.286137	-0.407424	-2.52985e-17	0.767906	0.733556	1	0.102165	0.0374329	1	0.000565509	0.000771149	1	0.504926	0.0901421	1	0.0101509	0.00957427	FALSE	FALSE	FALSE	FALSE	FALSE	TRUE	8	8	9	9	9	8	7	8	9	9	9	9	9	9	5
P40429;Q8J015;M0QYS1;Q6NVV1	P40429;Q8J015;M0QYS1;Q6NVV1	>sp|P40429|RL13A_HUMAN 60S ribosomal protein L13a OS=Homo sapiens (Human) OX=9606 GN=RPL13A PE=1 SV=2;>tr|Q8J015|Q8J015_HUMAN Isoform of P40429, 60S ribosomal protein L13a OS=Homo sapiens (Human) OX=9606 GN=RPL13A PE=1 SV=1;>tr|M0QYS1|M0QYS1_HUMAN Isoform of P40429, 60S ribosomal protein L13a (Fragment) OS=Homo sapiens (Human) OX=9606 GN=RPL13A PE=1 SV=2;>sp|Q6NVV1|R13P3_HUMAN Putative 60S riboso…	RPL13A;RPL13AP3	5	2	2	3	3	3	2	0.144205	0.0844261	0.279976	0.319946	0.123406	0.0981423	8.91581e-05	0.0583238	1.90347e-07	6.54484e-09	0.00247636	0.027854	0.00160003	0.366102	3.27489e-06	7.52132e-07	0.0311455	0.153531	FALSE	FALSE	TRUE	TRUE	FALSE	FALSE	11	9	10	9	10	9	11	9	11	9	10	9	9	9	10
P0DN76;Q01081;Q01081-2	P0DN76;Q01081;Q01081-2	>sp|P0DN76|U2AF5_HUMAN Splicing factor U2AF 35 kDa subunit-like protein OS=Homo sapiens (Human) OX=9606 GN=U2AF1L5 PE=1 SV=1;>sp|Q01081|U2AF1_HUMAN Splicing factor U2AF 35 kDa subunit OS=Homo sapiens (Human) OX=9606 GN=U2AF1 PE=1 SV=3;>sp|Q01081-2|U2AF1-2_HUMAN Isoform of Q01081, Isoform 2 of Splicing factor U2AF 35 kDa subunit OS=Homo sapiens (Human) OX=9606 GN=U2AF1 PE=1 SV=3	U2AF1L5;U2AF1	4	4	4	4	4	4	4	0	2.77243e-16	0.289085	-3.59867e-19	0	-1.38137e-18	1	1	1.44643e-05	1	1	1	1	1	0.000131981	1	1	1	FALSE	FALSE	TRUE	FALSE	FALSE	FALSE	12	12	11	12	11	12	12	12	12	12	12	12	12	12	12
P06753-4;D6R904	P06753-4;D6R904	>sp|P06753-4|TPM3-4_HUMAN Isoform of P06753, Isoform 4 of Tropomyosin alpha-3 chain OS=Homo sapiens (Human) OX=9606 GN=TPM3 PE=1 SV=2;>tr|D6R904|D6R904_HUMAN Isoform of P06753, Tropomyosin alpha-3 chain OS=Homo sapiens (Human) OX=9606 GN=TPM3 PE=1 SV=1	TPM3	16	9	9	9	9	9	9	0.348118	0.190054	0.425794	0.326696	0.387752	0.313464	7.6288e-12	0.0013288	1.67604e-06	1.1037e-07	2.29944e-10	2.57175e-12	2.52293e-09	0.0377053	2.10308e-05	8.13058e-06	5.50332e-08	8.19532e-10	TRUE	FALSE	TRUE	TRUE	TRUE	TRUE	39	41	31	41	33	37	33	41	31	42	30	44	35	41	33
O94760;B4DYP1;O94760-2	O94760;B4DYP1;O94760-2	>sp|O94760|DDAH1_HUMAN N(G),N(G)-dimethylarginine dimethylaminohydrolase 1 OS=Homo sapiens (Human) OX=9606 GN=DDAH1 PE=1 SV=3;>tr|B4DYP1|B4DYP1_HUMAN Isoform of O94760, N(G),N(G)-dimethylarginine dimethylaminohydrolase 1 OS=Homo sapiens (Human) OX=9606 GN=DDAH1 PE=1 SV=1;>sp|O94760-2|DDAH1-2_HUMAN Isoform of O94760, Isoform 2 of N(G),N(G)-dimethylarginine dimethylaminohydrolase 1 OS=Homo sapiens …	DDAH1	16	11	11	12	12	13	13	-0.0179322	-0.0715463	-0.155376	-0.18726	0.152865	-4.0867e-16	0.602801	0.336853	0.0264999	0.0100282	0.0300585	1	1	1	0.0672743	0.0579066	0.174753	1	FALSE	FALSE	FALSE	FALSE	FALSE	FALSE	43	45	41	47	44	43	42	42	40	44	39	40	45	46	43
A0A2R8Y5V9;A0A2R8YGX3;A0A2R8YH90	A0A2R8Y5V9;A0A2R8YGX3;A0A2R8YH90	>tr|A0A2R8Y5V9|A0A2R8Y5V9_HUMAN Isoform of P67936, Tropomyosin alpha-4 chain OS=Homo sapiens (Human) OX=9606 GN=TPM4 PE=1 SV=1;>tr|A0A2R8YGX3|A0A2R8YGX3_HUMAN Isoform of P67936, Tropomyosin alpha-4 chain OS=Homo sapiens (Human) OX=9606 GN=TPM4 PE=1 SV=1;>tr|A0A2R8YH90|A0A2R8YH90_HUMAN Isoform of P67936, Tropomyosin alpha-4 chain (Fragment) OS=Homo sapiens (Human) OX=9606 GN=TPM4 PE=1 SV=1	TPM4	10	4	5	4	5	5	5	0.292986	0.12361	0.37472	0.323984	0.270409	0.242058	3.29985e-11	0.0348095	1.67893e-06	5.40052e-08	1.96361e-06	1.88379e-05	7.30367e-09	0.280951	2.10308e-05	4.70172e-06	0.000100705	0.000504925	TRUE	FALSE	TRUE	TRUE	TRUE	FALSE	16	21	12	19	12	19	14	19	11	23	13	19	12	21	12
O75935-3;O75935;X6RA56;X6RCK5;A0A0A0MRV8;X6RLR1;O75935-2	O75935-3;O75935;X6RA56;X6RCK5;A0A0A0MRV8;X6RLR1;O75935-2	>sp|O75935-3|DCTN3-3_HUMAN Isoform of O75935, Isoform 3 of Dynactin subunit 3 OS=Homo sapiens (Human) OX=9606 GN=DCTN3 PE=1 SV=1;>sp|O75935|DCTN3_HUMAN Dynactin subunit 3 OS=Homo sapiens (Human) OX=9606 GN=DCTN3 PE=1 SV=1;>tr|X6RA56|X6RA56_HUMAN Isoform of O75935, Dynactin subunit 3 OS=Homo sapiens (Human) OX=9606 GN=DCTN3 PE=1 SV=1;>tr|X6RCK5|X6RCK5_HUMAN Isoform of O75935, Dynactin subunit 3 (F…	DCTN3	5	5	5	5	5	5	5	3.01429e-17	1.5682e-17	-1.98297e-17	0	1.93403e-18	0.00270223	1	1	1	1	1	0.769487	1	1	1	1	1	1	FALSE	FALSE	FALSE	FALSE	FALSE	FALSE	15	15	15	15	15	15	15	15	15	15	15	15	15	15	15
Q9Y4E6-2;Q9Y4E6;A2RRE0	Q9Y4E6-2;Q9Y4E6;A2RRE0	>sp|Q9Y4E6-2|WDR7-2_HUMAN Isoform of Q9Y4E6, Isoform 2 of WD repeat-containing protein 7 OS=Homo sapiens (Human) OX=9606 GN=WDR7 PE=1 SV=2;>sp|Q9Y4E6|WDR7_HUMAN WD repeat-containing protein 7 OS=Homo sapiens (Human) OX=9606 GN=WDR7 PE=1 SV=2;>tr|A2RRE0|A2RRE0_HUMAN Isoform of Q9Y4E6, WD repeat-containing protein 7 OS=Homo sapiens (Human) OX=9606 GN=WDR7 PE=1 SV=1	WDR7	8	1	1	1	1	1	1	0.239117	0.220633	0.0126861	3.86757e-17	3.01566e-17	0.193626	0.118022	0.244963	0.787369	1	1	0.183511	0.306419	0.828016	1	1	1	0.599165	FALSE	FALSE	FALSE	FALSE	FALSE	FALSE	21	14	18	7	18	16	17	16	21	12	18	12	19	16	12
F5H7S3;B7Z596	F5H7S3;B7Z596	>tr|F5H7S3|F5H7S3_HUMAN Isoform of P09493, Tropomyosin alpha-1 chain OS=Homo sapiens (Human) OX=9606 GN=TPM1 PE=1 SV=2;>tr|B7Z596|B7Z596_HUMAN Isoform of P09493, Tropomyosin alpha-1 chain OS=Homo sapiens (Human) OX=9606 GN=TPM1 PE=1 SV=1	TPM1	8	3	3	3	3	4	4	0.387981	0.150661	0.32381	0.270939	0.736901	0.48583	7.70587e-05	0.0590341	0.00444137	0.00342153	6.1988e-12	1.41739e-07	0.00144132	0.36691	0.014923	0.0282473	3.56059e-09	8.29606e-06	TRUE	FALSE	FALSE	FALSE	TRUE	TRUE	18	17	19	15	16	16	15	17	17	17	16	14	17	18	18
Q16643;Q16643-3;Q16643-2;D6R9W4	Q16643;Q16643-3;Q16643-2;D6R9W4	>sp|Q16643|DREB_HUMAN Drebrin OS=Homo sapiens (Human) OX=9606 GN=DBN1 PE=1 SV=4;>sp|Q16643-3|DREB-3_HUMAN Isoform of Q16643, Isoform 3 of Drebrin OS=Homo sapiens (Human) OX=9606 GN=DBN1 PE=1 SV=4;>sp|Q16643-2|DREB-2_HUMAN Isoform of Q16643, Isoform 2 of Drebrin OS=Homo sapiens (Human) OX=9606 GN=DBN1 PE=1 SV=4;>tr|D6R9W4|D6R9W4_HUMAN Isoform of Q16643, ADF-H domain-containing protein (Fragment) O…	DBN1	17	12	12	12	12	12	12	1.29494e-18	0.115167	0.00401218	6.8626e-19	1.20175e-17	-8.17152e-17	1	0.0596266	0.810953	1	1	1	1	0.369476	1	1	1	1	FALSE	FALSE	FALSE	FALSE	FALSE	FALSE	47	46	48	47	46	46	49	46	48	46	48	46	46	46	45
P11216	P11216	>sp|P11216|PYGB_HUMAN Glycogen phosphorylase, brain form OS=Homo sapiens (Human) OX=9606 GN=PYGB PE=1 SV=5	PYGB	35	26	29	28	28	28	28	0.057199	0.0519821	0.139828	0.0464461	0.00579611	1.36609e-16	0.00653919	0.0406631	7.42095e-07	0.133828	0.637676	1	0.0407702	0.305707	1.04405e-05	0.372206	1	1	FALSE	FALSE	FALSE	FALSE	FALSE	FALSE	95	100	95	98	96	100	94	100	88	98	90	98	93	100	90
P36543;P36543-2;P36543-3;C9J8H1	P36543;P36543-2;P36543-3;C9J8H1	>sp|P36543|VATE1_HUMAN V-type proton ATPase subunit E 1 OS=Homo sapiens (Human) OX=9606 GN=ATP6V1E1 PE=1 SV=1;>sp|P36543-2|VATE1-2_HUMAN Isoform of P36543, Isoform 2 of V-type proton ATPase subunit E 1 OS=Homo sapiens (Human) OX=9606 GN=ATP6V1E1 PE=1 SV=1;>sp|P36543-3|VATE1-3_HUMAN Isoform of P36543, Isoform 3 of V-type proton ATPase subunit E 1 OS=Homo sapiens (Human) OX=9606 GN=ATP6V1E1 PE=1 SV…	ATP6V1E1	17	12	12	12	12	13	12	1.6054e-16	-3.2969e-15	1.59374e-17	-3.676e-16	0.0132081	8.33527e-18	1	1	1	1	0.617158	1	1	1	1	1	1	1	FALSE	FALSE	FALSE	FALSE	FALSE	FALSE	48	48	46	46	48	48	46	47	46	43	47	46	45	46	44
P04083	P04083	>sp|P04083|ANXA1_HUMAN Annexin A1 OS=Homo sapiens (Human) OX=9606 GN=ANXA1 PE=1 SV=2	ANXA1	11	10	10	10	10	10	10	6.54468e-17	9.10025e-18	0.245077	5.18793e-16	-0.172911	-4.33999e-19	1	1	0.00140908	1	0.0420869	1	1	1	0.0059008	1	0.219785	1	FALSE	FALSE	FALSE	FALSE	FALSE	FALSE	14	30	8	30	10	30	9	30	10	30	19	30	9	30	8
Q4V328;A0A087WT45;Q4V328-4;Q4V328-2;Q4V328-3	Q4V328;A0A087WT45;Q4V328-4;Q4V328-2;Q4V328-3	>sp|Q4V328|GRAP1_HUMAN GRIP1-associated protein 1 OS=Homo sapiens (Human) OX=9606 GN=GRIPAP1 PE=1 SV=2;>tr|A0A087WT45|A0A087WT45_HUMAN Isoform of Q4V328, GRIP1-associated protein 1 OS=Homo sapiens (Human) OX=9606 GN=GRIPAP1 PE=1 SV=1;>sp|Q4V328-4|GRAP1-4_HUMAN Isoform of Q4V328, Isoform 4 of GRIP1-associated protein 1 OS=Homo sapiens (Human) OX=9606 GN=GRIPAP1 PE=1 SV=2;>sp|Q4V328-2|GRAP1-2_HUMAN…	GRIPAP1	20	4	5	5	5	5	4	1.1735e-16	0	4.21429e-19	5.1811e-18	-7.1885e-19	0.0267063	1	1	1	1	1	0.461327	1	1	1	1	1	1	FALSE	FALSE	FALSE	FALSE	FALSE	FALSE	43	37	30	35	30	33	34	34	30	28	29	40	29	37	31
P62913;Q5VVC8	P62913;Q5VVC8	>sp|P62913|RL11_HUMAN 60S ribosomal protein L11 OS=Homo sapiens (Human) OX=9606 GN=RPL11 PE=1 SV=2;>tr|Q5VVC8|Q5VVC8_HUMAN Isoform of P62913, 60S ribosomal protein L11 OS=Homo sapiens (Human) OX=9606 GN=RPL11 PE=1 SV=2	RPL11	4	3	3	3	3	3	3	2.08598e-15	0	0.207228	0.117939	0	-9.37819e-17	1	1	0.00152928	0.0436104	1	1	1	1	0.00632073	0.16815	1	1	FALSE	FALSE	FALSE	FALSE	FALSE	FALSE	11	9	10	10	9	9	10	9	7	11	9	10	8	12	9
Q9UNS2;Q9UNS2-2;H7C3P9	Q9UNS2;Q9UNS2-2;H7C3P9	>sp|Q9UNS2|CSN3_HUMAN COP9 signalosome complex subunit 3 OS=Homo sapiens (Human) OX=9606 GN=COPS3 PE=1 SV=3;>sp|Q9UNS2-2|CSN3-2_HUMAN Isoform of Q9UNS2, Isoform 2 of COP9 signalosome complex subunit 3 OS=Homo sapiens (Human) OX=9606 GN=COPS3 PE=1 SV=3;>tr|H7C3P9|H7C3P9_HUMAN Isoform of Q9UNS2, PCI domain-containing protein OS=Homo sapiens (Human) OX=9606 GN=COPS3 PE=1 SV=2	COPS3	9	5	6	5	6	6	6	0	-1.35081e-16	-0.0455138	-1.16688e-19	-6.82765e-17	-9.47224e-18	1	1	0.173814	1	1	1	1	1	0.32403	1	1	1	FALSE	FALSE	FALSE	FALSE	FALSE	FALSE	22	22	22	21	20	23	20	20	23	19	22	21	22	19	18
Q86VP6;Q86VP6-2;A0A0C4DGH5	Q86VP6;Q86VP6-2;A0A0C4DGH5	>sp|Q86VP6|CAND1_HUMAN Cullin-associated NEDD8-dissociated protein 1 OS=Homo sapiens (Human) OX=9606 GN=CAND1 PE=1 SV=2;>sp|Q86VP6-2|CAND1-2_HUMAN Isoform of Q86VP6, Isoform 2 of Cullin-associated NEDD8-dissociated protein 1 OS=Homo sapiens (Human) OX=9606 GN=CAND1 PE=1 SV=2;>tr|A0A0C4DGH5|A0A0C4DGH5_HUMAN Isoform of Q86VP6, TIP120 domain-containing protein (Fragment) OS=Homo sapiens (Human) OX=9…	CAND1	32	27	27	27	27	27	27	-0.0437561	4.84851e-17	-0.102739	-0.090536	-2.80932e-17	-1.5385e-16	0.042505	1	1.50263e-10	2.33115e-06	1	1	0.148349	1	5.8788e-09	0.000109793	1	1	FALSE	FALSE	FALSE	FALSE	FALSE	FALSE	94	90	92	88	92	88	94	93	93	89	91	89	90	91	92
P23528;G3V1A4;E9PP50;E9PK25;E9PQB7;E9PLJ3;E9PS23	P23528;G3V1A4;E9PP50;E9PK25;E9PQB7;E9PLJ3;E9PS23	>sp|P23528|COF1_HUMAN Cofilin-1 OS=Homo sapiens (Human) OX=9606 GN=CFL1 PE=1 SV=3;>tr|G3V1A4|G3V1A4_HUMAN Isoform of P23528, ADF-H domain-containing protein OS=Homo sapiens (Human) OX=9606 GN=CFL1 PE=1 SV=1;>tr|E9PP50|E9PP50_HUMAN Isoform of P23528, ADF-H domain-containing protein (Fragment) OS=Homo sapiens (Human) OX=9606 GN=CFL1 PE=1 SV=8;>tr|E9PK25|E9PK25_HUMAN Isoform of P23528, ADF-H domain-…	CFL1	9	8	8	8	8	8	8	-0.0394134	0	-0.169271	-0.0483341	0.0145959	-0.0400619	0.168024	1	0.00269647	0.25647	0.608545	0.343669	0.397394	1	0.0100014	0.590888	1	0.929061	FALSE	FALSE	FALSE	FALSE	FALSE	FALSE	26	27	26	26	26	27	27	26	26	27	25	27	27	27	26
Q9Y281;Q9Y281-3	Q9Y281;Q9Y281-3	>sp|Q9Y281|COF2_HUMAN Cofilin-2 OS=Homo sapiens (Human) OX=9606 GN=CFL2 PE=1 SV=1;>sp|Q9Y281-3|COF2-3_HUMAN Isoform of Q9Y281, Isoform 3 of Cofilin-2 OS=Homo sapiens (Human) OX=9606 GN=CFL2 PE=1 SV=1	CFL2	6	4	4	4	4	4	4	6.02222e-19	-2.09622e-16	0	-3.79008e-19	0.027787	0.193226	1	1	1	1	0.525099	0.0273667	1	1	1	1	1	0.152108	FALSE	FALSE	FALSE	FALSE	FALSE	FALSE	18	18	16	17	16	16	16	18	17	15	18	17	17	17	17
P78371;P78371-2;F5GWF6;F8VQ14	P78371;P78371-2;F5GWF6;F8VQ14	>sp|P78371|TCPB_HUMAN T-complex protein 1 subunit beta OS=Homo sapiens (Human) OX=9606 GN=CCT2 PE=1 SV=4;>sp|P78371-2|TCPB-2_HUMAN Isoform of P78371, Isoform 2 of T-complex protein 1 subunit beta OS=Homo sapiens (Human) OX=9606 GN=CCT2 PE=1 SV=4;>tr|F5GWF6|F5GWF6_HUMAN Isoform of P78371, T-complex protein 1 subunit beta OS=Homo sapiens (Human) OX=9606 GN=CCT2 PE=1 SV=2;>tr|F8VQ14|F8VQ14_HUMAN Iso…	CCT2	27	24	24	24	24	24	24	0	1.1749e-16	0	-1.27755e-17	-2.96555e-16	0	1	1	1	1	1	1	1	1	1	1	1	1	FALSE	FALSE	FALSE	FALSE	FALSE	FALSE	80	77	78	77	80	76	77	78	78	77	78	74	78	78	78
P48643;B7ZAR1;E9PCA1;E7ENZ3;P48643-2	P48643;B7ZAR1;E9PCA1;E7ENZ3;P48643-2	>sp|P48643|TCPE_HUMAN T-complex protein 1 subunit epsilon OS=Homo sapiens (Human) OX=9606 GN=CCT5 PE=1 SV=1;>tr|B7ZAR1|B7ZAR1_HUMAN Isoform of P48643, T-complex protein 1 subunit epsilon OS=Homo sapiens (Human) OX=9606 GN=CCT5 PE=1 SV=1;>tr|E9PCA1|E9PCA1_HUMAN Isoform of P48643, T-complex protein 1 subunit epsilon OS=Homo sapiens (Human) OX=9606 GN=CCT5 PE=1 SV=1;>tr|E7ENZ3|E7ENZ3_HUMAN Isoform o…	CCT5	21	18	19	19	18	19	19	-0.0365021	0	-0.0645048	-0.0177884	-7.80815e-17	-2.77685e-17	0.0257864	1	0.00345425	0.270698	1	1	0.103444	1	0.0122247	0.612856	1	1	FALSE	FALSE	FALSE	FALSE	FALSE	FALSE	61	62	61	62	60	62	61	61	60	61	60	61	59	62	60
C9JJT5;G3V325;P56134-4;P56134-2;C9JU26;P56134-3;P56134	C9JJT5;G3V325;P56134-4;P56134-2;C9JU26;P56134-3;P56134	>tr|C9JJT5|C9JJT5_HUMAN ATP5MF-PTCD1 readthrough, ATP5MF-PTCD1 readthrough OS=Homo sapiens (Human) OX=9606 GN=ATP5MF-PTCD1 PE=4 SV=2;>tr|G3V325|G3V325_HUMAN ATP5MF-PTCD1 readthrough, PPR_long domain-containing protein OS=Homo sapiens (Human) OX=9606 GN=ATP5MF-PTCD1 PE=4 SV=1;>sp|P56134-4|ATPK-4_HUMAN Isoform of P56134, Isoform 4 of ATP synthase subunit f, mitochondrial OS=Homo sapiens (Human) OX=…	ATP5MF-PTCD1;ATP5MF	5	5	5	5	5	5	5	0.00230485	-0.128145	-0.0783269	3.36723e-16	0.469287	0.515919	0.892003	0.102777	0.265156	1	1.1101e-06	2.18157e-06	1	0.50662	0.461076	1	6.50656e-05	7.82092e-05	FALSE	FALSE	FALSE	FALSE	TRUE	TRUE	15	15	15	15	15	15	15	15	15	15	15	15	15	15	15
P61106;X6RFL8	P61106;X6RFL8	>sp|P61106|RAB14_HUMAN Ras-related protein Rab-14 OS=Homo sapiens (Human) OX=9606 GN=RAB14 PE=1 SV=4;>tr|X6RFL8|X6RFL8_HUMAN Isoform of P61106, Ras-related protein Rab-14 (Fragment) OS=Homo sapiens (Human) OX=9606 GN=RAB14 PE=1 SV=1	RAB14	15	11	11	11	12	11	11	0.0575753	0.115918	0.0867474	0.0975884	5.11654e-18	0	0.00837396	1.45765e-06	0.0293019	2.06332e-05	1	1	0.0490843	0.000245143	0.0732804	0.000658658	1	1	FALSE	FALSE	FALSE	FALSE	FALSE	FALSE	37	40	36	36	37	38	38	39	39	36	40	40	39	34	36
Q9NQX3;Q9NQX3-2;F5H039	Q9NQX3;Q9NQX3-2;F5H039	>sp|Q9NQX3|GEPH_HUMAN Gephyrin OS=Homo sapiens (Human) OX=9606 GN=GPHN PE=1 SV=1;>sp|Q9NQX3-2|GEPH-2_HUMAN Isoform of Q9NQX3, Isoform 2 of Gephyrin OS=Homo sapiens (Human) OX=9606 GN=GPHN PE=1 SV=1;>tr|F5H039|F5H039_HUMAN Isoform of Q9NQX3, Molybdopterin molybdenumtransferase OS=Homo sapiens (Human) OX=9606 GN=GPHN PE=1 SV=1	GPHN	23	11	11	11	11	11	11	-0.0242734	0	-5.62104e-18	-0.0101146	-0.0932541	0	0.382238	1	1	0.687051	0.105966	1	0.739959	1	1	1	0.416327	1	FALSE	FALSE	FALSE	FALSE	FALSE	FALSE	49	55	52	47	54	48	54	52	53	50	53	48	54	48	53
P48426;P48426-2	P48426;P48426-2	>sp|P48426|PI42A_HUMAN Phosphatidylinositol 5-phosphate 4-kinase type-2 alpha OS=Homo sapiens (Human) OX=9606 GN=PIP4K2A PE=1 SV=2;>sp|P48426-2|PI42A-2_HUMAN Isoform of P48426, Isoform 2 of Phosphatidylinositol 5-phosphate 4-kinase type-2 alpha OS=Homo sapiens (Human) OX=9606 GN=PIP4K2A PE=1 SV=2	PIP4K2A	5	2	3	2	3	3	2	0	3.43763e-18	-0.196428	0	0	-1.72292e-17	1	1	0.00279828	1	1	1	1	1	0.0102988	1	1	1	FALSE	FALSE	FALSE	FALSE	FALSE	FALSE	10	11	11	10	12	11	12	10	11	9	13	12	11	11	12
P38919;I3L3H2	P38919;I3L3H2	>sp|P38919|IF4A3_HUMAN Eukaryotic initiation factor 4A-III OS=Homo sapiens (Human) OX=9606 GN=EIF4A3 PE=1 SV=4;>tr|I3L3H2|I3L3H2_HUMAN Isoform of P38919, Eukaryotic initiation factor 4A-III OS=Homo sapiens (Human) OX=9606 GN=EIF4A3 PE=1 SV=2	EIF4A3	13	9	9	9	9	9	9	0.0804303	0.0732197	0.300363	0.0832334	0	8.67056e-19	0.0393387	0.00697989	6.60161e-21	0.0176655	1	1	0.141385	0.106146	3.77084e-18	0.0881128	1	1	FALSE	FALSE	TRUE	FALSE	FALSE	FALSE	38	36	38	35	39	38	36	38	39	36	38	36	34	37	35
Q9GZN7;K7ERP1;K7EPS3;K7EPN1;K7EJ96	Q9GZN7;K7ERP1;K7EPS3;K7EPN1;K7EJ96	>sp|Q9GZN7|ROGDI_HUMAN Protein rogdi homolog OS=Homo sapiens (Human) OX=9606 GN=ROGDI PE=1 SV=1;>tr|K7ERP1|K7ERP1_HUMAN Isoform of Q9GZN7, Protein rogdi homolog OS=Homo sapiens (Human) OX=9606 GN=ROGDI PE=1 SV=1;>tr|K7EPS3|K7EPS3_HUMAN Isoform of Q9GZN7, Protein rogdi homolog (Fragment) OS=Homo sapiens (Human) OX=9606 GN=ROGDI PE=1 SV=8;>tr|K7EPN1|K7EPN1_HUMAN Isoform of Q9GZN7, Protein rogdi hom…	ROGDI	12	4	4	4	4	4	4	-0.0504518	-0.0390609	-0.117418	-3.2554e-16	0	-1.56096e-17	0.165662	0.442548	0.104846	1	1	1	0.393912	1	0.213733	1	1	1	FALSE	FALSE	FALSE	FALSE	FALSE	FALSE	23	21	20	20	20	16	19	20	19	24	17	21	24	15	21
Q01469	Q01469	>sp|Q01469|FABP5_HUMAN Fatty acid-binding protein 5 OS=Homo sapiens (Human) OX=9606 GN=FABP5 PE=1 SV=3	FABP5	6	4	4	4	4	4	4	-0.316374	-0.455706	-0.6323	-0.0763686	-0.145697	-0.3188	0.000137184	1.48529e-05	1.2534e-14	0.10707	0.0024705	0.00354956	0.00221393	0.00136982	1.32582e-12	0.314852	0.0311455	0.0322156	TRUE	TRUE	TRUE	FALSE	FALSE	FALSE	15	15	15	14	15	15	15	14	13	14	14	16	15	15	12
P46821	P46821	>sp|P46821|MAP1B_HUMAN Microtubule-associated protein 1B OS=Homo sapiens (Human) OX=9606 GN=MAP1B PE=1 SV=2	MAP1B	79	58	59	59	61	61	60	4.44403e-16	0.0203811	-3.71384e-15	3.11282e-11	-8.99397e-17	-1.36364e-15	1	0.654813	1	0.999987	1	1	1	1	1	1	1	1	FALSE	FALSE	FALSE	FALSE	FALSE	FALSE	199	203	193	197	203	202	204	207	198	198	198	209	202	201	201
Q9NRX4;Q9NRX4-2	Q9NRX4;Q9NRX4-2	>sp|Q9NRX4|PHP14_HUMAN 14 kDa phosphohistidine phosphatase OS=Homo sapiens (Human) OX=9606 GN=PHPT1 PE=1 SV=1;>sp|Q9NRX4-2|PHP14-2_HUMAN Isoform of Q9NRX4, Isoform 2 of 14 kDa phosphohistidine phosphatase OS=Homo sapiens (Human) OX=9606 GN=PHPT1 PE=1 SV=1	PHPT1	3	1	2	1	1	2	2	0	-4.15217e-17	-0.375882	0	0.172519	-1.17001e-18	1	1	0.000164587	1	0.0148756	1	1	1	0.00102633	1	0.111257	1	FALSE	FALSE	TRUE	FALSE	FALSE	FALSE	9	9	9	9	9	8	9	9	9	5	8	7	9	9	6
D6RGI3;D6RER5;Q9NVA2;Q9NVA2-2;D6RDU5;H0Y961	D6RGI3;D6RER5;Q9NVA2;Q9NVA2-2;D6RDU5;H0Y961	>tr|D6RGI3|D6RGI3_HUMAN Isoform of Q9NVA2, Septin-type G domain-containing protein OS=Homo sapiens (Human) OX=9606 GN=SEPTIN11 PE=1 SV=1;>tr|D6RER5|D6RER5_HUMAN Isoform of Q9NVA2, Septin-type G domain-containing protein OS=Homo sapiens (Human) OX=9606 GN=SEPTIN11 PE=1 SV=1;>sp|Q9NVA2|SEP11_HUMAN Septin-11 OS=Homo sapiens (Human) OX=9606 GN=SEPTIN11 PE=1 SV=3;>sp|Q9NVA2-2|SEP11-2_HUMAN Isoform of …	SEPTIN11	18	14	15	15	15	15	14	0.0512048	5.76655e-19	0.191355	0.172512	0.0504239	-3.51262e-16	0.0676581	1	2.86987e-12	1.43882e-09	0.0441433	1	0.206552	1	1.99332e-10	1.87897e-07	0.226392	1	FALSE	FALSE	FALSE	FALSE	FALSE	FALSE	52	52	53	50	49	53	52	50	50	50	50	51	50	51	50
Q92990;Q92990-2	Q92990;Q92990-2	>sp|Q92990|GLMN_HUMAN Glomulin OS=Homo sapiens (Human) OX=9606 GN=GLMN PE=1 SV=2;>sp|Q92990-2|GLMN-2_HUMAN Isoform of Q92990, Isoform 2 of Glomulin OS=Homo sapiens (Human) OX=9606 GN=GLMN PE=1 SV=2	GLMN	5	1	2	1	1	1	1	0	0.127418	-3.34668e-20	-0.0396869	0	0.00715177	1	0.178143	1	0.433427	1	0.758351	1	0.698644	1	0.865348	1	1	FALSE	FALSE	FALSE	FALSE	FALSE	FALSE	9	8	10	7	6	9	9	6	11	6	7	7	8	5	10
P09012;M0R221;M0R2B8;M0QZG7;M0R0G9;M0QXK2;M0R268	P09012;M0R221;M0R2B8;M0QZG7;M0R0G9;M0QXK2;M0R268	>sp|P09012|SNRPA_HUMAN U1 small nuclear ribonucleoprotein A OS=Homo sapiens (Human) OX=9606 GN=SNRPA PE=1 SV=3;>tr|M0R221|M0R221_HUMAN Isoform of P09012, RRM domain-containing protein (Fragment) OS=Homo sapiens (Human) OX=9606 GN=SNRPA PE=1 SV=1;>tr|M0R2B8|M0R2B8_HUMAN Isoform of P09012, RRM domain-containing protein (Fragment) OS=Homo sapiens (Human) OX=9606 GN=SNRPA PE=1 SV=1;>tr|M0QZG7|M0QZG7_…	SNRPA	4	2	2	2	2	2	2	0.110992	0.143049	0.402104	0.170278	1.0849e-15	4.73686e-18	0.00164764	0.0266804	2.04374e-08	0.00110599	1	1	0.0146862	0.243704	4.56009e-07	0.0123159	1	1	FALSE	FALSE	TRUE	FALSE	FALSE	FALSE	12	9	10	9	10	11	11	11	9	10	10	10	9	12	9
P21796;C9JI87	P21796;C9JI87	>sp|P21796|VDAC1_HUMAN Voltage-dependent anion-selective channel protein 1 OS=Homo sapiens (Human) OX=9606 GN=VDAC1 PE=1 SV=2;>tr|C9JI87|C9JI87_HUMAN Isoform of P21796, Voltage-dependent anion-selective channel protein 1 (Fragment) OS=Homo sapiens (Human) OX=9606 GN=VDAC1 PE=1 SV=6	VDAC1	16	12	12	12	12	12	12	0.0350077	-4.4486e-17	0.216159	0.141784	1.36693e-19	1.58116e-17	0.313235	1	0.0112693	0.09017	1	1	0.633614	1	0.0329766	0.281585	1	1	FALSE	FALSE	FALSE	FALSE	FALSE	FALSE	38	41	37	38	35	40	37	38	37	39	38	41	43	40	39
F5H442;Q99816;Q99816-2	F5H442;Q99816;Q99816-2	>tr|F5H442|F5H442_HUMAN Isoform of Q99816, Tumor susceptibility gene 101 protein OS=Homo sapiens (Human) OX=9606 GN=TSG101 PE=1 SV=1;>sp|Q99816|TS101_HUMAN Tumor susceptibility gene 101 protein OS=Homo sapiens (Human) OX=9606 GN=TSG101 PE=1 SV=2;>sp|Q99816-2|TS101-2_HUMAN Isoform of Q99816, Isoform 2 of Tumor susceptibility gene 101 protein OS=Homo sapiens (Human) OX=9606 GN=TSG101 PE=1 SV=2	TSG101	10	4	5	5	5	6	5	0.0175857	0	7.39311e-18	1.59077e-18	0.0780938	0.0545514	0.313844	1	1	1	0.0514835	0.166316	0.633893	1	1	1	0.2517	0.56051	FALSE	FALSE	FALSE	FALSE	FALSE	FALSE	27	23	24	24	24	25	23	23	24	25	26	24	24	25	25
Q15819;G3V113;H0YBP9	Q15819;G3V113;H0YBP9	>sp|Q15819|UB2V2_HUMAN Ubiquitin-conjugating enzyme E2 variant 2 OS=Homo sapiens (Human) OX=9606 GN=UBE2V2 PE=1 SV=4;>tr|G3V113|G3V113_HUMAN Isoform of Q15819, UBIQUITIN_CONJUGAT_2 domain-containing protein OS=Homo sapiens (Human) OX=9606 GN=UBE2V2 PE=1 SV=1;>tr|H0YBP9|H0YBP9_HUMAN Isoform of Q15819, UBIQUITIN_CONJUGAT_2 domain-containing protein (Fragment) OS=Homo sapiens (Human) OX=9606 GN=UBE2…	UBE2V2	7	5	6	5	5	6	6	-0.108289	0	-0.302707	-0.127576	2.45691e-19	-1.86465e-18	0.0356766	1	1.41799e-05	0.130005	1	1	0.131242	1	0.0001298	0.364394	1	1	FALSE	FALSE	TRUE	FALSE	FALSE	FALSE	18	18	18	18	18	19	18	19	19	17	17	18	18	18	18
P61019;P61019-2;E9PKL7	P61019;P61019-2;E9PKL7	>sp|P61019|RAB2A_HUMAN Ras-related protein Rab-2A OS=Homo sapiens (Human) OX=9606 GN=RAB2A PE=1 SV=1;>sp|P61019-2|RAB2A-2_HUMAN Isoform of P61019, Isoform 2 of Ras-related protein Rab-2A OS=Homo sapiens (Human) OX=9606 GN=RAB2A PE=1 SV=1;>tr|E9PKL7|E9PKL7_HUMAN Isoform of P61019, Ras-related protein Rab-2A OS=Homo sapiens (Human) OX=9606 GN=RAB2A PE=1 SV=1	RAB2A	16	13	13	13	13	13	13	0.0428393	0.0871555	0	0.0860699	3.32774e-15	-5.27281e-19	0.146342	0.0139283	1	0.0186166	1	1	0.360227	0.158019	1	0.0920577	1	1	FALSE	FALSE	FALSE	FALSE	FALSE	FALSE	45	45	45	40	46	44	45	43	40	44	42	48	42	47	44
P12235;V9GYG0	P12235;V9GYG0	>sp|P12235|ADT1_HUMAN ADP/ATP translocase 1 OS=Homo sapiens (Human) OX=9606 GN=SLC25A4 PE=1 SV=4;>tr|V9GYG0|V9GYG0_HUMAN Isoform of P12235, ADP/ATP translocase 1 OS=Homo sapiens (Human) OX=9606 GN=SLC25A4 PE=1 SV=1	SLC25A4	4	4	4	4	4	4	4	0.287521	1.4887e-17	0.370985	0.213051	0.0382026	2.35189e-18	0.0142255	1	0.0207046	0.144265	0.709317	1	0.0708874	1	0.0546005	0.389664	1	1	FALSE	FALSE	FALSE	FALSE	FALSE	FALSE	12	12	12	12	12	12	12	12	12	12	12	12	12	12	12
Q04917;A2IDB2	Q04917;A2IDB2	>sp|Q04917|1433F_HUMAN 14-3-3 protein eta OS=Homo sapiens (Human) OX=9606 GN=YWHAH PE=1 SV=4;>tr|A2IDB2|A2IDB2_HUMAN Isoform of Q04917, 14_3_3 domain-containing protein (Fragment) OS=Homo sapiens (Human) OX=9606 GN=YWHAH PE=1 SV=1	YWHAH	13	9	9	9	9	9	9	0	-7.73143e-18	-6.23521e-18	3.84539e-11	-5.15197e-18	0.0328084	1	1	1	0.99999	1	0.249593	1	1	1	1	1	0.732146	FALSE	FALSE	FALSE	FALSE	FALSE	FALSE	33	33	30	31	30	32	30	32	30	30	30	32	30	32	28
C9JME2;Q9Y4F1;Q9Y4F1-2	C9JME2;Q9Y4F1;Q9Y4F1-2	>tr|C9JME2|C9JME2_HUMAN Isoform of Q9Y4F1, FERM, ARHGEF and pleckstrin domain-containing protein 1 OS=Homo sapiens (Human) OX=9606 GN=FARP1 PE=1 SV=2;>sp|Q9Y4F1|FARP1_HUMAN FERM, ARHGEF and pleckstrin domain-containing protein 1 OS=Homo sapiens (Human) OX=9606 GN=FARP1 PE=1 SV=1;>sp|Q9Y4F1-2|FARP1-2_HUMAN Isoform of Q9Y4F1, Isoform 2 of FERM, ARHGEF and pleckstrin domain-containing protein 1 OS=H…	FARP1	26	14	15	18	17	17	17	-0.0667474	-0.0366421	0.0729921	-0.0466151	-0.0930562	-0.0518288	0.100584	0.454063	0.120865	0.317381	0.100172	0.219606	0.273674	1	0.240383	0.68124	0.401983	0.680898	FALSE	FALSE	FALSE	FALSE	FALSE	FALSE	66	69	58	69	65	69	63	68	61	68	58	67	54	66	57
P62258;P62258-2	P62258;P62258-2	>sp|P62258|1433E_HUMAN 14-3-3 protein epsilon OS=Homo sapiens (Human) OX=9606 GN=YWHAE PE=1 SV=1;>sp|P62258-2|1433E-2_HUMAN Isoform of P62258, Isoform SV of 14-3-3 protein epsilon OS=Homo sapiens (Human) OX=9606 GN=YWHAE PE=1 SV=1	YWHAE	37	29	29	29	29	29	29	7.75717e-18	-5.08877e-17	-1.24282e-15	-4.18653e-18	0.0045239	1.38984e-15	1	1	1	1	0.782129	1	1	1	1	1	1	1	FALSE	FALSE	FALSE	FALSE	FALSE	FALSE	99	97	96	97	97	97	100	96	93	98	91	100	96	94	96
Q9NP72;Q9NP72-2;A0A087X163;H0Y6T8;Q5W0J0;Q9NP72-3	Q9NP72;Q9NP72-2;A0A087X163;H0Y6T8;Q5W0J0;Q9NP72-3	>sp|Q9NP72|RAB18_HUMAN Ras-related protein Rab-18 OS=Homo sapiens (Human) OX=9606 GN=RAB18 PE=1 SV=1;>sp|Q9NP72-2|RAB18-2_HUMAN Isoform of Q9NP72, Isoform 2 of Ras-related protein Rab-18 OS=Homo sapiens (Human) OX=9606 GN=RAB18 PE=1 SV=1;>tr|A0A087X163|A0A087X163_HUMAN Isoform of Q9NP72, Ras-related protein Rab-18 OS=Homo sapiens (Human) OX=9606 GN=RAB18 PE=1 SV=1;>tr|H0Y6T8|H0Y6T8_HUMAN Isoform …	RAB18	10	7	7	7	7	7	7	0.00433476	-0.0699369	0.242545	0.109291	-1.08934e-15	-2.78246e-17	0.752115	0.00928988	2.17397e-14	0.000291031	1	1	1	0.127691	2.14098e-12	0.00461951	1	1	FALSE	FALSE	FALSE	FALSE	FALSE	FALSE	25	29	28	26	27	27	28	29	25	28	27	30	25	30	26
A0A0U1RRM4;P26599;P26599-2;P26599-3;A6NLN1;K7EKJ7	A0A0U1RRM4;P26599;P26599-2;P26599-3;A6NLN1;K7EKJ7	>tr|A0A0U1RRM4|A0A0U1RRM4_HUMAN Isoform of P26599, Polypyrimidine tract-binding protein 1 OS=Homo sapiens (Human) OX=9606 GN=PTBP1 PE=1 SV=1;>sp|P26599|PTBP1_HUMAN Polypyrimidine tract-binding protein 1 OS=Homo sapiens (Human) OX=9606 GN=PTBP1 PE=1 SV=1;>sp|P26599-2|PTBP1-2_HUMAN Isoform of P26599, Isoform 2 of Polypyrimidine tract-binding protein 1 OS=Homo sapiens (Human) OX=9606 GN=PTBP1 PE=1 S…	PTBP1	7	4	5	5	5	4	4	0.196822	0.0306656	0.604601	0.400901	0.0244147	0	0.022181	0.597632	1.10543e-07	0.000101901	0.544808	1	0.0950569	1	2.05006e-06	0.00220122	1	1	FALSE	FALSE	TRUE	TRUE	FALSE	FALSE	9	21	8	18	8	19	9	19	14	20	7	21	8	18	5
E9PJL7;P02511;E9PNH7;A0A024R3B9;E9PRA8	E9PJL7;P02511;E9PNH7;A0A024R3B9;E9PRA8	>tr|E9PJL7|E9PJL7_HUMAN Isoform of P02511, SHSP domain-containing protein (Fragment) OS=Homo sapiens (Human) OX=9606 GN=CRYAB PE=1 SV=8;>sp|P02511|CRYAB_HUMAN Alpha-crystallin B chain OS=Homo sapiens (Human) OX=9606 GN=CRYAB PE=1 SV=2;>tr|E9PNH7|E9PNH7_HUMAN Isoform of P02511, SHSP domain-containing protein OS=Homo sapiens (Human) OX=9606 GN=CRYAB PE=1 SV=1;>tr|A0A024R3B9|A0A024R3B9_HUMAN Isoform…	CRYAB	4	1	1	1	1	1	1	2.64489e-16	-0.195125	0	9.19714e-17	1.24123e-17	-5.84491e-19	1	0.16254	1	1	1	1	1	0.661967	1	1	1	1	FALSE	FALSE	FALSE	FALSE	FALSE	FALSE	0	8	2	9	1	8	1	8	0	8	0	10	0	10	0
P54920;M0R0Y2;M0R2M1	P54920;M0R0Y2;M0R2M1	>sp|P54920|SNAA_HUMAN Alpha-soluble NSF attachment protein OS=Homo sapiens (Human) OX=9606 GN=NAPA PE=1 SV=3;>tr|M0R0Y2|M0R0Y2_HUMAN Isoform of P54920, Alpha-soluble NSF attachment protein OS=Homo sapiens (Human) OX=9606 GN=NAPA PE=1 SV=1;>tr|M0R2M1|M0R2M1_HUMAN Isoform of P54920, Alpha-soluble NSF attachment protein (Fragment) OS=Homo sapiens (Human) OX=9606 GN=NAPA PE=1 SV=1	NAPA	17	10	10	10	10	10	10	-1.56418e-19	-7.82704e-20	-2.37443e-15	-6.72712e-19	1.54734e-17	-3.04783e-19	1	1	1	1	1	1	1	1	1	1	1	1	FALSE	FALSE	FALSE	FALSE	FALSE	FALSE	42	37	40	35	41	36	40	37	34	40	37	36	35	37	38
O95373	O95373	>sp|O95373|IPO7_HUMAN Importin-7 OS=Homo sapiens (Human) OX=9606 GN=IPO7 PE=1 SV=1	IPO7	14	8	8	9	8	9	8	-0.116969	2.41905e-18	-0.215214	-0.105516	-0.141477	-0.0973452	4.14591e-05	1	1.00396e-13	1.16128e-05	2.41812e-06	0.000318091	0.000880922	1	8.19235e-12	0.000406872	0.000121839	0.00467839	FALSE	FALSE	FALSE	FALSE	FALSE	FALSE	33	37	34	36	34	36	36	35	33	37	33	35	35	37	34
P49588;P49588-2	P49588;P49588-2	>sp|P49588|SYAC_HUMAN Alanine--tRNA ligase, cytoplasmic OS=Homo sapiens (Human) OX=9606 GN=AARS PE=1 SV=2;>sp|P49588-2|SYAC-2_HUMAN Isoform of P49588, Isoform 2 of Alanine--tRNA ligase, cytoplasmic OS=Homo sapiens (Human) OX=9606 GN=AARS PE=1 SV=2	AARS	28	14	18	15	17	17	15	-0.129568	-0.0186654	-0.20383	-0.123779	-0.06564	-0.192976	9.34945e-07	0.488659	9.25662e-08	2.46998e-05	0.018214	5.03364e-05	4.68531e-05	1	1.73927e-06	0.00075492	0.128212	0.00108545	FALSE	FALSE	FALSE	FALSE	FALSE	FALSE	63	63	63	65	66	62	64	67	60	55	65	59	66	65	64
Q15370;Q15370-2;B8ZZU8;A0A0B4J296;I3L0M9	Q15370;Q15370-2;B8ZZU8;A0A0B4J296;I3L0M9	>sp|Q15370|ELOB_HUMAN Elongin-B OS=Homo sapiens (Human) OX=9606 GN=ELOB PE=1 SV=1;>sp|Q15370-2|ELOB-2_HUMAN Isoform of Q15370, Isoform 2 of Elongin-B OS=Homo sapiens (Human) OX=9606 GN=ELOB PE=1 SV=1;>tr|B8ZZU8|B8ZZU8_HUMAN Isoform of Q15370, Ubiquitin-like domain-containing protein OS=Homo sapiens (Human) OX=9606 GN=ELOB PE=1 SV=1;>tr|A0A0B4J296|A0A0B4J296_HUMAN Isoform of Q15370, Ubiquitin-like…	ELOB	6	5	5	5	5	5	5	-0.102817	-0.169248	-0.151884	-0.139202	8.54148e-20	-0.0813468	0.00193316	0.00656672	0.000575501	0.00131698	1	0.0322748	0.0165037	0.101379	0.00283385	0.0137158	1	0.171415	FALSE	FALSE	FALSE	FALSE	FALSE	FALSE	16	15	14	17	16	16	16	16	17	17	16	15	16	15	17
O75915	O75915	>sp|O75915|PRAF3_HUMAN PRA1 family protein 3 OS=Homo sapiens (Human) OX=9606 GN=ARL6IP5 PE=1 SV=1	ARL6IP5	5	2	2	2	2	2	2	0.253671	0	0.598543	0.305529	7.26824e-17	1.01985e-12	0.0253992	1	5.40391e-06	0.00669061	1	0.999999	0.102368	1	5.73738e-05	0.0444957	1	1	FALSE	FALSE	TRUE	FALSE	FALSE	FALSE	13	11	12	8	12	11	12	11	13	11	12	11	12	11	12
Q96DA2	Q96DA2	>sp|Q96DA2|RB39B_HUMAN Ras-related protein Rab-39B OS=Homo sapiens (Human) OX=9606 GN=RAB39B PE=1 SV=1	RAB39B	4	3	3	3	3	3	3	-0.162261	-0.13226	-0.177904	-0.176078	-0.151298	-0.175822	4.10797e-06	0.00219259	0.00287859	7.30671e-05	0.025292	0.00871495	0.000134701	0.0559697	0.0104997	0.00166605	0.15833	0.0637614	FALSE	FALSE	FALSE	FALSE	FALSE	FALSE	10	9	10	9	10	10	10	9	9	9	9	9	9	10	9
O00429-2;O00429-4;O00429;O00429-5;O00429-3;O00429-7	O00429-2;O00429-4;O00429;O00429-5;O00429-3;O00429-7	>sp|O00429-2|DNM1L-2_HUMAN Isoform of O00429, Isoform 4 of Dynamin-1-like protein OS=Homo sapiens (Human) OX=9606 GN=DNM1L PE=1 SV=2;>sp|O00429-4|DNM1L-4_HUMAN Isoform of O00429, Isoform 3 of Dynamin-1-like protein OS=Homo sapiens (Human) OX=9606 GN=DNM1L PE=1 SV=2;>sp|O00429|DNM1L_HUMAN Dynamin-1-like protein OS=Homo sapiens (Human) OX=9606 GN=DNM1L PE=1 SV=2;>sp|O00429-5|DNM1L-5_HUMAN Isoform o…	DNM1L	19	14	14	14	14	14	14	-1.31964e-14	0.0115922	-0.0752696	0.0330644	-2.8379e-15	-9.98811e-18	0.999999	0.596255	0.000145919	0.0910834	1	1	1	1	0.000930236	0.282219	1	1	FALSE	FALSE	FALSE	FALSE	FALSE	FALSE	53	54	53	50	55	52	55	51	52	48	53	51	54	49	55
Q86VW0	Q86VW0	>sp|Q86VW0|SESD1_HUMAN SEC14 domain and spectrin repeat-containing protein 1 OS=Homo sapiens (Human) OX=9606 GN=SESTD1 PE=1 SV=2	SESTD1	12	3	3	3	3	3	3	-9.34264e-18	0.103014	-0.172779	1.51363e-16	7.4932e-17	-0.0714731	1	0.307384	0.149698	1	1	0.416788	1	0.955228	0.286745	1	1	1	FALSE	FALSE	FALSE	FALSE	FALSE	FALSE	19	24	23	26	29	25	26	25	27	24	27	24	26	26	25
P43686;P43686-2	P43686;P43686-2	>sp|P43686|PRS6B_HUMAN 26S proteasome regulatory subunit 6B OS=Homo sapiens (Human) OX=9606 GN=PSMC4 PE=1 SV=2;>sp|P43686-2|PRS6B-2_HUMAN Isoform of P43686, Isoform 2 of 26S proteasome regulatory subunit 6B OS=Homo sapiens (Human) OX=9606 GN=PSMC4 PE=1 SV=2	PSMC4	16	12	12	12	12	12	12	1.63849e-16	3.38964e-15	0.0173101	0.0238015	-0.0644939	3.67855e-17	1	1	0.444862	0.20066	0.0147272	1	1	1	0.713778	0.493999	0.110434	1	FALSE	FALSE	FALSE	FALSE	FALSE	FALSE	40	39	38	40	34	41	38	40	38	41	38	38	37	40	38
O43761	O43761	>sp|O43761|SNG3_HUMAN Synaptogyrin-3 OS=Homo sapiens (Human) OX=9606 GN=SYNGR3 PE=1 SV=2	SYNGR3	4	3	4	4	3	4	4	-0.337471	-0.21644	-0.552532	-0.295719	-0.0779199	-0.250586	0.000615554	0.15969	0.00129013	0.109607	0.45861	0.10012	0.00681213	0.660716	0.00550764	0.321329	1	0.386988	TRUE	FALSE	TRUE	FALSE	FALSE	FALSE	12	12	12	12	12	12	12	12	12	12	12	11	12	12	12
P51991-2	P51991-2	>sp|P51991-2|ROA3-2_HUMAN Isoform of P51991, Isoform 2 of Heterogeneous nuclear ribonucleoprotein A3 OS=Homo sapiens (Human) OX=9606 GN=HNRNPA3 PE=1 SV=2	HNRNPA3	2	1	1	1	1	1	1	0.130108	0.147142	0.559655	0.399383	-1.62259e-17	-0.0899803	0.102199	0.099026	0.000188525	0.000715662	1	0.262334	0.276134	0.496554	0.00115196	0.00890085	1	0.761513	FALSE	FALSE	TRUE	TRUE	FALSE	FALSE	3	4	3	5	3	6	3	6	3	6	3	6	3	6	3
P17987;E7EQR6;E7ERF2;F5H282	P17987;E7EQR6;E7ERF2;F5H282	>sp|P17987|TCPA_HUMAN T-complex protein 1 subunit alpha OS=Homo sapiens (Human) OX=9606 GN=TCP1 PE=1 SV=1;>tr|E7EQR6|E7EQR6_HUMAN Isoform of P17987, T-complex protein 1 subunit alpha OS=Homo sapiens (Human) OX=9606 GN=TCP1 PE=1 SV=1;>tr|E7ERF2|E7ERF2_HUMAN Isoform of P17987, T-complex protein 1 subunit alpha OS=Homo sapiens (Human) OX=9606 GN=TCP1 PE=1 SV=1;>tr|F5H282|F5H282_HUMAN Isoform of P179…	TCP1	21	16	18	17	17	17	18	0.0264089	0.100119	0.0342863	7.83007e-19	0	-9.88061e-15	0.106845	7.06818e-06	0.0531035	1	1	1	0.284348	0.000777228	0.120177	1	1	1	FALSE	FALSE	FALSE	FALSE	FALSE	FALSE	60	61	62	61	61	60	61	62	56	62	56	62	60	62	60
O43602-2;O43602	O43602-2;O43602	>sp|O43602-2|DCX-2_HUMAN Isoform of O43602, Isoform 2 of Neuronal migration protein doublecortin OS=Homo sapiens (Human) OX=9606 GN=DCX PE=1 SV=4;>sp|O43602|DCX_HUMAN Neuronal migration protein doublecortin OS=Homo sapiens (Human) OX=9606 GN=DCX PE=1 SV=4	DCX	12	10	10	10	10	10	10	0.303068	0.0234229	0.56173	8.44514e-16	1.20452e-14	0.814999	0.0129354	0.703152	0.000764144	1	1	2.95954e-06	0.0654747	1	0.00356601	1	1	0.00010479	FALSE	FALSE	TRUE	FALSE	FALSE	TRUE	33	31	34	33	34	34	34	35	33	33	33	33	35	33	35
Q7Z4W1;J3KS22;J3QS36;J3KRZ4;J3QL34	Q7Z4W1;J3KS22;J3QS36;J3KRZ4;J3QL34	>sp|Q7Z4W1|DCXR_HUMAN L-xylulose reductase OS=Homo sapiens (Human) OX=9606 GN=DCXR PE=1 SV=2;>tr|J3KS22|J3KS22_HUMAN Isoform of Q7Z4W1, L-xylulose reductase (Fragment) OS=Homo sapiens (Human) OX=9606 GN=DCXR PE=1 SV=8;>tr|J3QS36|J3QS36_HUMAN Isoform of Q7Z4W1, L-xylulose reductase (Fragment) OS=Homo sapiens (Human) OX=9606 GN=DCXR PE=1 SV=1;>tr|J3KRZ4|J3KRZ4_HUMAN Isoform of Q7Z4W1, L-xylulose re…	DCXR	8	5	6	6	5	6	6	-0.0773902	-6.48787e-17	-1.14785e-14	0	-0.0418944	-0.0316887	0.145779	1	1	1	0.53206	0.620791	0.359174	1	1	1	1	1	FALSE	FALSE	FALSE	FALSE	FALSE	FALSE	23	20	23	20	21	19	21	21	24	19	23	21	20	19	22
Q9BTE1;H3BUD2;H3BS05;H3BR94;Q9BTE1-3;Q9BTE1-2	Q9BTE1;H3BUD2;H3BS05;H3BR94;Q9BTE1-3;Q9BTE1-2	>sp|Q9BTE1|DCTN5_HUMAN Dynactin subunit 5 OS=Homo sapiens (Human) OX=9606 GN=DCTN5 PE=1 SV=1;>tr|H3BUD2|H3BUD2_HUMAN Isoform of Q9BTE1, Dynactin subunit 5 OS=Homo sapiens (Human) OX=9606 GN=DCTN5 PE=1 SV=1;>tr|H3BS05|H3BS05_HUMAN Isoform of Q9BTE1, Dynactin subunit 5 OS=Homo sapiens (Human) OX=9606 GN=DCTN5 PE=1 SV=1;>tr|H3BR94|H3BR94_HUMAN Isoform of Q9BTE1, Dynactin subunit 5 OS=Homo sapiens (H…	DCTN5	3	2	3	2	3	3	3	-7.88009e-17	0	0	1.81209e-18	0.0774772	0.030433	1	1	1	1	0.173004	0.419748	1	1	1	1	0.568497	1	FALSE	FALSE	FALSE	FALSE	FALSE	FALSE	8	9	9	9	9	9	9	9	9	8	9	9	9	9	9
Q14974;Q14974-2;J3KTM9	Q14974;Q14974-2;J3KTM9	>sp|Q14974|IMB1_HUMAN Importin subunit beta-1 OS=Homo sapiens (Human) OX=9606 GN=KPNB1 PE=1 SV=2;>sp|Q14974-2|IMB1-2_HUMAN Isoform of Q14974, Isoform 2 of Importin subunit beta-1 OS=Homo sapiens (Human) OX=9606 GN=KPNB1 PE=1 SV=2;>tr|J3KTM9|J3KTM9_HUMAN Isoform of Q14974, Importin subunit beta-1 (Fragment) OS=Homo sapiens (Human) OX=9606 GN=KPNB1 PE=1 SV=1	KPNB1	30	25	25	25	25	25	25	-4.37204e-17	9.54422e-18	3.14632e-17	9.55144e-17	-0.00922319	-0.0666054	1	1	1	1	0.654049	0.138029	1	1	1	1	1	0.494832	FALSE	FALSE	FALSE	FALSE	FALSE	FALSE	87	87	86	83	87	86	85	87	84	88	84	88	82	89	83
Q9UI09;F8VRD8;Q9UI09-2;H0YID5;F8VXI1	Q9UI09;F8VRD8;Q9UI09-2;H0YID5;F8VXI1	>sp|Q9UI09|NDUAC_HUMAN NADH dehydrogenase [ubiquinone] 1 alpha subcomplex subunit 12 OS=Homo sapiens (Human) OX=9606 GN=NDUFA12 PE=1 SV=1;>tr|F8VRD8|F8VRD8_HUMAN Isoform of Q9UI09, NADH dehydrogenase [ubiquinone] 1 alpha subcomplex subunit 12 OS=Homo sapiens (Human) OX=9606 GN=NDUFA12 PE=1 SV=1;>sp|Q9UI09-2|NDUAC-2_HUMAN Isoform of Q9UI09, Isoform 2 of NADH dehydrogenase [ubiquinone] 1 alpha subc…	NDUFA12	4	2	2	3	2	3	3	-0.0707969	-0.120929	-0.10847	-0.0919594	0.077245	-0.124623	0.0930542	0.148535	0.0148529	0.114152	0.0845641	0.0526025	0.259202	0.629129	0.0416699	0.330422	0.358213	0.245639	FALSE	FALSE	FALSE	FALSE	FALSE	FALSE	11	9	12	9	12	9	12	10	10	9	9	8	9	9	9
P78344;D3DQV9;P78344-2;H0Y3P2	P78344;D3DQV9;P78344-2;H0Y3P2	>sp|P78344|IF4G2_HUMAN Eukaryotic translation initiation factor 4 gamma 2 OS=Homo sapiens (Human) OX=9606 GN=EIF4G2 PE=1 SV=1;>tr|D3DQV9|D3DQV9_HUMAN Isoform of P78344, Eukaryotic translation initiation factor 4 gamma 2 OS=Homo sapiens (Human) OX=9606 GN=EIF4G2 PE=1 SV=1;>sp|P78344-2|IF4G2-2_HUMAN Isoform of P78344, Isoform 2 of Eukaryotic translation initiation factor 4 gamma 2 OS=Homo sapiens (…	EIF4G2	22	10	12	11	11	12	11	1.05861e-16	0.058711	0.116745	0.0501813	6.38171e-17	-3.38134e-15	1	0.0991859	0.0229295	0.255591	1	1	1	0.496554	0.0595736	0.589638	1	1	FALSE	FALSE	FALSE	FALSE	FALSE	FALSE	54	52	56	54	50	53	52	54	54	51	53	48	52	48	49
P51991	P51991	>sp|P51991|ROA3_HUMAN Heterogeneous nuclear ribonucleoprotein A3 OS=Homo sapiens (Human) OX=9606 GN=HNRNPA3 PE=1 SV=2	HNRNPA3	13	12	12	12	12	12	12	0.066773	0.0846691	0.367624	0.0988164	-1.51078e-18	-0.0344807	0.151428	0.09242	1.0126e-10	0.0609905	1	0.376885	0.368647	0.472681	4.19127e-09	0.211447	1	0.988031	FALSE	FALSE	TRUE	FALSE	FALSE	FALSE	36	36	36	36	36	36	36	37	34	36	34	36	35	36	36
A0A0C4DGQ5;P04632;K7EIV0;A0A075B7C0;K7ELJ7;U3KQE2;K7EM73;K7EKD8	A0A0C4DGQ5;P04632;K7EIV0;A0A075B7C0;K7ELJ7;U3KQE2;K7EM73;K7EKD8	>tr|A0A0C4DGQ5|A0A0C4DGQ5_HUMAN Isoform of P04632, Calpain small subunit 1 OS=Homo sapiens (Human) OX=9606 GN=CAPNS1 PE=1 SV=1;>sp|P04632|CPNS1_HUMAN Calpain small subunit 1 OS=Homo sapiens (Human) OX=9606 GN=CAPNS1 PE=1 SV=1;>tr|K7EIV0|K7EIV0_HUMAN Isoform of P04632, Calpain small subunit 1 (Fragment) OS=Homo sapiens (Human) OX=9606 GN=CAPNS1 PE=1 SV=2;>tr|A0A075B7C0|A0A075B7C0_HUMAN Isoform of …	CAPNS1	9	9	9	9	9	9	9	0.118618	4.13143e-16	0.110954	0.00975465	0.138345	0.0282601	0.00036395	1	0.0226368	0.680926	0.0112732	0.461571	0.00464736	1	0.058988	1	0.090494	1	FALSE	FALSE	FALSE	FALSE	FALSE	FALSE	27	27	27	27	27	27	27	27	27	27	27	27	27	27	27
Q13491-4;B7Z613	Q13491-4;B7Z613	>sp|Q13491-4|GPM6B-4_HUMAN Isoform of Q13491, Isoform 4 of Neuronal membrane glycoprotein M6-b OS=Homo sapiens (Human) OX=9606 GN=GPM6B PE=1 SV=2;>tr|B7Z613|B7Z613_HUMAN Isoform of Q13491, Neuronal membrane glycoprotein M6-b OS=Homo sapiens (Human) OX=9606 GN=GPM6B PE=1 SV=1	GPM6B	6	5	5	5	5	5	5	0.357864	2.27872e-17	0.764839	0.372156	0.10116	0.0503224	0.00559646	1	2.28429e-08	0.0238668	0.455677	0.613285	0.0361659	1	5.05732e-07	0.110953	1	1	FALSE	FALSE	TRUE	FALSE	FALSE	FALSE	14	17	12	17	12	18	12	18	11	18	12	18	12	17	12
Q9BPU6	Q9BPU6	>sp|Q9BPU6|DPYL5_HUMAN Dihydropyrimidinase-related protein 5 OS=Homo sapiens (Human) OX=9606 GN=DPYSL5 PE=1 SV=1	DPYSL5	32	28	29	29	29	29	28	0.0469356	0.132209	-7.1503e-17	0.0561832	0.0557715	2.51463e-16	0.163584	0.0623306	1	0.316305	0.314198	1	0.390016	0.378079	1	0.680508	0.845713	1	FALSE	FALSE	FALSE	FALSE	FALSE	FALSE	94	91	94	93	95	92	94	94	93	94	93	93	92	92	96
Q7Z4S6-2;Q7Z4S6;Q7Z4S6-5;Q7Z4S6-4;A0A1B0GV47;Q7Z4S6-6;Q7Z4S6-3	Q7Z4S6-2;Q7Z4S6;Q7Z4S6-5;Q7Z4S6-4;A0A1B0GV47;Q7Z4S6-6;Q7Z4S6-3	>sp|Q7Z4S6-2|KI21A-2_HUMAN Isoform of Q7Z4S6, Isoform 2 of Kinesin-like protein KIF21A OS=Homo sapiens (Human) OX=9606 GN=KIF21A PE=1 SV=2;>sp|Q7Z4S6|KI21A_HUMAN Kinesin-like protein KIF21A OS=Homo sapiens (Human) OX=9606 GN=KIF21A PE=1 SV=2;>sp|Q7Z4S6-5|KI21A-5_HUMAN Isoform of Q7Z4S6, Isoform 5 of Kinesin-like protein KIF21A OS=Homo sapiens (Human) OX=9606 GN=KIF21A PE=1 SV=2;>sp|Q7Z4S6-4|KI21A…	KIF21A	32	14	19	20	19	19	18	-0.100608	-0.00663621	-0.109433	-0.0171787	-1.76347e-17	-0.160421	2.47205e-05	0.682132	0.0068508	0.481541	1	1.27023e-05	0.00058623	1	0.0215246	0.939644	1	0.000355982	FALSE	FALSE	FALSE	FALSE	FALSE	FALSE	83	80	82	74	84	84	82	77	76	73	81	78	84	76	72
P49368;B4DUR8;P49368-2	P49368;B4DUR8;P49368-2	>sp|P49368|TCPG_HUMAN T-complex protein 1 subunit gamma OS=Homo sapiens (Human) OX=9606 GN=CCT3 PE=1 SV=4;>tr|B4DUR8|B4DUR8_HUMAN Isoform of P49368, T-complex protein 1 subunit gamma OS=Homo sapiens (Human) OX=9606 GN=CCT3 PE=1 SV=1;>sp|P49368-2|TCPG-2_HUMAN Isoform of P49368, Isoform 2 of T-complex protein 1 subunit gamma OS=Homo sapiens (Human) OX=9606 GN=CCT3 PE=1 SV=4	CCT3	28	22	23	23	23	22	23	0	0.00327142	0	-2.45337e-17	0	4.01558e-18	1	0.650488	1	1	1	1	1	1	1	1	1	1	FALSE	FALSE	FALSE	FALSE	FALSE	FALSE	81	78	80	80	79	76	80	80	76	80	76	78	75	81	79
Q99832;Q99832-3;Q99832-4;Q99832-2	Q99832;Q99832-3;Q99832-4;Q99832-2	>sp|Q99832|TCPH_HUMAN T-complex protein 1 subunit eta OS=Homo sapiens (Human) OX=9606 GN=CCT7 PE=1 SV=2;>sp|Q99832-3|TCPH-3_HUMAN Isoform of Q99832, Isoform 3 of T-complex protein 1 subunit eta OS=Homo sapiens (Human) OX=9606 GN=CCT7 PE=1 SV=2;>sp|Q99832-4|TCPH-4_HUMAN Isoform of Q99832, Isoform 4 of T-complex protein 1 subunit eta OS=Homo sapiens (Human) OX=9606 GN=CCT7 PE=1 SV=2;>sp|Q99832-2|TC…	CCT7	29	19	21	20	21	20	20	0.052734	3.89722e-17	0.0192347	0.0461628	8.80366e-17	0.0478876	0.00347988	1	0.335859	0.0682845	1	0.0923206	0.0261089	1	0.562259	0.23026	1	0.367234	FALSE	FALSE	FALSE	FALSE	FALSE	FALSE	73	74	78	77	78	75	78	77	74	75	75	78	77	71	76
E7ETK0;A0A2R8Y849;A0A2R8YD14;P62847-2;P62847-3;P62847;P62847-4;A0A2R8Y8A0	E7ETK0;A0A2R8Y849;A0A2R8YD14;P62847-2;P62847-3;P62847;P62847-4;A0A2R8Y8A0	>tr|E7ETK0|E7ETK0_HUMAN Isoform of P62847, 40S ribosomal protein S24 OS=Homo sapiens (Human) OX=9606 GN=RPS24 PE=1 SV=1;>tr|A0A2R8Y849|A0A2R8Y849_HUMAN Isoform of P62847, 40S ribosomal protein S24 OS=Homo sapiens (Human) OX=9606 GN=RPS24 PE=1 SV=1;>tr|A0A2R8YD14|A0A2R8YD14_HUMAN Isoform of P62847, 40S ribosomal protein S24 OS=Homo sapiens (Human) OX=9606 GN=RPS24 PE=1 SV=1;>sp|P62847-2|RS24-2_HUM…	RPS24	6	2	2	2	2	2	2	0.0777768	0.0275105	0.266379	0.0798472	-2.06524e-13	0	0.134234	0.543328	0.00143748	0.271594	0.999999	1	0.33825	1	0.00601091	0.612953	1	1	FALSE	FALSE	TRUE	FALSE	FALSE	FALSE	10	8	10	9	8	7	9	9	8	7	6	7	6	9	9
Q9H0U4;E9PLD0	Q9H0U4;E9PLD0	>sp|Q9H0U4|RAB1B_HUMAN Ras-related protein Rab-1B OS=Homo sapiens (Human) OX=9606 GN=RAB1B PE=1 SV=1;>tr|E9PLD0|E9PLD0_HUMAN Isoform of Q9H0U4, Ras-related protein Rab-1B OS=Homo sapiens (Human) OX=9606 GN=RAB1B PE=1 SV=1	RAB1B	3	2	2	2	2	2	2	1.08138e-15	0	0.128892	2.23326e-16	-1.04986e-14	-0.105354	1	1	0.0584103	1	1	0.305939	1	1	0.129956	1	1	0.854366	FALSE	FALSE	FALSE	FALSE	FALSE	FALSE	6	6	6	6	6	7	7	6	7	7	6	6	7	6	6
Q9NRW7;A0A2R8YE10;A0A2R8YD95;A0A087WU65;A0A2R8YF01;A0A1B0GXI6;Q9NRW7-2	Q9NRW7;A0A2R8YE10;A0A2R8YD95;A0A087WU65;A0A2R8YF01;A0A1B0GXI6;Q9NRW7-2	>sp|Q9NRW7|VPS45_HUMAN Vacuolar protein sorting-associated protein 45 OS=Homo sapiens (Human) OX=9606 GN=VPS45 PE=1 SV=1;>tr|A0A2R8YE10|A0A2R8YE10_HUMAN Isoform of Q9NRW7, Vacuolar protein sorting-associated protein 45 OS=Homo sapiens (Human) OX=9606 GN=VPS45 PE=1 SV=1;>tr|A0A2R8YD95|A0A2R8YD95_HUMAN Isoform of Q9NRW7, Vacuolar protein sorting-associated protein 45 OS=Homo sapiens (Human) OX=9606…	VPS45	17	6	8	8	8	8	9	-9.78165e-16	-0.0477107	0.13944	0.0610525	-0.00168682	-2.04985e-17	1	0.113348	1.26004e-06	0.0908446	0.826626	1	1	0.536386	1.68162e-05	0.282219	1	1	FALSE	FALSE	FALSE	FALSE	FALSE	FALSE	44	39	43	39	40	39	43	38	41	40	39	41	39	38	40
P62937;F8WE65;C9J5S7;P62937-2	P62937;F8WE65;C9J5S7;P62937-2	>sp|P62937|PPIA_HUMAN Peptidyl-prolyl cis-trans isomerase A OS=Homo sapiens (Human) OX=9606 GN=PPIA PE=1 SV=2;>tr|F8WE65|F8WE65_HUMAN Isoform of P62937, Peptidyl-prolyl cis-trans isomerase OS=Homo sapiens (Human) OX=9606 GN=PPIA PE=1 SV=1;>tr|C9J5S7|C9J5S7_HUMAN Isoform of P62937, Peptidyl-prolyl cis-trans isomerase OS=Homo sapiens (Human) OX=9606 GN=PPIA PE=1 SV=1;>sp|P62937-2|PPIA-2_HUMAN Isofo…	PPIA	15	11	11	11	11	11	11	3.6049e-16	0	-0.0261591	4.76508e-18	0.0157976	-0.0196797	1	1	0.475905	1	0.592283	0.582264	1	1	0.755484	1	1	1	FALSE	FALSE	FALSE	FALSE	FALSE	FALSE	37	36	37	34	37	36	37	34	35	35	36	39	42	38	34
P29401;P29401-2;A0A0B4J1R6	P29401;P29401-2;A0A0B4J1R6	>sp|P29401|TKT_HUMAN Transketolase OS=Homo sapiens (Human) OX=9606 GN=TKT PE=1 SV=3;>sp|P29401-2|TKT-2_HUMAN Isoform of P29401, Isoform 2 of Transketolase OS=Homo sapiens (Human) OX=9606 GN=TKT PE=1 SV=3;>tr|A0A0B4J1R6|A0A0B4J1R6_HUMAN Isoform of P29401, Transket_pyr domain-containing protein OS=Homo sapiens (Human) OX=9606 GN=TKT PE=1 SV=1	TKT	24	18	19	18	19	18	19	-0.0240299	-0.0707784	-0.118122	-0.131899	-0.0222033	0.0912828	0.39151	0.121293	0.00799255	0.00480177	0.454658	0.0603854	0.756256	0.557518	0.0244397	0.0355353	1	0.271025	FALSE	FALSE	FALSE	FALSE	FALSE	FALSE	62	62	62	64	64	60	63	62	60	60	59	67	62	61	64
P55795	P55795	>sp|P55795|HNRH2_HUMAN Heterogeneous nuclear ribonucleoprotein H2 OS=Homo sapiens (Human) OX=9606 GN=HNRNPH2 PE=1 SV=1	HNRNPH2	7	2	2	2	2	2	2	0.145645	3.01134e-15	0.262604	1.11235e-44	0.0326905	0	0.00391616	1	0.000820495	1	0.480614	1	0.0284756	1	0.00376137	1	1	1	FALSE	FALSE	TRUE	FALSE	FALSE	FALSE	20	14	19	14	15	10	13	16	18	12	17	17	19	12	15
Q16799-3	Q16799-3	>sp|Q16799-3|RTN1-3_HUMAN Isoform of Q16799, Isoform RTN1-C of Reticulon-1 OS=Homo sapiens (Human) OX=9606 GN=RTN1 PE=1 SV=1	RTN1	4	2	2	2	2	2	2	0.132782	0.0696144	-2.02642e-18	0.1485	0.480764	0.164148	0.0149089	0.246788	1	0.028371	4.58084e-05	0.017399	0.0733295	0.830077	1	0.126765	0.00131562	0.107544	FALSE	FALSE	FALSE	FALSE	TRUE	FALSE	12	11	11	10	12	12	11	11	11	10	12	10	12	10	10
Q9NRW1;Q9NRW1-2;J3KR73	Q9NRW1;Q9NRW1-2;J3KR73	>sp|Q9NRW1|RAB6B_HUMAN Ras-related protein Rab-6B OS=Homo sapiens (Human) OX=9606 GN=RAB6B PE=1 SV=1;>sp|Q9NRW1-2|RAB6B-2_HUMAN Isoform of Q9NRW1, Isoform 2 of Ras-related protein Rab-6B OS=Homo sapiens (Human) OX=9606 GN=RAB6B PE=1 SV=1;>tr|J3KR73|J3KR73_HUMAN Isoform of Q9NRW1, Ras-related protein Rab-6B (Fragment) OS=Homo sapiens (Human) OX=9606 GN=RAB6B PE=1 SV=1	RAB6B	7	7	7	7	7	7	7	-0.104094	0	-0.228237	-0.0665527	0	-0.195439	0.00368899	1	2.75057e-05	0.153468	1	0.00201155	0.0273686	1	0.000229027	0.407122	1	0.0199624	FALSE	FALSE	FALSE	FALSE	FALSE	FALSE	21	21	21	21	21	21	21	21	21	21	21	21	21	21	21
H0YMF4;H0YKD8;P46779-4;P46779-5;P46779;P46779-2;P46779-3;H0YLP6	H0YMF4;H0YKD8;P46779-4;P46779-5;P46779;P46779-2;P46779-3;H0YLP6	>tr|H0YMF4|H0YMF4_HUMAN Isoform of P46779, Ribosomal_L28e domain-containing protein OS=Homo sapiens (Human) OX=9606 GN=RPL28 PE=1 SV=1;>tr|H0YKD8|H0YKD8_HUMAN Isoform of P46779, Ribosomal_L28e domain-containing protein OS=Homo sapiens (Human) OX=9606 GN=RPL28 PE=1 SV=1;>sp|P46779-4|RL28-4_HUMAN Isoform of P46779, Isoform 4 of 60S ribosomal protein L28 OS=Homo sapiens (Human) OX=9606 GN=RPL28 PE=1…	RPL28	3	2	2	2	2	2	2	0.243706	0.0980486	0.329806	0.246584	0.22633	0.333017	5.97018e-07	0.0380638	9.52011e-06	0.00061805	0.000101374	1.91234e-06	3.17136e-05	0.296524	9.18562e-05	0.00807117	0.00264678	7.41163e-05	TRUE	FALSE	TRUE	TRUE	FALSE	TRUE	9	8	7	9	8	8	9	9	7	7	6	9	6	8	6
Q68D91;Q68D91-2	Q68D91;Q68D91-2	>sp|Q68D91|MBLC2_HUMAN Metallo-beta-lactamase domain-containing protein 2 OS=Homo sapiens (Human) OX=9606 GN=MBLAC2 PE=1 SV=3;>sp|Q68D91-2|MBLC2-2_HUMAN Isoform of Q68D91, Isoform 2 of Metallo-beta-lactamase domain-containing protein 2 OS=Homo sapiens (Human) OX=9606 GN=MBLAC2 PE=1 SV=3	MBLAC2	10	6	6	6	6	6	6	4.08425e-17	-5.71804e-17	-3.03406e-16	9.36624e-17	6.71888e-19	0.0654787	1	1	1	1	1	0.482682	1	1	1	1	1	1	FALSE	FALSE	FALSE	FALSE	FALSE	FALSE	24	24	19	19	19	21	21	20	21	20	19	22	21	19	18
O95487-2;O95487;O95487-3	O95487-2;O95487;O95487-3	>sp|O95487-2|SC24B-2_HUMAN Isoform of O95487, Isoform 2 of Protein transport protein Sec24B OS=Homo sapiens (Human) OX=9606 GN=SEC24B PE=1 SV=2;>sp|O95487|SC24B_HUMAN Protein transport protein Sec24B OS=Homo sapiens (Human) OX=9606 GN=SEC24B PE=1 SV=2;>sp|O95487-3|SC24B-3_HUMAN Isoform of O95487, Isoform 3 of Protein transport protein Sec24B OS=Homo sapiens (Human) OX=9606 GN=SEC24B PE=1 SV=2	SEC24B	4	1	1	1	1	1	1	0	-1.67776e-19	-1.31323e-19	-0.124216	-0.622561	0	1	1	1	0.396647	0.00036025	1	1	1	1	0.807615	0.00713543	1	FALSE	FALSE	FALSE	FALSE	TRUE	FALSE	5	6	8	7	6	7	9	6	8	5	8	6	6	4	6
Q9BXS5;Q9BXS5-2;K7EJL1;E7ENJ6	Q9BXS5;Q9BXS5-2;K7EJL1;E7ENJ6	>sp|Q9BXS5|AP1M1_HUMAN AP-1 complex subunit mu-1 OS=Homo sapiens (Human) OX=9606 GN=AP1M1 PE=1 SV=3;>sp|Q9BXS5-2|AP1M1-2_HUMAN Isoform of Q9BXS5, Isoform 2 of AP-1 complex subunit mu-1 OS=Homo sapiens (Human) OX=9606 GN=AP1M1 PE=1 SV=3;>tr|K7EJL1|K7EJL1_HUMAN Isoform of Q9BXS5, AP-1 complex subunit mu-1 OS=Homo sapiens (Human) OX=9606 GN=AP1M1 PE=1 SV=1;>tr|E7ENJ6|E7ENJ6_HUMAN Isoform of Q9BXS5, …	AP1M1	15	8	9	9	8	8	9	-8.08857e-15	0.0137287	-2.09119e-17	-0.00696593	1.04759e-16	-0.124986	1	0.434661	1	0.584026	1	3.70128e-05	1	1	1	1	1	0.000849221	FALSE	FALSE	FALSE	FALSE	FALSE	FALSE	38	38	36	38	36	36	36	40	41	38	36	37	39	36	39
A0A087X0Q1;Q7Z739;A0A024R7W5;A0A087WY31	A0A087X0Q1;Q7Z739;A0A024R7W5;A0A087WY31	>tr|A0A087X0Q1|A0A087X0Q1_HUMAN Isoform of Q7Z739, YTH domain-containing protein OS=Homo sapiens (Human) OX=9606 GN=YTHDF3 PE=1 SV=1;>sp|Q7Z739|YTHD3_HUMAN YTH domain-containing family protein 3 OS=Homo sapiens (Human) OX=9606 GN=YTHDF3 PE=1 SV=1;>tr|A0A024R7W5|A0A024R7W5_HUMAN Isoform of Q7Z739, YTH domain-containing protein OS=Homo sapiens (Human) OX=9606 GN=YTHDF3 PE=1 SV=1;>tr|A0A087WY31|A0A0…	YTHDF3	8	2	2	3	2	2	3	-4.19172e-18	0	0.133176	0	0	-3.31689e-15	1	1	0.0473886	1	1	1	1	1	0.109323	1	1	1	FALSE	FALSE	FALSE	FALSE	FALSE	FALSE	22	16	18	17	23	20	20	15	19	17	17	19	15	13	17
B8ZZQ6;P06454-2;P06454;B8ZZA1;B8ZZW7;H7C2N1	B8ZZQ6;P06454-2;P06454;B8ZZA1;B8ZZW7;H7C2N1	>tr|B8ZZQ6|B8ZZQ6_HUMAN Isoform of P06454, Prothymosin alpha OS=Homo sapiens (Human) OX=9606 GN=PTMA PE=1 SV=1;>sp|P06454-2|PTMA-2_HUMAN Isoform of P06454, Isoform 2 of Prothymosin alpha OS=Homo sapiens (Human) OX=9606 GN=PTMA PE=1 SV=2;>sp|P06454|PTMA_HUMAN Prothymosin alpha OS=Homo sapiens (Human) OX=9606 GN=PTMA PE=1 SV=2;>tr|B8ZZA1|B8ZZA1_HUMAN Isoform of P06454, Prothymosin alpha OS=Homo sap…	PTMA	2	1	1	1	1	1	1	0.545189	0	0.312545	0.105578	0.660362	0.308803	1.48073e-05	1	0.177827	0.502133	0.0196738	0.183586	0.000400533	1	0.330217	0.972122	0.133577	0.599165	TRUE	FALSE	FALSE	FALSE	FALSE	FALSE	6	4	6	6	6	4	6	4	4	6	3	5	5	6	5
Q99536;Q99536-3;Q99536-2	Q99536;Q99536-3;Q99536-2	>sp|Q99536|VAT1_HUMAN Synaptic vesicle membrane protein VAT-1 homolog OS=Homo sapiens (Human) OX=9606 GN=VAT1 PE=1 SV=2;>sp|Q99536-3|VAT1-3_HUMAN Isoform of Q99536, Isoform 3 of Synaptic vesicle membrane protein VAT-1 homolog OS=Homo sapiens (Human) OX=9606 GN=VAT1 PE=1 SV=2;>sp|Q99536-2|VAT1-2_HUMAN Isoform of Q99536, Isoform 2 of Synaptic vesicle membrane protein VAT-1 homolog OS=Homo sapiens (…	VAT1	23	13	15	14	13	14	15	4.79724e-16	0.0873666	0	0.0108842	0.03799	-0.156618	1	0.118274	1	0.645819	0.336579	0.0229394	1	0.551741	1	1	0.887653	0.133088	FALSE	FALSE	FALSE	FALSE	FALSE	FALSE	62	59	62	56	59	57	64	54	61	55	63	58	62	57	60
O75914-2;O75914;O75914-4;O75914-3;A0A087X294	O75914-2;O75914;O75914-4;O75914-3;A0A087X294	>sp|O75914-2|PAK3-2_HUMAN Isoform of O75914, Isoform 2 of Serine/threonine-protein kinase PAK 3 OS=Homo sapiens (Human) OX=9606 GN=PAK3 PE=1 SV=2;>sp|O75914|PAK3_HUMAN Serine/threonine-protein kinase PAK 3 OS=Homo sapiens (Human) OX=9606 GN=PAK3 PE=1 SV=2;>sp|O75914-4|PAK3-4_HUMAN Isoform of O75914, Isoform 4 of Serine/threonine-protein kinase PAK 3 OS=Homo sapiens (Human) OX=9606 GN=PAK3 PE=1 SV…	PAK3	20	14	14	14	14	14	14	-3.34633e-17	0	-0.0949206	-0.115263	-0.0831671	0.416918	1	1	0.0371068	0.0165697	0.108084	6.47896e-09	1	1	0.0895833	0.0840466	0.421542	6.0558e-07	FALSE	FALSE	FALSE	FALSE	FALSE	TRUE	46	49	48	49	52	46	47	50	48	48	45	46	49	49	51
Q9UHD8-5;Q9UHD8-7;Q9UHD8-2;Q9UHD8;Q9UHD8-3;Q9UHD8-4;Q9UHD8-9;Q9UHD8-8;K7EL40	Q9UHD8-5;Q9UHD8-7;Q9UHD8-2;Q9UHD8;Q9UHD8-3;Q9UHD8-4;Q9UHD8-9;Q9UHD8-8;K7EL40	>sp|Q9UHD8-5|SEPT9-5_HUMAN Isoform of Q9UHD8, Isoform 5 of Septin-9 OS=Homo sapiens (Human) OX=9606 GN=SEPTIN9 PE=1 SV=2;>sp|Q9UHD8-7|SEPT9-7_HUMAN Isoform of Q9UHD8, Isoform 7 of Septin-9 OS=Homo sapiens (Human) OX=9606 GN=SEPTIN9 PE=1 SV=2;>sp|Q9UHD8-2|SEPT9-2_HUMAN Isoform of Q9UHD8, Isoform 2 of Septin-9 OS=Homo sapiens (Human) OX=9606 GN=SEPTIN9 PE=1 SV=2;>sp|Q9UHD8|SEPT9_HUMAN Septin-9 OS=H…	SEPTIN9	14	9	10	10	10	10	9	1.04066e-14	-0.0562277	0.132722	0.0793158	0	2.87009e-19	1	0.154233	0.00390649	0.0899557	1	1	1	0.646854	0.0135895	0.281222	1	1	FALSE	FALSE	FALSE	FALSE	FALSE	FALSE	34	37	32	31	32	32	32	37	35	33	33	36	33	34	33
P62873-2;P62873;B1AKQ8;F6UT28;F6X3N5	P62873-2;P62873;B1AKQ8;F6UT28;F6X3N5	>sp|P62873-2|GBB1-2_HUMAN Isoform of P62873, Isoform 2 of Guanine nucleotide-binding protein G(I)/G(S)/G(T) subunit beta-1 OS=Homo sapiens (Human) OX=9606 GN=GNB1 PE=1 SV=3;>sp|P62873|GBB1_HUMAN Guanine nucleotide-binding protein G(I)/G(S)/G(T) subunit beta-1 OS=Homo sapiens (Human) OX=9606 GN=GNB1 PE=1 SV=3;>tr|B1AKQ8|B1AKQ8_HUMAN Isoform of P62873, WD_REPEATS_REGION domain-containing protein (F…	GNB1	10	7	7	7	7	7	7	-1.02602e-17	-0.0310102	0.0236248	-1.33945e-106	-0.0795879	8.94018e-17	1	0.232144	0.355832	1	0.0160367	1	1	0.803302	0.590504	1	0.117195	1	FALSE	FALSE	FALSE	FALSE	FALSE	FALSE	26	29	27	27	27	29	28	26	26	29	26	26	26	27	28
P62879;C9JIS1;C9JXA5;C9JZN1;E7EP32	P62879;C9JIS1;C9JXA5;C9JZN1;E7EP32	>sp|P62879|GBB2_HUMAN Guanine nucleotide-binding protein G(I)/G(S)/G(T) subunit beta-2 OS=Homo sapiens (Human) OX=9606 GN=GNB2 PE=1 SV=3;>tr|C9JIS1|C9JIS1_HUMAN Isoform of P62879, WD_REPEATS_REGION domain-containing protein (Fragment) OS=Homo sapiens (Human) OX=9606 GN=GNB2 PE=1 SV=1;>tr|C9JXA5|C9JXA5_HUMAN Isoform of P62879, WD_REPEATS_REGION domain-containing protein (Fragment) OS=Homo sapiens …	GNB2	3	2	2	2	2	2	2	2.22064e-17	-5.69814e-18	0.1336	0.205917	-0.0707897	-1.15923e-16	1	1	0.0664493	0.0206133	0.137428	1	1	1	0.145011	0.0997002	0.487472	1	FALSE	FALSE	FALSE	FALSE	FALSE	FALSE	9	9	9	8	9	9	9	9	8	8	9	9	9	9	9
B1AHR2	B1AHR2	>tr|B1AHR2|B1AHR2_HUMAN Isoform of Q9UH03, Septin-type G domain-containing protein (Fragment) OS=Homo sapiens (Human) OX=9606 GN=SEPTIN3 PE=1 SV=1	SEPTIN3	1	1	1	1	1	1	1	-1.38183e-18	-0.00435779	3.06455e-19	0	0	0	1	0.811867	1	1	1	1	1	1	1	1	1	1	FALSE	FALSE	FALSE	FALSE	FALSE	FALSE	3	3	3	3	3	3	3	3	3	3	3	3	3	3	3
P16403;P16402	P16403;P16402	>sp|P16403|H12_HUMAN Histone H1.2 OS=Homo sapiens (Human) OX=9606 GN=H1-2 PE=1 SV=2;>sp|P16402|H13_HUMAN Histone H1.3 OS=Homo sapiens (Human) OX=9606 GN=H1-3 PE=1 SV=2	H1-2;H1-3	1	1	1	1	1	1	1	0.51131	0.232504	1.06951	0.903441	0.243737	2.2649e-15	0.000335273	0.0542273	2.65766e-06	1.86866e-06	0.0178025	1	0.00438663	0.351702	3.17585e-05	9.25633e-05	0.126244	1	TRUE	FALSE	TRUE	TRUE	FALSE	FALSE	3	3	3	3	3	3	3	3	3	3	3	3	3	3	3
P10412	P10412	>sp|P10412|H14_HUMAN Histone H1.4 OS=Homo sapiens (Human) OX=9606 GN=H1-4 PE=1 SV=2	H1-4	5	4	4	4	4	4	4	0.567686	0.522159	1.00805	0.871632	0.325207	0.297752	2.06581e-06	4.63428e-06	9.30063e-16	3.8461e-11	5.76988e-08	0.00771333	8.18924e-05	0.000576062	1.26489e-13	8.49989e-09	6.3735e-06	0.058369	TRUE	TRUE	TRUE	TRUE	TRUE	FALSE	12	14	13	15	14	14	14	15	11	15	10	15	10	15	9
C9J9K3;A0A0C4DG17;P08865;F8WD59	C9J9K3;A0A0C4DG17;P08865;F8WD59	>tr|C9J9K3|C9J9K3_HUMAN Isoform of P08865, 40S_SA_C domain-containing protein (Fragment) OS=Homo sapiens (Human) OX=9606 GN=RPSA PE=1 SV=8;>tr|A0A0C4DG17|A0A0C4DG17_HUMAN Isoform of P08865, 40S ribosomal protein SA OS=Homo sapiens (Human) OX=9606 GN=RPSA PE=1 SV=1;>sp|P08865|RSSA_HUMAN 40S ribosomal protein SA OS=Homo sapiens (Human) OX=9606 GN=RPSA PE=1 SV=4;>tr|F8WD59|F8WD59_HUMAN Isoform of P0…	RPSA	15	6	7	8	7	8	8	7.52833e-16	-1.98346e-15	0.126692	0	-0.17392	-0.0444693	1	1	7.0202e-06	1	4.17044e-08	0.0555342	1	1	7.08469e-05	1	4.99063e-06	0.253618	FALSE	FALSE	FALSE	FALSE	FALSE	FALSE	36	36	35	32	34	34	37	34	34	37	33	32	33	34	36
Q15102;M0R389;M0R1K3	Q15102;M0R389;M0R1K3	>sp|Q15102|PA1B3_HUMAN Platelet-activating factor acetylhydrolase IB subunit gamma OS=Homo sapiens (Human) OX=9606 GN=PAFAH1B3 PE=1 SV=1;>tr|M0R389|M0R389_HUMAN Isoform of Q15102, SGNH_hydro domain-containing protein (Fragment) OS=Homo sapiens (Human) OX=9606 GN=PAFAH1B3 PE=1 SV=8;>tr|M0R1K3|M0R1K3_HUMAN Isoform of Q15102, Platelet-activating factor acetylhydrolase IB subunit gamma (Fragment) OS=…	PAFAH1B3	10	7	7	7	7	7	7	6.53486e-17	1.12114e-15	1.01819e-16	2.37378e-19	4.20868e-14	4.81189e-15	1	1	1	1	1	1	1	1	1	1	1	1	FALSE	FALSE	FALSE	FALSE	FALSE	FALSE	23	22	25	26	24	23	26	26	25	26	24	23	27	24	26
Q6DKJ4;A0A0G2JQK5;Q6DKJ4-3	Q6DKJ4;A0A0G2JQK5;Q6DKJ4-3	>sp|Q6DKJ4|NXN_HUMAN Nucleoredoxin OS=Homo sapiens (Human) OX=9606 GN=NXN PE=1 SV=2;>tr|A0A0G2JQK5|A0A0G2JQK5_HUMAN Isoform of Q6DKJ4, Thioredoxin-like_fold domain-containing protein OS=Homo sapiens (Human) OX=9606 GN=NXN PE=1 SV=1;>sp|Q6DKJ4-3|NXN-3_HUMAN Isoform of Q6DKJ4, Isoform 3 of Nucleoredoxin OS=Homo sapiens (Human) OX=9606 GN=NXN PE=1 SV=2	NXN	5	2	2	2	2	2	2	0.0644692	0.177431	0.164891	1.53429e-15	0.10074	0	0.140103	0.057679	0.0903485	1	0.210125	1	0.347769	0.365417	0.188209	1	0.646125	1	FALSE	FALSE	FALSE	FALSE	FALSE	FALSE	13	13	13	14	14	14	14	13	12	15	10	11	14	14	11
E9PDG8;O60641;O60641-4;O60641-3;E5RGY9	E9PDG8;O60641;O60641-4;O60641-3;E5RGY9	>tr|E9PDG8|E9PDG8_HUMAN Isoform of O60641, ENTH domain-containing protein OS=Homo sapiens (Human) OX=9606 GN=SNAP91 PE=1 SV=1;>sp|O60641|AP180_HUMAN Clathrin coat assembly protein AP180 OS=Homo sapiens (Human) OX=9606 GN=SNAP91 PE=1 SV=2;>sp|O60641-4|AP180-4_HUMAN Isoform of O60641, Isoform 4 of Clathrin coat assembly protein AP180 OS=Homo sapiens (Human) OX=9606 GN=SNAP91 PE=1 SV=2;>sp|O60641-3|…	SNAP91	16	14	14	14	14	14	14	-0.191176	-2.8135e-15	-0.246356	-0.145334	-0.206806	-0.142648	0.000277689	1	0.0125731	0.104186	0.0374722	0.109493	0.00390234	1	0.0361984	0.30922	0.202566	0.407827	TRUE	FALSE	FALSE	FALSE	FALSE	FALSE	45	45	45	44	45	46	45	45	45	45	45	45	45	45	45
Q12792;Q12792-3;Q12792-4;F8VS81	Q12792;Q12792-3;Q12792-4;F8VS81	>sp|Q12792|TWF1_HUMAN Twinfilin-1 OS=Homo sapiens (Human) OX=9606 GN=TWF1 PE=1 SV=3;>sp|Q12792-3|TWF1-3_HUMAN Isoform of Q12792, Isoform 3 of Twinfilin-1 OS=Homo sapiens (Human) OX=9606 GN=TWF1 PE=1 SV=3;>sp|Q12792-4|TWF1-4_HUMAN Isoform of Q12792, Isoform 4 of Twinfilin-1 OS=Homo sapiens (Human) OX=9606 GN=TWF1 PE=1 SV=3;>tr|F8VS81|F8VS81_HUMAN Isoform of Q12792, Twinfilin-1 (Fragment) OS=Homo s…	TWF1	8	3	4	3	4	4	4	0.110336	0.019051	0.285175	0.0289518	0.0497176	0	0.0269934	0.492689	1.83685e-06	0.425922	0.175429	1	0.106847	1	2.28089e-05	0.853925	0.571239	1	FALSE	FALSE	TRUE	FALSE	FALSE	FALSE	13	19	16	20	15	21	14	23	13	18	13	19	13	18	12
P84090;G3V279	P84090;G3V279	>sp|P84090|ERH_HUMAN Enhancer of rudimentary homolog OS=Homo sapiens (Human) OX=9606 GN=ERH PE=1 SV=1;>tr|G3V279|G3V279_HUMAN Isoform of P84090, Enhancer of rudimentary homolog OS=Homo sapiens (Human) OX=9606 GN=ERH PE=1 SV=1	ERH	2	2	2	2	2	2	2	1.88927e-18	-0.285393	-8.02102e-19	0	0.401888	0.294305	1	0.0869991	1	1	0.00407261	0.0241475	1	0.457225	1	1	0.0445476	0.137684	FALSE	FALSE	FALSE	FALSE	FALSE	FALSE	6	6	6	6	6	6	6	6	6	6	6	6	6	6	4
P00558;P00558-2	P00558;P00558-2	>sp|P00558|PGK1_HUMAN Phosphoglycerate kinase 1 OS=Homo sapiens (Human) OX=9606 GN=PGK1 PE=1 SV=3;>sp|P00558-2|PGK1-2_HUMAN Isoform of P00558, Isoform 2 of Phosphoglycerate kinase 1 OS=Homo sapiens (Human) OX=9606 GN=PGK1 PE=1 SV=3	PGK1	25	23	24	24	24	24	23	-0.150246	-1.95616e-18	-0.276942	-0.129293	-0.0176883	-0.194127	4.01892e-05	1	1.98515e-09	0.0250097	0.566519	0.00698293	0.000860827	1	5.84494e-08	0.114965	1	0.0538361	FALSE	FALSE	TRUE	FALSE	FALSE	FALSE	71	75	72	75	72	74	72	75	72	75	72	75	72	75	72
Q9NZ45	Q9NZ45	>sp|Q9NZ45|CISD1_HUMAN CDGSH iron-sulfur domain-containing protein 1 OS=Homo sapiens (Human) OX=9606 GN=CISD1 PE=1 SV=1	CISD1	5	4	4	4	4	4	4	-6.44768e-15	-0.404754	-0.504684	-0.207931	0.14447	0.335474	1	0.0108989	0.00114729	0.104307	0.205526	0.0180315	1	0.139107	0.00498729	0.309261	0.637385	0.110737	FALSE	FALSE	TRUE	FALSE	FALSE	FALSE	15	15	15	15	15	14	15	14	13	13	13	15	15	14	12
Q16851-2;A0A087WYS1;E7EUC7;Q16851	Q16851-2;A0A087WYS1;E7EUC7;Q16851	>sp|Q16851-2|UGPA-2_HUMAN Isoform of Q16851, Isoform 2 of UTP--glucose-1-phosphate uridylyltransferase OS=Homo sapiens (Human) OX=9606 GN=UGP2 PE=1 SV=5;>tr|A0A087WYS1|A0A087WYS1_HUMAN Isoform of Q16851, UTP--glucose-1-phosphate uridylyltransferase OS=Homo sapiens (Human) OX=9606 GN=UGP2 PE=1 SV=1;>tr|E7EUC7|E7EUC7_HUMAN Isoform of Q16851, UTP--glucose-1-phosphate uridylyltransferase OS=Homo sapi…	UGP2	13	9	9	9	9	9	9	-1.39031e-15	-0.0288953	-0.059394	-3.48034e-19	3.25063e-16	6.8719e-17	1	0.351078	0.116246	1	1	1	1	1	0.233803	1	1	1	FALSE	FALSE	FALSE	FALSE	FALSE	FALSE	37	36	37	35	34	38	38	38	36	38	37	38	37	38	38
P08195-2;F5GZS6;J3KPF3;P08195-3;P08195;P08195-4	P08195-2;F5GZS6;J3KPF3;P08195-3;P08195;P08195-4	>sp|P08195-2|4F2-2_HUMAN Isoform of P08195, Isoform 2 of 4F2 cell-surface antigen heavy chain OS=Homo sapiens (Human) OX=9606 GN=SLC3A2 PE=1 SV=3;>tr|F5GZS6|F5GZS6_HUMAN Isoform of P08195, Aamy domain-containing protein OS=Homo sapiens (Human) OX=9606 GN=SLC3A2 PE=1 SV=1;>tr|J3KPF3|J3KPF3_HUMAN Isoform of P08195, Aamy domain-containing protein OS=Homo sapiens (Human) OX=9606 GN=SLC3A2 PE=1 SV=1;>…	SLC3A2	20	14	15	15	14	14	15	2.32098e-18	2.26342e-19	-8.30613e-16	4.73917e-14	0	0.00122784	1	1	1	0.999999	1	0.882756	1	1	1	1	1	1	FALSE	FALSE	FALSE	FALSE	FALSE	FALSE	55	51	58	52	55	51	58	54	60	49	60	49	59	51	57
P20340;P20340-2;P20340-4;P20340-3	P20340;P20340-2;P20340-4;P20340-3	>sp|P20340|RAB6A_HUMAN Ras-related protein Rab-6A OS=Homo sapiens (Human) OX=9606 GN=RAB6A PE=1 SV=3;>sp|P20340-2|RAB6A-2_HUMAN Isoform of P20340, Isoform 2 of Ras-related protein Rab-6A OS=Homo sapiens (Human) OX=9606 GN=RAB6A PE=1 SV=3;>sp|P20340-4|RAB6A-4_HUMAN Isoform of P20340, Isoform 4 of Ras-related protein Rab-6A OS=Homo sapiens (Human) OX=9606 GN=RAB6A PE=1 SV=3;>sp|P20340-3|RAB6A-3_HUM…	RAB6A	16	12	13	13	12	13	12	-0.0850886	-0.0174511	-0.0471422	-0.0630437	-0.0770897	-0.135742	3.28415e-05	0.445889	0.118195	0.030904	0.0133104	0.000115316	0.000726892	1	0.236649	0.135347	0.102487	0.00210654	FALSE	FALSE	FALSE	FALSE	FALSE	FALSE	44	43	45	46	46	43	45	43	45	45	45	41	45	45	45
Q9NVI7-2;Q9NVI7;Q9NVI7-3;Q5T9A4	Q9NVI7-2;Q9NVI7;Q9NVI7-3;Q5T9A4	>sp|Q9NVI7-2|ATD3A-2_HUMAN Isoform of Q9NVI7, Isoform 2 of ATPase family AAA domain-containing protein 3A OS=Homo sapiens (Human) OX=9606 GN=ATAD3A PE=1 SV=2;>sp|Q9NVI7|ATD3A_HUMAN ATPase family AAA domain-containing protein 3A OS=Homo sapiens (Human) OX=9606 GN=ATAD3A PE=1 SV=2;>sp|Q9NVI7-3|ATD3A-3_HUMAN Isoform of Q9NVI7, Isoform 3 of ATPase family AAA domain-containing protein 3A OS=Homo sapie…	ATAD3A;ATAD3B	15	10	12	12	11	11	11	0	0	0	1.76416e-20	-6.65396e-20	3.57339e-15	1	1	1	1	1	1	1	1	1	1	1	1	FALSE	FALSE	FALSE	FALSE	FALSE	FALSE	41	43	42	42	42	40	43	41	43	42	43	40	42	40	42
F8WCF6;P59998;P59998-3;R4GN08;F8WDD7;H7C0A3;A0A0A6YYG9;P59998-4;P59998-2	F8WCF6;P59998;P59998-3;R4GN08;F8WDD7;H7C0A3;A0A0A6YYG9;P59998-4;P59998-2	>tr|F8WCF6|F8WCF6_HUMAN ARPC4-TTLL3 readthrough, Actin-related protein 2/3 complex subunit 4 OS=Homo sapiens (Human) OX=9606 GN=ARPC4-TTLL3 PE=3 SV=1;>sp|P59998|ARPC4_HUMAN Actin-related protein 2/3 complex subunit 4 OS=Homo sapiens (Human) OX=9606 GN=ARPC4 PE=1 SV=3;>sp|P59998-3|ARPC4-3_HUMAN Isoform of P59998, Isoform 3 of Actin-related protein 2/3 complex subunit 4 OS=Homo sapiens (Human) OX=9…	ARPC4-TTLL3;ARPC4	9	7	7	7	7	7	7	-9.95507e-19	-4.77293e-17	-3.77418e-18	-0.0406716	0	-1.08253e-15	1	1	1	0.102162	1	1	1	1	1	0.305391	1	1	FALSE	FALSE	FALSE	FALSE	FALSE	FALSE	22	25	21	22	21	25	26	23	24	21	21	23	22	21	23
P05141	P05141	>sp|P05141|ADT2_HUMAN ADP/ATP translocase 2 OS=Homo sapiens (Human) OX=9606 GN=SLC25A5 PE=1 SV=7	SLC25A5	12	9	9	9	9	9	9	0.277776	5.05718e-16	0.308752	6.6089e-17	1.86865e-15	0.380029	0.00670179	1	0.00988508	1	1	0.00775037	0.0414917	1	0.0295312	1	1	0.0584949	FALSE	FALSE	FALSE	FALSE	FALSE	FALSE	29	28	27	28	28	29	29	28	28	29	28	31	28	29	31
P12236	P12236	>sp|P12236|ADT3_HUMAN ADP/ATP translocase 3 OS=Homo sapiens (Human) OX=9606 GN=SLC25A6 PE=1 SV=4	SLC25A6	5	3	3	3	3	3	3	0.334605	0.345456	0.276197	8.85794e-18	2.21309e-16	8.02734e-15	0.0128482	0.0823649	0.0877767	1	1	1	0.0652482	0.443467	0.183119	1	1	1	FALSE	FALSE	FALSE	FALSE	FALSE	FALSE	14	12	12	12	11	12	15	13	13	12	12	14	12	12	12
P63244;D6RAC2;J3KPE3;D6REE5;D6RHH4;H0YAF8;H0Y8W2;D6RAU2;E9PD14;D6RFX4;D6RFZ9;D6R9Z1;H0YAM7;D6R9L0	P63244;D6RAC2;J3KPE3;D6REE5;D6RHH4;H0YAF8;H0Y8W2;D6RAU2;E9PD14;D6RFX4;D6RFZ9;D6R9Z1;H0YAM7;D6R9L0	>sp|P63244|RACK1_HUMAN Receptor of activated protein C kinase 1 OS=Homo sapiens (Human) OX=9606 GN=RACK1 PE=1 SV=3;>tr|D6RAC2|D6RAC2_HUMAN Isoform of P63244, WD_REPEATS_REGION domain-containing protein OS=Homo sapiens (Human) OX=9606 GN=RACK1 PE=1 SV=1;>tr|J3KPE3|J3KPE3_HUMAN Isoform of P63244, WD_REPEATS_REGION domain-containing protein OS=Homo sapiens (Human) OX=9606 GN=RACK1 PE=1 SV=1;>tr|D6RE…	RACK1	10	6	6	6	6	6	6	0.0390334	2.06684e-18	0.186991	0.00574007	8.7895e-18	0.0191393	0.226464	1	0.00513563	0.75514	1	0.523408	0.500824	1	0.0169369	1	1	1	FALSE	FALSE	FALSE	FALSE	FALSE	FALSE	25	24	26	25	24	24	25	27	25	25	23	27	25	24	25
P26232-2;P26232-5;P26232;P26232-3;P26232-6;P26232-4	P26232-2;P26232-5;P26232;P26232-3;P26232-6;P26232-4	>sp|P26232-2|CTNA2-2_HUMAN Isoform of P26232, Isoform 2 of Catenin alpha-2 OS=Homo sapiens (Human) OX=9606 GN=CTNNA2 PE=1 SV=5;>sp|P26232-5|CTNA2-5_HUMAN Isoform of P26232, Isoform 5 of Catenin alpha-2 OS=Homo sapiens (Human) OX=9606 GN=CTNNA2 PE=1 SV=5;>sp|P26232|CTNA2_HUMAN Catenin alpha-2 OS=Homo sapiens (Human) OX=9606 GN=CTNNA2 PE=1 SV=5;>sp|P26232-3|CTNA2-3_HUMAN Isoform of P26232, Isoform …	CTNNA2	38	30	34	30	34	35	35	-5.23482e-17	0.146084	-6.39542e-17	-3.82397e-18	-0.0764599	-9.88337e-17	1	1.66993e-09	1	1	0.00345993	1	1	2.38716e-06	1	1	0.0391217	1	FALSE	FALSE	FALSE	FALSE	FALSE	FALSE	114	111	112	114	113	114	111	112	112	108	113	112	113	112	114
Q16186;A0A087WX59	Q16186;A0A087WX59	>sp|Q16186|ADRM1_HUMAN Proteasomal ubiquitin receptor ADRM1 OS=Homo sapiens (Human) OX=9606 GN=ADRM1 PE=1 SV=2;>tr|A0A087WX59|A0A087WX59_HUMAN Isoform of Q16186, RPN13_C domain-containing protein OS=Homo sapiens (Human) OX=9606 GN=ADRM1 PE=1 SV=1	ADRM1	6	3	3	3	3	3	3	-3.07849e-14	-1.09267e-18	0.0196517	-2.02015e-18	-0.0982555	0	1	1	0.55333	1	0.108174	1	1	1	0.864502	1	0.421542	1	FALSE	FALSE	FALSE	FALSE	FALSE	FALSE	9	13	9	10	13	13	12	12	9	10	9	12	9	12	9
S4R371;P05413;S4R3A2	S4R371;P05413;S4R3A2	>tr|S4R371|S4R371_HUMAN Isoform of P05413, FABP domain-containing protein (Fragment) OS=Homo sapiens (Human) OX=9606 GN=FABP3 PE=1 SV=1;>sp|P05413|FABPH_HUMAN Fatty acid-binding protein, heart OS=Homo sapiens (Human) OX=9606 GN=FABP3 PE=1 SV=4;>tr|S4R3A2|S4R3A2_HUMAN Isoform of P05413, FABP domain-containing protein OS=Homo sapiens (Human) OX=9606 GN=FABP3 PE=1 SV=1	FABP3	9	4	5	4	5	5	5	-0.650106	-0.229391	-1.33683	-0.560004	-3.01799e-15	-1.24677e-14	0.0172878	0.470692	0.0163216	0.193051	1	1	0.0807695	1	0.0447551	0.482292	1	1	FALSE	FALSE	FALSE	FALSE	FALSE	FALSE	26	25	26	19	24	18	23	20	20	14	26	19	25	21	19
P61981	P61981	>sp|P61981|1433G_HUMAN 14-3-3 protein gamma OS=Homo sapiens (Human) OX=9606 GN=YWHAG PE=1 SV=2	YWHAG	15	11	12	12	11	12	12	-5.2466e-14	3.73365e-15	-0.0520372	-4.53682e-17	1.56558e-17	0	1	1	0.180282	1	1	1	1	1	0.333259	1	1	1	FALSE	FALSE	FALSE	FALSE	FALSE	FALSE	36	40	41	40	41	39	41	39	39	38	39	38	40	37	40
P36578;H3BM89	P36578;H3BM89	>sp|P36578|RL4_HUMAN 60S ribosomal protein L4 OS=Homo sapiens (Human) OX=9606 GN=RPL4 PE=1 SV=5;>tr|H3BM89|H3BM89_HUMAN Isoform of P36578, Ribos_L4_asso_C domain-containing protein OS=Homo sapiens (Human) OX=9606 GN=RPL4 PE=1 SV=1	RPL4	10	8	8	8	8	8	8	0.0651843	0.038605	0.221867	0.107965	0	0.0117319	0.0174836	0.124562	2.40544e-09	0.00182367	1	0.497151	0.0810407	0.565831	7.01015e-08	0.017641	1	1	FALSE	FALSE	FALSE	FALSE	FALSE	FALSE	30	27	28	27	29	28	28	28	26	29	28	29	27	29	26
P07954-2;P07954	P07954-2;P07954	>sp|P07954-2|FUMH-2_HUMAN Isoform of P07954, Isoform Cytoplasmic of Fumarate hydratase, mitochondrial OS=Homo sapiens (Human) OX=9606 GN=FH PE=1 SV=3;>sp|P07954|FUMH_HUMAN Fumarate hydratase, mitochondrial OS=Homo sapiens (Human) OX=9606 GN=FH PE=1 SV=3	FH	16	15	15	15	15	15	15	0	-2.01795e-18	-6.06162e-16	0.000477883	-0.0848805	0.149052	1	1	1	0.899343	0.00484103	1.54608e-05	1	1	1	1	0.0503748	0.0004223	FALSE	FALSE	FALSE	FALSE	FALSE	FALSE	48	48	48	48	48	47	47	48	48	47	48	47	48	47	48
O94826	O94826	>sp|O94826|TOM70_HUMAN Mitochondrial import receptor subunit TOM70 OS=Homo sapiens (Human) OX=9606 GN=TOMM70 PE=1 SV=1	TOMM70	16	11	12	11	12	12	12	-0.0297082	1.16852e-16	-9.09098e-19	-4.64168e-17	0	-0.0331765	0.324652	1	1	1	1	0.510778	0.651266	1	1	1	1	1	FALSE	FALSE	FALSE	FALSE	FALSE	FALSE	45	46	48	45	46	46	48	45	46	44	45	47	48	48	48
P31948;P31948-3;P31948-2	P31948;P31948-3;P31948-2	>sp|P31948|STIP1_HUMAN Stress-induced-phosphoprotein 1 OS=Homo sapiens (Human) OX=9606 GN=STIP1 PE=1 SV=1;>sp|P31948-3|STIP1-3_HUMAN Isoform of P31948, Isoform 3 of Stress-induced-phosphoprotein 1 OS=Homo sapiens (Human) OX=9606 GN=STIP1 PE=1 SV=1;>sp|P31948-2|STIP1-2_HUMAN Isoform of P31948, Isoform 2 of Stress-induced-phosphoprotein 1 OS=Homo sapiens (Human) OX=9606 GN=STIP1 PE=1 SV=1	STIP1	26	15	17	17	18	17	18	-0.0539893	0	-0.0958878	-3.00657e-15	-0.0499816	-0.16321	0.00652124	1	0.0073098	1	0.0676668	4.20942e-08	0.0407539	1	0.0228411	1	0.30301	3.3535e-06	FALSE	FALSE	FALSE	FALSE	FALSE	FALSE	69	64	65	66	64	64	65	65	61	63	65	65	62	65	64
C9JZR2;O60716-5;O60716-3;O60716-2;O60716;O60716-8;O60716-7;O60716-6;O60716-4;O60716-13;O60716-11;O60716-10;O60716-9;O60716-16;O60716-15;O60716-14;O60716-12;O60716-21;O60716-19;O60716-18;O60716-17;O60716-24;O60716-23;O60716-22;O60716-20;O60716-29;O60716-27;O60716-26;O60716-25;O60716-32;O60716-31;O60716-30;O60716-28	C9JZR2;O60716-5;O60716-3;O60716-2;O60716;O60716-8;O60716-7;O60716-6;O60716-4;O60716-13;O60716-11;O60716-10;O60716-9;O60716-16;O60716-15;O60716-14;O60716-12;O60716-21;O60716-19;O60716-18;O60716-17;O60716-24;O60716-23;O60716-22;O60716-20;O60716-29;O60716-27;O60716-26;O60716-25;O60716-32;O60716-31;O60716-30;O60716-28	>tr|C9JZR2|C9JZR2_HUMAN Isoform of O60716, Catenin delta-1 OS=Homo sapiens (Human) OX=9606 GN=CTNND1 PE=1 SV=2;>sp|O60716-5|CTND1-5_HUMAN Isoform of O60716, Isoform 1A of Catenin delta-1 OS=Homo sapiens (Human) OX=9606 GN=CTNND1 PE=1 SV=1;>sp|O60716-3|CTND1-3_HUMAN Isoform of O60716, Isoform 1AC of Catenin delta-1 OS=Homo sapiens (Human) OX=9606 GN=CTNND1 PE=1 SV=1;>sp|O60716-2|CTND1-2_HUMAN Isof…	CTNND1	21	12	13	12	13	13	13	0.10426	0.0056811	0.351783	0.177928	0.0408058	-5.72416e-16	0.0279946	0.765228	1.22979e-11	0.00511732	0.293578	1	0.108863	1	6.75441e-10	0.036583	0.806848	1	FALSE	FALSE	TRUE	FALSE	FALSE	FALSE	49	51	50	47	54	48	51	53	53	51	52	50	48	51	51
P08559-3;P08559;P08559-2;P08559-4;Q5JPU3	P08559-3;P08559;P08559-2;P08559-4;Q5JPU3	>sp|P08559-3|ODPA-3_HUMAN Isoform of P08559, Isoform 3 of Pyruvate dehydrogenase E1 component subunit alpha, somatic form, mitochondrial OS=Homo sapiens (Human) OX=9606 GN=PDHA1 PE=1 SV=3;>sp|P08559|ODPA_HUMAN Pyruvate dehydrogenase E1 component subunit alpha, somatic form, mitochondrial OS=Homo sapiens (Human) OX=9606 GN=PDHA1 PE=1 SV=3;>sp|P08559-2|ODPA-2_HUMAN Isoform of P08559, Isoform 2 of P…	PDHA1	18	13	13	15	14	15	13	0.0385721	0	0.192737	0.0856637	-1.89297e-18	0.12859	0.258574	1	0.000134942	0.0987956	1	0.0510494	0.547839	1	0.000875897	0.298151	1	0.240016	FALSE	FALSE	FALSE	FALSE	FALSE	FALSE	51	49	49	47	49	49	49	47	47	48	48	47	47	46	49
P49006	P49006	>sp|P49006|MRP_HUMAN MARCKS-related protein OS=Homo sapiens (Human) OX=9606 GN=MARCKSL1 PE=1 SV=2	MARCKSL1	2	2	2	2	2	2	2	0.35379	0	0.412595	0.159856	0.360786	0.528367	0.000444759	1	0.00807937	0.172049	0.013494	0.00179162	0.00536945	1	0.0246788	0.442917	0.103346	0.01855	TRUE	FALSE	FALSE	FALSE	FALSE	FALSE	6	6	6	6	6	6	6	6	6	6	6	6	6	6	6
Q5SQI0-5;Q5SQI0-4;Q5SQI0;Q5SQI0-7;Q5SQI0-6;Q5SQI0-3;Q5SQI0-2	Q5SQI0-5;Q5SQI0-4;Q5SQI0;Q5SQI0-7;Q5SQI0-6;Q5SQI0-3;Q5SQI0-2	>sp|Q5SQI0-5|ATAT-5_HUMAN Isoform of Q5SQI0, Isoform 5 of Alpha-tubulin N-acetyltransferase 1 OS=Homo sapiens (Human) OX=9606 GN=ATAT1 PE=1 SV=1;>sp|Q5SQI0-4|ATAT-4_HUMAN Isoform of Q5SQI0, Isoform 4 of Alpha-tubulin N-acetyltransferase 1 OS=Homo sapiens (Human) OX=9606 GN=ATAT1 PE=1 SV=1;>sp|Q5SQI0|ATAT_HUMAN Alpha-tubulin N-acetyltransferase 1 OS=Homo sapiens (Human) OX=9606 GN=ATAT1 PE=1 SV=1;…	ATAT1	12	6	6	7	6	7	6	0.0339159	0.0333131	6.42463e-18	1.14558e-14	8.86892e-17	1.83774e-18	0.470202	0.664753	1	1	1	1	0.864859	1	1	1	1	1	FALSE	FALSE	FALSE	FALSE	FALSE	FALSE	26	26	34	32	32	30	33	28	30	28	30	30	32	30	31
E7EPT4;P19404	E7EPT4;P19404	>tr|E7EPT4|E7EPT4_HUMAN Isoform of P19404, NADH dehydrogenase [ubiquinone] flavoprotein 2, mitochondrial OS=Homo sapiens (Human) OX=9606 GN=NDUFV2 PE=1 SV=1;>sp|P19404|NDUV2_HUMAN NADH dehydrogenase [ubiquinone] flavoprotein 2, mitochondrial OS=Homo sapiens (Human) OX=9606 GN=NDUFV2 PE=1 SV=2	NDUFV2	6	3	3	3	3	3	3	-0.0600263	-0.0375754	-0.083381	-0.0908712	1.35907e-14	-0.0846167	0.0633947	0.256349	0.0320534	0.0319496	1	0.038279	0.196014	0.84925	0.0787819	0.137804	1	0.192267	FALSE	FALSE	FALSE	FALSE	FALSE	FALSE	12	12	10	11	11	11	11	11	12	12	13	11	12	11	13
A0A087WZN1;O43837;A0A087X2E5;O43837-2	A0A087WZN1;O43837;A0A087X2E5;O43837-2	>tr|A0A087WZN1|A0A087WZN1_HUMAN Isoform of O43837, Isocitrate dehydrogenase [NAD] subunit, mitochondrial OS=Homo sapiens (Human) OX=9606 GN=IDH3B PE=1 SV=1;>sp|O43837|IDH3B_HUMAN Isocitrate dehydrogenase [NAD] subunit beta, mitochondrial OS=Homo sapiens (Human) OX=9606 GN=IDH3B PE=1 SV=2;>tr|A0A087X2E5|A0A087X2E5_HUMAN Isoform of O43837, Isocitrate dehydrogenase [NAD] subunit, mitochondrial OS=Ho…	IDH3B	18	11	11	12	11	11	12	-2.94255e-18	-0.137881	1.84248e-16	-2.32627e-16	-0.0366044	1.40862e-15	1	0.176004	1	1	0.563351	1	1	0.693105	1	1	1	1	FALSE	FALSE	FALSE	FALSE	FALSE	FALSE	50	50	50	46	49	47	47	47	49	50	48	50	44	45	50
A0A0U1RR22;Q9UNF0-2;Q9UNF0	A0A0U1RR22;Q9UNF0-2;Q9UNF0	>tr|A0A0U1RR22|A0A0U1RR22_HUMAN Isoform of Q9UNF0, Protein kinase C and casein kinase substrate in neurons protein 2 (Fragment) OS=Homo sapiens (Human) OX=9606 GN=PACSIN2 PE=1 SV=1;>sp|Q9UNF0-2|PACN2-2_HUMAN Isoform of Q9UNF0, Isoform 2 of Protein kinase C and casein kinase substrate in neurons protein 2 OS=Homo sapiens (Human) OX=9606 GN=PACSIN2 PE=1 SV=2;>sp|Q9UNF0|PACN2_HUMAN Protein kinase C …	PACSIN2	6	3	4	4	4	4	3	0.0299246	-1.29197e-18	0.0664942	0.0852595	0.0179785	1.76817e-18	0.370347	1	0.341403	0.232528	0.646862	1	0.721144	1	0.569869	0.549385	1	1	FALSE	FALSE	FALSE	FALSE	FALSE	FALSE	18	18	17	17	18	17	18	17	18	16	18	15	18	17	17
P51452;P51452-2;K7ES89	P51452;P51452-2;K7ES89	>sp|P51452|DUS3_HUMAN Dual specificity protein phosphatase 3 OS=Homo sapiens (Human) OX=9606 GN=DUSP3 PE=1 SV=1;>sp|P51452-2|DUS3-2_HUMAN Isoform of P51452, Isoform 2 of Dual specificity protein phosphatase 3 OS=Homo sapiens (Human) OX=9606 GN=DUSP3 PE=1 SV=1;>tr|K7ES89|K7ES89_HUMAN Isoform of P51452, Dual specificity protein phosphatase (Fragment) OS=Homo sapiens (Human) OX=9606 GN=DUSP3 PE=1 SV…	DUSP3	8	4	4	4	4	4	4	-0.283146	-0.242115	-0.41419	-0.460988	-0.204189	-0.103189	2.45381e-06	1.44439e-05	1.25299e-09	7.62025e-08	0.00416393	0.102047	9.05184e-05	0.00136982	4.06653e-08	6.08139e-06	0.0449037	0.389191	TRUE	FALSE	TRUE	TRUE	FALSE	FALSE	17	16	14	15	17	13	17	12	18	12	13	16	19	12	14
Q9Y277;Q9Y277-2	Q9Y277;Q9Y277-2	>sp|Q9Y277|VDAC3_HUMAN Voltage-dependent anion-selective channel protein 3 OS=Homo sapiens (Human) OX=9606 GN=VDAC3 PE=1 SV=1;>sp|Q9Y277-2|VDAC3-2_HUMAN Isoform of Q9Y277, Isoform 2 of Voltage-dependent anion-selective channel protein 3 OS=Homo sapiens (Human) OX=9606 GN=VDAC3 PE=1 SV=1	VDAC3	8	4	4	5	5	5	5	-3.05227e-16	6.16103e-18	3.90108e-18	-0.166236	0	2.30184e-17	1	1	1	0.00134525	1	1	1	1	1	0.0139528	1	1	FALSE	FALSE	FALSE	FALSE	FALSE	FALSE	21	20	20	19	18	19	20	19	21	19	19	21	19	19	19
Q9HCM2	Q9HCM2	>sp|Q9HCM2|PLXA4_HUMAN Plexin-A4 OS=Homo sapiens (Human) OX=9606 GN=PLXNA4 PE=1 SV=4	PLXNA4	47	32	33	34	34	35	34	-3.62163e-16	0.0357916	-1.79321e-16	1.04304e-16	0	-4.32557e-05	1	0.431318	1	1	1	0.980026	1	1	1	1	1	1	FALSE	FALSE	FALSE	FALSE	FALSE	FALSE	131	122	128	122	129	126	130	125	133	120	128	121	128	119	122
P30038-3;P30038;P30038-2	P30038-3;P30038;P30038-2	>sp|P30038-3|AL4A1-3_HUMAN Isoform of P30038, Isoform 3 of Delta-1-pyrroline-5-carboxylate dehydrogenase, mitochondrial OS=Homo sapiens (Human) OX=9606 GN=ALDH4A1 PE=1 SV=3;>sp|P30038|AL4A1_HUMAN Delta-1-pyrroline-5-carboxylate dehydrogenase, mitochondrial OS=Homo sapiens (Human) OX=9606 GN=ALDH4A1 PE=1 SV=3;>sp|P30038-2|AL4A1-2_HUMAN Isoform of P30038, Isoform 2 of Delta-1-pyrroline-5-carboxylat…	ALDH4A1	12	9	9	9	9	9	9	0.18709	-6.25872e-18	0.480094	0.327859	0.140711	7.01605e-16	0.0208874	1	3.87347e-05	0.00940936	0.131756	1	0.091095	1	0.000307295	0.0555095	0.47538	1	FALSE	FALSE	TRUE	FALSE	FALSE	FALSE	32	34	33	31	33	32	34	32	34	32	33	34	35	32	33
P80723;P80723-2	P80723;P80723-2	>sp|P80723|BASP1_HUMAN Brain acid soluble protein 1 OS=Homo sapiens (Human) OX=9606 GN=BASP1 PE=1 SV=2;>sp|P80723-2|BASP1-2_HUMAN Isoform of P80723, Isoform 2 of Brain acid soluble protein 1 OS=Homo sapiens (Human) OX=9606 GN=BASP1 PE=1 SV=2	BASP1	10	8	8	8	8	8	8	0.5172	0.349825	0.370918	0.439345	0.735254	0.630275	2.2579e-09	0.00369162	0.00154945	1.78133e-05	2.20855e-09	2.08939e-06	2.9985e-07	0.0748535	0.00636722	0.000588247	3.96435e-07	7.66347e-05	TRUE	FALSE	TRUE	TRUE	TRUE	TRUE	27	25	24	25	24	25	28	24	26	26	23	27	23	27	23
O75569;O75569-3;O75569-2;G5E9Q4	O75569;O75569-3;O75569-2;G5E9Q4	>sp|O75569|PRKRA_HUMAN Interferon-inducible double-stranded RNA-dependent protein kinase activator A OS=Homo sapiens (Human) OX=9606 GN=PRKRA PE=1 SV=1;>sp|O75569-3|PRKRA-3_HUMAN Isoform of O75569, Isoform 3 of Interferon-inducible double-stranded RNA-dependent protein kinase activator A OS=Homo sapiens (Human) OX=9606 GN=PRKRA PE=1 SV=1;>sp|O75569-2|PRKRA-2_HUMAN Isoform of O75569, Isoform 2 of …	PRKRA	10	5	6	8	7	5	8	-3.69576e-19	1.15452e-18	3.91525e-16	0	-0.0828982	2.72524e-15	1	1	1	1	0.0658668	1	1	1	1	1	0.297905	1	FALSE	FALSE	FALSE	FALSE	FALSE	FALSE	29	30	29	27	28	28	28	28	28	29	26	28	27	26	28
A0A1C7CYX9;Q16555;Q16555-2	A0A1C7CYX9;Q16555;Q16555-2	>tr|A0A1C7CYX9|A0A1C7CYX9_HUMAN Isoform of Q16555, Amidohydro-rel domain-containing protein OS=Homo sapiens (Human) OX=9606 GN=DPYSL2 PE=1 SV=1;>sp|Q16555|DPYL2_HUMAN Dihydropyrimidinase-related protein 2 OS=Homo sapiens (Human) OX=9606 GN=DPYSL2 PE=1 SV=1;>sp|Q16555-2|DPYL2-2_HUMAN Isoform of Q16555, Isoform 2 of Dihydropyrimidinase-related protein 2 OS=Homo sapiens (Human) OX=9606 GN=DPYSL2 PE=…	DPYSL2	40	30	32	30	31	32	31	3.42594e-16	0.0907951	-0.0399417	0	0.0546126	3.28041e-18	1	0.00569513	0.199679	1	0.0597341	1	1	0.0952186	0.361855	1	0.277416	1	FALSE	FALSE	FALSE	FALSE	FALSE	FALSE	109	108	106	108	105	106	107	107	106	106	102	104	108	106	106
Q9Y2A7;Q9Y2A7-2	Q9Y2A7;Q9Y2A7-2	>sp|Q9Y2A7|NCKP1_HUMAN Nck-associated protein 1 OS=Homo sapiens (Human) OX=9606 GN=NCKAP1 PE=1 SV=1;>sp|Q9Y2A7-2|NCKP1-2_HUMAN Isoform of Q9Y2A7, Isoform 2 of Nck-associated protein 1 OS=Homo sapiens (Human) OX=9606 GN=NCKAP1 PE=1 SV=1	NCKAP1	36	17	20	19	19	18	19	-0.0752716	6.21138e-17	-3.28303e-16	-0.0442637	-0.0969605	-0.110255	0.000435593	1	1	0.153243	0.00446901	0.00615168	0.00535618	1	1	0.407005	0.047537	0.049559	FALSE	FALSE	FALSE	FALSE	FALSE	FALSE	83	89	90	86	88	91	87	88	95	89	89	85	84	85	90
P35232;C9JW96;C9JZ20;E7ESE2;E9PCW0	P35232;C9JW96;C9JZ20;E7ESE2;E9PCW0	>sp|P35232|PHB_HUMAN Prohibitin OS=Homo sapiens (Human) OX=9606 GN=PHB PE=1 SV=1;>tr|C9JW96|C9JW96_HUMAN Isoform of P35232, Prohibitin (Fragment) OS=Homo sapiens (Human) OX=9606 GN=PHB PE=1 SV=2;>tr|C9JZ20|C9JZ20_HUMAN Isoform of P35232, Prohibitin (Fragment) OS=Homo sapiens (Human) OX=9606 GN=PHB PE=1 SV=1;>tr|E7ESE2|E7ESE2_HUMAN Isoform of P35232, Prohibitin (Fragment) OS=Homo sapiens (Human) O…	PHB	15	15	15	15	15	15	15	0	-0.00563777	0.132518	1.97019e-15	-1.76778e-14	9.36424e-16	1	0.775288	0.0514527	1	1	1	1	1	0.117067	1	1	1	FALSE	FALSE	FALSE	FALSE	FALSE	FALSE	45	45	45	45	45	45	45	45	45	45	45	45	45	45	45
Q6UWE0;Q6UWE0-2	Q6UWE0;Q6UWE0-2	>sp|Q6UWE0|LRSM1_HUMAN E3 ubiquitin-protein ligase LRSAM1 OS=Homo sapiens (Human) OX=9606 GN=LRSAM1 PE=1 SV=1;>sp|Q6UWE0-2|LRSM1-2_HUMAN Isoform of Q6UWE0, Isoform 2 of E3 ubiquitin-protein ligase LRSAM1 OS=Homo sapiens (Human) OX=9606 GN=LRSAM1 PE=1 SV=1	LRSAM1	15	3	5	4	4	5	5	-0.056037	1.54955e-17	-0.221977	-0.0482355	5.83583e-20	-0.128838	0.100502	1	7.97411e-07	0.296174	1	0.0464789	0.273674	1	1.10554e-05	0.649547	1	0.22254	FALSE	FALSE	FALSE	FALSE	FALSE	FALSE	36	31	29	27	31	22	28	30	24	21	28	30	29	27	24
P05091;P05091-2	P05091;P05091-2	>sp|P05091|ALDH2_HUMAN Aldehyde dehydrogenase, mitochondrial OS=Homo sapiens (Human) OX=9606 GN=ALDH2 PE=1 SV=2;>sp|P05091-2|ALDH2-2_HUMAN Isoform of P05091, Isoform 2 of Aldehyde dehydrogenase, mitochondrial OS=Homo sapiens (Human) OX=9606 GN=ALDH2 PE=1 SV=2	ALDH2	20	17	17	17	17	17	17	0.220054	2.15151e-17	0.298629	0.164089	2.75388e-14	0.219469	0.0284558	1	0.122431	0.314247	1	0.213432	0.110334	1	0.242368	0.677399	1	0.666077	FALSE	FALSE	FALSE	FALSE	FALSE	FALSE	55	56	54	58	54	60	54	59	54	59	54	60	54	59	54
P19623	P19623	>sp|P19623|SPEE_HUMAN Spermidine synthase OS=Homo sapiens (Human) OX=9606 GN=SRM PE=1 SV=1	SRM	5	4	4	4	4	4	4	2.2257e-17	1.13669e-16	-0.0495888	-0.119094	0.0872592	0	1	1	0.212321	0.161245	0.101722	1	1	1	0.381377	0.423778	0.405194	1	FALSE	FALSE	FALSE	FALSE	FALSE	FALSE	15	13	15	15	15	15	15	15	14	15	15	13	15	15	14
Q9NSD9;Q9NSD9-2	Q9NSD9;Q9NSD9-2	>sp|Q9NSD9|SYFB_HUMAN Phenylalanine--tRNA ligase beta subunit OS=Homo sapiens (Human) OX=9606 GN=FARSB PE=1 SV=3;>sp|Q9NSD9-2|SYFB-2_HUMAN Isoform of Q9NSD9, Isoform 2 of Phenylalanine--tRNA ligase beta subunit OS=Homo sapiens (Human) OX=9606 GN=FARSB PE=1 SV=3	FARSB	18	10	10	10	10	10	10	-0.169657	-0.129859	-0.283347	-0.249565	-0.0910827	-6.49129e-16	7.37042e-05	0.0119332	2.43407e-09	4.20249e-09	0.0318785	1	0.00139464	0.144844	7.02193e-08	5.24945e-07	0.18311	1	TRUE	FALSE	TRUE	TRUE	FALSE	FALSE	47	40	46	43	43	46	44	44	43	43	45	45	45	39	46
A0A087X165;Q9C0H9;A0A087WVV7;A0A590UJ70;Q9C0H9-2	A0A087X165;Q9C0H9;A0A087WVV7;A0A590UJ70;Q9C0H9-2	>tr|A0A087X165|A0A087X165_HUMAN Isoform of Q9C0H9, AIP3 domain-containing protein OS=Homo sapiens (Human) OX=9606 GN=SRCIN1 PE=1 SV=1;>sp|Q9C0H9|SRCN1_HUMAN SRC kinase signaling inhibitor 1 OS=Homo sapiens (Human) OX=9606 GN=SRCIN1 PE=1 SV=4;>tr|A0A087WVV7|A0A087WVV7_HUMAN Isoform of Q9C0H9, SRC kinase-signaling inhibitor 1 OS=Homo sapiens (Human) OX=9606 GN=SRCIN1 PE=1 SV=1;>tr|A0A590UJ70|A0A590…	SRCIN1	20	10	10	10	11	11	11	-0.0343675	-0.00881054	-1.12633e-16	-4.67917e-15	-0.0684636	0	0.210299	0.617596	1	1	0.195452	1	0.471931	1	1	1	0.613485	1	FALSE	FALSE	FALSE	FALSE	FALSE	FALSE	48	51	49	52	48	53	51	47	48	47	49	50	46	47	48
Q8TF61	Q8TF61	>sp|Q8TF61|FBX41_HUMAN F-box only protein 41 OS=Homo sapiens (Human) OX=9606 GN=FBXO41 PE=2 SV=5	FBXO41	5	2	2	2	2	2	2	-4.26415e-20	0.0893907	0	-0.195892	0	0.182076	1	0.106636	1	0.0352606	1	0.00192727	1	0.516732	1	0.148322	1	0.0192969	FALSE	FALSE	FALSE	FALSE	FALSE	FALSE	9	9	10	9	10	7	9	9	9	8	9	8	10	8	9
Q9Y230;Q9Y230-2;M0R0Y3	Q9Y230;Q9Y230-2;M0R0Y3	>sp|Q9Y230|RUVB2_HUMAN RuvB-like 2 OS=Homo sapiens (Human) OX=9606 GN=RUVBL2 PE=1 SV=3;>sp|Q9Y230-2|RUVB2-2_HUMAN Isoform of Q9Y230, Isoform 2 of RuvB-like 2 OS=Homo sapiens (Human) OX=9606 GN=RUVBL2 PE=1 SV=3;>tr|M0R0Y3|M0R0Y3_HUMAN Isoform of Q9Y230, RuvB-like helicase OS=Homo sapiens (Human) OX=9606 GN=RUVBL2 PE=1 SV=1	RUVBL2	19	12	12	13	12	13	13	-0.0414594	-1.8623e-15	2.69579e-19	0	-0.0423146	-0.137179	0.0709149	1	1	1	0.22033	0.00158246	0.214241	1	1	1	0.664693	0.0166856	FALSE	FALSE	FALSE	FALSE	FALSE	FALSE	51	47	46	47	46	46	45	47	44	48	42	46	44	47	46
Q8WZA9	Q8WZA9	>sp|Q8WZA9|IRGQ_HUMAN Immunity-related GTPase family Q protein OS=Homo sapiens (Human) OX=9606 GN=IRGQ PE=1 SV=1	IRGQ	12	7	9	7	9	9	9	8.52573e-15	0.106725	-0.0874925	5.34706e-16	0.183612	-0.147208	1	0.260071	0.332889	1	0.0894834	0.164424	1	0.856617	0.55794	1	0.371485	0.55675	FALSE	FALSE	FALSE	FALSE	FALSE	FALSE	33	34	35	35	35	34	35	36	34	31	36	35	35	34	34
P35637-2;P35637;H3BPE7	P35637-2;P35637;H3BPE7	>sp|P35637-2|FUS-2_HUMAN Isoform of P35637, Isoform Short of RNA-binding protein FUS OS=Homo sapiens (Human) OX=9606 GN=FUS PE=1 SV=1;>sp|P35637|FUS_HUMAN RNA-binding protein FUS OS=Homo sapiens (Human) OX=9606 GN=FUS PE=1 SV=1;>tr|H3BPE7|H3BPE7_HUMAN Isoform of P35637, RNA-binding protein FUS OS=Homo sapiens (Human) OX=9606 GN=FUS PE=1 SV=1	FUS	6	5	5	5	5	5	5	1.46893e-18	0.050762	0.281179	0.119196	-0.0722021	-0.0647048	1	0.332592	3.41907e-08	0.0102708	0.0507435	0.117482	1	1	7.12763e-07	0.0591343	0.249975	0.434198	FALSE	FALSE	TRUE	FALSE	FALSE	FALSE	14	15	15	15	15	15	15	16	15	15	15	15	15	15	15
X6RLX0;Q8IUD2-2;G8JLD3;Q8IUD2-3;Q8IUD2;X6RM00;Q8IUD2-4;Q8IUD2-5	X6RLX0;Q8IUD2-2;G8JLD3;Q8IUD2-3;Q8IUD2;X6RM00;Q8IUD2-4;Q8IUD2-5	>tr|X6RLX0|X6RLX0_HUMAN Isoform of Q8IUD2, ELKS/Rab6-interacting/CAST family member 1 OS=Homo sapiens (Human) OX=9606 GN=ERC1 PE=1 SV=1;>sp|Q8IUD2-2|RB6I2-2_HUMAN Isoform of Q8IUD2, Isoform 2 of ELKS/Rab6-interacting/CAST family member 1 OS=Homo sapiens (Human) OX=9606 GN=ERC1 PE=1 SV=1;>tr|G8JLD3|G8JLD3_HUMAN Isoform of Q8IUD2, ELKS/Rab6-interacting/CAST family member 1 OS=Homo sapiens (Human) O…	ERC1	31	6	7	8	7	8	9	0.0809042	0.101078	-8.71009e-19	0.0943243	0.0847433	0.132696	3.2719e-05	5.85245e-05	1	0.00204244	0.00197696	9.8382e-06	0.000726892	0.00371825	1	0.0191762	0.0262475	0.00029701	FALSE	FALSE	FALSE	FALSE	FALSE	FALSE	75	64	68	65	63	59	69	65	70	54	68	63	63	66	68
D6RB59;O60645;H0Y995	D6RB59;O60645;H0Y995	>tr|D6RB59|D6RB59_HUMAN Isoform of O60645, Exocyst complex component 3 OS=Homo sapiens (Human) OX=9606 GN=EXOC3 PE=1 SV=1;>sp|O60645|EXOC3_HUMAN Exocyst complex component 3 OS=Homo sapiens (Human) OX=9606 GN=EXOC3 PE=1 SV=3;>tr|H0Y995|H0Y995_HUMAN Isoform of O60645, Exocyst complex component 3 (Fragment) OS=Homo sapiens (Human) OX=9606 GN=EXOC3 PE=1 SV=1	EXOC3	11	1	1	1	1	1	1	0	0	0	0	0.129873	0	1	1	1	1	0.520574	1	1	1	1	1	1	1	FALSE	FALSE	FALSE	FALSE	FALSE	FALSE	20	18	13	15	10	9	18	13	16	12	8	15	15	13	13
Q9HA77;H0YFF0	Q9HA77;H0YFF0	>sp|Q9HA77|SYCM_HUMAN Probable cysteine--tRNA ligase, mitochondrial OS=Homo sapiens (Human) OX=9606 GN=CARS2 PE=1 SV=1;>tr|H0YFF0|H0YFF0_HUMAN Isoform of Q9HA77, tRNA-synt_1e domain-containing protein (Fragment) OS=Homo sapiens (Human) OX=9606 GN=CARS2 PE=1 SV=1	CARS2	7	1	1	1	1	1	1	0.163935	0.0493892	-2.88324e-20	0.199263	0.229905	0.139658	0.00185034	0.333875	1	0.0073518	0.00213561	0.0249935	0.0160081	1	1	0.0470417	0.0276282	0.141663	FALSE	FALSE	FALSE	FALSE	FALSE	FALSE	15	13	14	11	15	16	17	12	11	11	17	15	11	15	14
Q14195-2;Q14195	Q14195-2;Q14195	>sp|Q14195-2|DPYL3-2_HUMAN Isoform of Q14195, Isoform LCRMP-4 of Dihydropyrimidinase-related protein 3 OS=Homo sapiens (Human) OX=9606 GN=DPYSL3 PE=1 SV=1;>sp|Q14195|DPYL3_HUMAN Dihydropyrimidinase-related protein 3 OS=Homo sapiens (Human) OX=9606 GN=DPYSL3 PE=1 SV=1	DPYSL3	47	39	40	40	40	40	39	2.98794e-16	0.114364	-7.70362e-15	6.14423e-16	6.4405e-18	5.3624e-16	1	0.136063	1	1	1	1	1	0.59939	1	1	1	1	FALSE	FALSE	FALSE	FALSE	FALSE	FALSE	132	130	134	132	133	133	131	131	128	129	129	134	131	133	133
O15061;A0A075B7B1;O15061-2	O15061;A0A075B7B1;O15061-2	>sp|O15061|SYNEM_HUMAN Synemin OS=Homo sapiens (Human) OX=9606 GN=SYNM PE=1 SV=2;>tr|A0A075B7B1|A0A075B7B1_HUMAN Isoform of O15061, IF rod domain-containing protein OS=Homo sapiens (Human) OX=9606 GN=SYNM PE=1 SV=1;>sp|O15061-2|SYNEM-2_HUMAN Isoform of O15061, Isoform 2 of Synemin OS=Homo sapiens (Human) OX=9606 GN=SYNM PE=1 SV=2	SYNM	16	4	4	4	4	4	4	0.27685	0.394667	0.311339	2.95183e-17	-1.3258e-33	0.826331	0.0125271	0.0002255	0.000815518	1	1	1.0538e-11	0.0642407	0.0109272	0.00375059	1	1	2.51858e-09	FALSE	FALSE	TRUE	FALSE	FALSE	TRUE	36	31	31	22	32	21	34	32	31	30	28	27	30	25	31
V9GYD9;Q5VZZ6;A0A0J9YX66;A0A1B0GU44;E9PC62;A0A1B0GUN8;A0A0J9YXJ0;O95319-5;O95319-2;O95319;O95319-4;O95319-3	V9GYD9;Q5VZZ6;A0A0J9YX66;A0A1B0GU44;E9PC62;A0A1B0GUN8;A0A0J9YXJ0;O95319-5;O95319-2;O95319;O95319-4;O95319-3	>tr|V9GYD9|V9GYD9_HUMAN Isoform of O95319, CUGBP Elav-like family member 2 OS=Homo sapiens (Human) OX=9606 GN=CELF2 PE=1 SV=1;>tr|Q5VZZ6|Q5VZZ6_HUMAN Isoform of O95319, CUGBP Elav-like family member 2 OS=Homo sapiens (Human) OX=9606 GN=CELF2 PE=1 SV=2;>tr|A0A0J9YX66|A0A0J9YX66_HUMAN Isoform of O95319, CUGBP Elav-like family member 2 OS=Homo sapiens (Human) OX=9606 GN=CELF2 PE=1 SV=1;>tr|A0A1B0GU4…	CELF2	5	1	1	1	1	1	1	9.3408e-18	0	0.0530147	0.0793491	-5.05466e-13	-0.0189621	1	1	0.431355	0.268168	0.999999	0.678588	1	1	0.696733	0.60953	1	1	FALSE	FALSE	FALSE	FALSE	FALSE	FALSE	5	13	7	9	7	10	6	10	3	12	5	10	5	9	6
B4DZ84;D3DX48;A0A0A0MRU0;A0A0D9SFF8;D3DX49;A0A0C4DH75;Q14168-6;Q14168-2;Q14168-3;Q14168;Q14168-4;Q14168-5	B4DZ84;D3DX48;A0A0A0MRU0;A0A0D9SFF8;D3DX49;A0A0C4DH75;Q14168-6;Q14168-2;Q14168-3;Q14168;Q14168-4;Q14168-5	>tr|B4DZ84|B4DZ84_HUMAN Isoform of Q14168, MAGUK p55 subfamily member 2 OS=Homo sapiens (Human) OX=9606 GN=MPP2 PE=1 SV=1;>tr|D3DX48|D3DX48_HUMAN Isoform of Q14168, MAGUK p55 subfamily member 2 OS=Homo sapiens (Human) OX=9606 GN=MPP2 PE=1 SV=1;>tr|A0A0A0MRU0|A0A0A0MRU0_HUMAN Isoform of Q14168, MAGUK p55 subfamily member 2 OS=Homo sapiens (Human) OX=9606 GN=MPP2 PE=1 SV=1;>tr|A0A0D9SFF8|A0A0D9SFF8…	MPP2	18	11	11	12	13	12	14	-0.357902	-0.352429	-0.257867	-0.304351	-0.452531	-0.295746	5.86263e-09	0.00309079	0.0192545	0.00784225	0.000335109	0.00712259	6.22846e-07	0.0674548	0.0515377	0.04898	0.00672005	0.054742	TRUE	FALSE	FALSE	FALSE	TRUE	FALSE	50	49	50	49	50	47	47	44	48	45	47	46	46	43	48
Q9BRX8-2;Q9BRX8	Q9BRX8-2;Q9BRX8	>sp|Q9BRX8-2|PXL2A-2_HUMAN Isoform of Q9BRX8, Isoform 2 of Peroxiredoxin-like 2A OS=Homo sapiens (Human) OX=9606 GN=PRXL2A PE=1 SV=3;>sp|Q9BRX8|PXL2A_HUMAN Peroxiredoxin-like 2A OS=Homo sapiens (Human) OX=9606 GN=PRXL2A PE=1 SV=3	PRXL2A	12	5	8	7	7	6	8	0.14977	0.0653365	0.0771249	0.030855	0.160162	0.162742	1.30273e-06	0.0799066	0.0249393	0.372826	0.000835811	0.000938497	5.9656e-05	0.43765	0.0641682	0.773378	0.0136389	0.0111685	FALSE	FALSE	FALSE	FALSE	FALSE	FALSE	31	28	33	31	29	29	32	29	33	26	33	29	31	27	30
Q96GD0	Q96GD0	>sp|Q96GD0|PLPP_HUMAN Pyridoxal phosphate phosphatase OS=Homo sapiens (Human) OX=9606 GN=PDXP PE=1 SV=2	PDXP	7	6	6	6	6	6	6	-1.04479e-18	4.14148e-19	-0.187501	0.0335698	3.23851e-16	2.39356e-18	1	1	0.00583509	0.447086	1	1	1	1	0.0187669	0.885847	1	1	FALSE	FALSE	FALSE	FALSE	FALSE	FALSE	21	21	20	20	21	21	21	21	18	20	20	21	19	21	21
O00401	O00401	>sp|O00401|WASL_HUMAN Neural Wiskott-Aldrich syndrome protein OS=Homo sapiens (Human) OX=9606 GN=WASL PE=1 SV=2	WASL	6	2	2	2	2	2	2	3.79022e-17	0.0290782	0.00767908	-0.0923026	0	0.010393	1	0.595321	0.782465	0.211487	1	0.753771	1	1	1	0.512904	1	1	FALSE	FALSE	FALSE	FALSE	FALSE	FALSE	13	9	16	15	13	13	14	13	12	12	15	12	12	11	11
A0A0D9SGF6;Q13813-2;A0A0D9SF54	A0A0D9SGF6;Q13813-2;A0A0D9SF54	>tr|A0A0D9SGF6|A0A0D9SGF6_HUMAN Isoform of Q13813, Spectrin alpha chain, non-erythrocytic 1 OS=Homo sapiens (Human) OX=9606 GN=SPTAN1 PE=1 SV=1;>sp|Q13813-2|SPTN1-2_HUMAN Isoform of Q13813, Isoform 2 of Spectrin alpha chain, non-erythrocytic 1 OS=Homo sapiens (Human) OX=9606 GN=SPTAN1 PE=1 SV=3;>tr|A0A0D9SF54|A0A0D9SF54_HUMAN Isoform of Q13813, Spectrin alpha chain, non-erythrocytic 1 OS=Homo sap…	SPTAN1	158	129	133	133	133	133	132	-0.292182	-0.12957	-0.131767	-0.0999553	-0.312287	-0.463113	0.000383693	0.237782	0.232844	0.316449	0.0312052	0.000976951	0.00485281	0.81221	0.412532	0.680508	0.180325	0.0114363	TRUE	FALSE	FALSE	FALSE	FALSE	FALSE	421	446	416	443	423	452	423	439	438	438	448	442	449	432	402
B1ALU1;B1ALU3;O95490-2;O95490-5;O95490;O95490-7;O95490-6;H0Y5C0;O95490-3;O95490-4	B1ALU1;B1ALU3;O95490-2;O95490-5;O95490;O95490-7;O95490-6;H0Y5C0;O95490-3;O95490-4	>tr|B1ALU1|B1ALU1_HUMAN Isoform of O95490, Adhesion G protein-coupled receptor L2 OS=Homo sapiens (Human) OX=9606 GN=ADGRL2 PE=1 SV=1;>tr|B1ALU3|B1ALU3_HUMAN Isoform of O95490, Adhesion G protein-coupled receptor L2 OS=Homo sapiens (Human) OX=9606 GN=ADGRL2 PE=1 SV=1;>sp|O95490-2|AGRL2-2_HUMAN Isoform of O95490, Isoform 2 of Adhesion G protein-coupled receptor L2 OS=Homo sapiens (Human) OX=9606 G…	ADGRL2	9	3	4	6	5	5	5	-0.0401038	-0.14563	0.229752	0.139668	-0.0933981	-0.0881537	0.424811	0.147406	0.00177742	0.0461753	0.118806	0.19656	0.803631	0.627134	0.00710967	0.172737	0.447196	0.630575	FALSE	FALSE	FALSE	FALSE	FALSE	FALSE	21	24	19	23	15	24	20	20	20	25	18	24	19	21	16
O00139-2;O00139-1;O00139-5;O00139;O00139-4	O00139-2;O00139-1;O00139-5;O00139;O00139-4	>sp|O00139-2|KIF2A-2_HUMAN Isoform of O00139, Isoform 2 of Kinesin-like protein KIF2A OS=Homo sapiens (Human) OX=9606 GN=KIF2A PE=1 SV=3;>sp|O00139-1|KIF2A-1_HUMAN Isoform of O00139, Isoform 1 of Kinesin-like protein KIF2A OS=Homo sapiens (Human) OX=9606 GN=KIF2A PE=1 SV=3;>sp|O00139-5|KIF2A-5_HUMAN Isoform of O00139, Isoform 5 of Kinesin-like protein KIF2A OS=Homo sapiens (Human) OX=9606 GN=KIF2…	KIF2A	18	10	11	11	11	10	11	-0.0434882	2.40011e-16	-0.109574	-4.6676e-19	-0.00313815	-1.77665e-15	0.0589121	1	0.000811015	1	0.76609	1	0.186869	1	0.00374502	1	1	1	FALSE	FALSE	FALSE	FALSE	FALSE	FALSE	43	41	39	38	42	40	39	42	41	41	39	39	42	36	39
P62851	P62851	>sp|P62851|RS25_HUMAN 40S ribosomal protein S25 OS=Homo sapiens (Human) OX=9606 GN=RPS25 PE=1 SV=1	RPS25	3	3	3	3	3	3	3	0.323621	0.0642914	0.466579	0.426085	0.318087	0.412939	2.43024e-07	0.241977	1.07463e-08	2.73963e-10	1.86349e-11	5.9912e-10	1.61368e-05	0.821628	2.69222e-07	4.62997e-08	7.64562e-09	8.18227e-08	TRUE	FALSE	TRUE	TRUE	TRUE	TRUE	9	9	9	9	9	9	9	9	9	9	8	9	9	9	8
P78527;P78527-2	P78527;P78527-2	>sp|P78527|PRKDC_HUMAN DNA-dependent protein kinase catalytic subunit OS=Homo sapiens (Human) OX=9606 GN=PRKDC PE=1 SV=3;>sp|P78527-2|PRKDC-2_HUMAN Isoform of P78527, Isoform 2 of DNA-dependent protein kinase catalytic subunit OS=Homo sapiens (Human) OX=9606 GN=PRKDC PE=1 SV=3	PRKDC	55	6	9	8	9	9	9	-0.149723	-1.19128e-18	-0.0630138	-0.0731627	-0.2886	-0.167906	0.017071	1	0.311873	0.332158	0.0101378	0.0707179	0.0803912	1	0.52861	0.705314	0.0846385	0.307301	FALSE	FALSE	FALSE	FALSE	FALSE	FALSE	94	83	89	80	108	93	94	76	99	69	100	73	106	70	52
O95831-3;O95831;O95831-2;E9PMA0	O95831-3;O95831;O95831-2;E9PMA0	>sp|O95831-3|AIFM1-3_HUMAN Isoform of O95831, Isoform 3 of Apoptosis-inducing factor 1, mitochondrial OS=Homo sapiens (Human) OX=9606 GN=AIFM1 PE=1 SV=1;>sp|O95831|AIFM1_HUMAN Apoptosis-inducing factor 1, mitochondrial OS=Homo sapiens (Human) OX=9606 GN=AIFM1 PE=1 SV=1;>sp|O95831-2|AIFM1-2_HUMAN Isoform of O95831, Isoform 2 of Apoptosis-inducing factor 1, mitochondrial OS=Homo sapiens (Human) OX=…	AIFM1	15	10	11	11	11	10	11	0.0398959	-2.02557e-17	0.0341088	0	-0.0658218	0.649735	0.489692	1	0.431014	1	0.1974	4.56001e-15	0.889009	1	0.696648	1	0.617574	2.61562e-12	FALSE	FALSE	FALSE	FALSE	FALSE	TRUE	41	37	42	42	39	39	40	35	39	41	43	36	41	36	43
Q07954	Q07954	>sp|Q07954|LRP1_HUMAN Prolow-density lipoprotein receptor-related protein 1 OS=Homo sapiens (Human) OX=9606 GN=LRP1 PE=1 SV=2	LRP1	34	12	15	16	15	14	14	-9.03518e-17	4.98036e-18	0.0852817	0	-0.216364	-0.10092	1	1	0.327772	1	3.14287e-07	0.22869	1	1	0.551305	1	2.53428e-05	0.697826	FALSE	FALSE	FALSE	FALSE	FALSE	FALSE	53	81	41	79	51	83	55	80	57	84	50	82	58	76	31
P55084-2;P55084;F5GZQ3;B5MD38	P55084-2;P55084;F5GZQ3;B5MD38	>sp|P55084-2|ECHB-2_HUMAN Isoform of P55084, Isoform 2 of Trifunctional enzyme subunit beta, mitochondrial OS=Homo sapiens (Human) OX=9606 GN=HADHB PE=1 SV=3;>sp|P55084|ECHB_HUMAN Trifunctional enzyme subunit beta, mitochondrial OS=Homo sapiens (Human) OX=9606 GN=HADHB PE=1 SV=3;>tr|F5GZQ3|F5GZQ3_HUMAN Isoform of P55084, Trifunctional enzyme subunit beta, mitochondrial OS=Homo sapiens (Human) OX=…	HADHB	14	8	10	9	10	10	8	0	-0.0885729	7.14227e-19	4.64331e-17	-9.34804e-16	0	1	0.111415	1	1	1	1	1	0.530444	1	1	1	1	FALSE	FALSE	FALSE	FALSE	FALSE	FALSE	32	33	32	33	29	32	33	34	31	34	32	33	29	31	31
Q14194-2	Q14194-2	>sp|Q14194-2|DPYL1-2_HUMAN Isoform of Q14194, Isoform LCRMP-1 of Dihydropyrimidinase-related protein 1 OS=Homo sapiens (Human) OX=9606 GN=CRMP1 PE=1 SV=1	CRMP1	33	28	29	28	29	29	29	3.06993e-19	0.133908	-0.0477058	0.0183333	-3.3293e-17	-1.29741e-16	1	0.021342	0.316433	0.566639	1	1	1	0.217142	0.535387	1	1	1	FALSE	FALSE	FALSE	FALSE	FALSE	FALSE	94	90	96	94	96	95	96	95	95	92	96	94	94	93	96
Q08211	Q08211	>sp|Q08211|DHX9_HUMAN ATP-dependent RNA helicase A OS=Homo sapiens (Human) OX=9606 GN=DHX9 PE=1 SV=4	DHX9	34	14	18	19	18	20	17	-0.00581531	0.0962557	0.0389359	-8.15458e-17	-0.0975212	-0.145122	0.696651	0.000401659	0.257478	1	0.00682509	6.07825e-06	1	0.0166427	0.449303	1	0.0634358	0.000191565	FALSE	FALSE	FALSE	FALSE	FALSE	FALSE	81	81	78	74	83	75	81	78	81	75	81	75	75	72	78
Q9Y490	Q9Y490	>sp|Q9Y490|TLN1_HUMAN Talin-1 OS=Homo sapiens (Human) OX=9606 GN=TLN1 PE=1 SV=3	TLN1	31	8	10	11	10	9	10	-0.117064	1.0745e-16	0.249866	-8.14793e-17	-0.674241	-0.741506	0.349153	1	0.0550338	1	1.61689e-06	1.12232e-05	0.689992	1	0.123664	1	8.59944e-05	0.000331837	FALSE	FALSE	FALSE	FALSE	TRUE	TRUE	10	52	7	68	10	75	10	65	8	63	15	57	4	44	5
Q16891-2;Q16891;B9A067;Q16891-4;Q16891-3;C9J406;H7C463	Q16891-2;Q16891;B9A067;Q16891-4;Q16891-3;C9J406;H7C463	>sp|Q16891-2|MIC60-2_HUMAN Isoform of Q16891, Isoform 2 of MICOS complex subunit MIC60 OS=Homo sapiens (Human) OX=9606 GN=IMMT PE=1 SV=1;>sp|Q16891|MIC60_HUMAN MICOS complex subunit MIC60 OS=Homo sapiens (Human) OX=9606 GN=IMMT PE=1 SV=1;>tr|B9A067|B9A067_HUMAN Isoform of Q16891, MICOS complex subunit MIC60 OS=Homo sapiens (Human) OX=9606 GN=IMMT PE=1 SV=2;>sp|Q16891-4|MIC60-4_HUMAN Isoform of Q1…	IMMT	38	26	28	30	28	29	30	-6.06441e-17	-4.81661e-15	-2.13796e-16	6.39222e-17	-4.07129e-17	-5.88328e-17	1	1	1	1	1	1	1	1	1	1	1	1	FALSE	FALSE	FALSE	FALSE	FALSE	FALSE	107	102	94	99	100	96	102	96	102	100	101	97	98	99	98
H3BLU2;Q13449;F5H5G1;C9J5G3	H3BLU2;Q13449;F5H5G1;C9J5G3	>tr|H3BLU2|H3BLU2_HUMAN Isoform of Q13449, Limbic system-associated membrane protein (Fragment) OS=Homo sapiens (Human) OX=9606 GN=LSAMP PE=1 SV=1;>sp|Q13449|LSAMP_HUMAN Limbic system-associated membrane protein OS=Homo sapiens (Human) OX=9606 GN=LSAMP PE=1 SV=2;>tr|F5H5G1|F5H5G1_HUMAN Isoform of Q13449, Limbic system-associated membrane protein OS=Homo sapiens (Human) OX=9606 GN=LSAMP PE=1 SV=2;…	LSAMP	8	7	7	7	7	7	7	-0.119994	-3.8356e-16	-1.90446e-16	-0.038351	-0.156468	-1.82837e-15	0.0589219	1	1	0.597917	0.20939	1	0.186869	1	1	1	0.644997	1	FALSE	FALSE	FALSE	FALSE	FALSE	FALSE	21	21	22	22	21	21	21	21	22	21	21	22	22	21	21
A0A024RA52;P25787	A0A024RA52;P25787	>tr|A0A024RA52|A0A024RA52_HUMAN Isoform of P25787, Proteasome subunit alpha type OS=Homo sapiens (Human) OX=9606 GN=PSMA2 PE=1 SV=1;>sp|P25787|PSA2_HUMAN Proteasome subunit alpha type-2 OS=Homo sapiens (Human) OX=9606 GN=PSMA2 PE=1 SV=2	PSMA2	6	6	6	6	6	6	6	-0.0115475	-6.8463e-16	0	-1.99722e-18	-0.0613952	-7.67966e-15	0.491561	1	1	1	0.122272	1	0.890083	1	1	1	0.452411	1	FALSE	FALSE	FALSE	FALSE	FALSE	FALSE	18	18	18	18	18	18	18	18	18	18	18	18	18	18	18
P31146;H3BRY3	P31146;H3BRY3	>sp|P31146|COR1A_HUMAN Coronin-1A OS=Homo sapiens (Human) OX=9606 GN=CORO1A PE=1 SV=4;>tr|H3BRY3|H3BRY3_HUMAN Isoform of P31146, Coronin OS=Homo sapiens (Human) OX=9606 GN=CORO1A PE=1 SV=1	CORO1A	5	3	3	4	4	3	3	0.0528694	1.28642e-17	-3.20266e-17	0.152749	0.166879	-2.02825e-18	0.150167	1	1	0.0248262	0.00629569	1	0.366246	1	1	0.114304	0.0610372	1	FALSE	FALSE	FALSE	FALSE	FALSE	FALSE	14	13	14	15	15	13	14	12	11	14	13	14	12	12	14
A0A499FIX8;H7BXI1;A0FGR8-2;A0A087WXU3;A0FGR8;A0FGR8-6;A0FGR8-4	A0A499FIX8;H7BXI1;A0FGR8-2;A0A087WXU3;A0FGR8;A0FGR8-6;A0FGR8-4	>tr|A0A499FIX8|A0A499FIX8_HUMAN Isoform of A0FGR8, Extended synaptotagmin-2 OS=Homo sapiens (Human) OX=9606 GN=ESYT2 PE=1 SV=1;>tr|H7BXI1|H7BXI1_HUMAN Isoform of A0FGR8, Extended synaptotagmin-2 OS=Homo sapiens (Human) OX=9606 GN=ESYT2 PE=1 SV=2;>sp|A0FGR8-2|ESYT2-2_HUMAN Isoform of A0FGR8, Isoform 2 of Extended synaptotagmin-2 OS=Homo sapiens (Human) OX=9606 GN=ESYT2 PE=1 SV=1;>tr|A0A087WXU3|A0A…	ESYT2	6	2	2	2	2	2	2	0.191445	2.18221e-18	0.37944	0.264922	0	0	0.0152178	1	0.0164375	0.0456367	1	1	0.0738912	1	0.0450101	0.17184	1	1	FALSE	FALSE	FALSE	FALSE	FALSE	FALSE	14	15	12	10	10	12	10	11	9	13	11	9	7	10	12
Q15181;Q5SQT6	Q15181;Q5SQT6	>sp|Q15181|IPYR_HUMAN Inorganic pyrophosphatase OS=Homo sapiens (Human) OX=9606 GN=PPA1 PE=1 SV=2;>tr|Q5SQT6|Q5SQT6_HUMAN Isoform of Q15181, Inorganic pyrophosphatase OS=Homo sapiens (Human) OX=9606 GN=PPA1 PE=1 SV=1	PPA1	13	6	8	6	8	6	8	-0.10569	-2.02408e-18	-0.289849	-0.0385128	0	-2.54824e-16	0.0191317	1	2.37398e-06	0.233642	1	1	0.0858343	1	2.88514e-05	0.550207	1	1	FALSE	FALSE	TRUE	FALSE	FALSE	FALSE	36	37	36	30	35	36	37	35	35	31	37	35	35	33	36
Q15233;Q15233-2;H7C367;C9JYS8	Q15233;Q15233-2;H7C367;C9JYS8	>sp|Q15233|NONO_HUMAN Non-POU domain-containing octamer-binding protein OS=Homo sapiens (Human) OX=9606 GN=NONO PE=1 SV=4;>sp|Q15233-2|NONO-2_HUMAN Isoform of Q15233, Isoform 2 of Non-POU domain-containing octamer-binding protein OS=Homo sapiens (Human) OX=9606 GN=NONO PE=1 SV=4;>tr|H7C367|H7C367_HUMAN Isoform of Q15233, RRM domain-containing protein (Fragment) OS=Homo sapiens (Human) OX=9606 GN=…	NONO	18	8	8	9	9	9	8	8.3237e-18	4.25004e-16	0.256687	0	-0.00395929	-0.0340185	1	1	5.17061e-07	1	0.780122	0.396315	1	1	7.81337e-06	1	1	1	FALSE	FALSE	TRUE	FALSE	FALSE	FALSE	46	43	46	43	49	41	48	44	46	43	41	42	44	43	43
Q7L0J3;Q7L0J3-2	Q7L0J3;Q7L0J3-2	>sp|Q7L0J3|SV2A_HUMAN Synaptic vesicle glycoprotein 2A OS=Homo sapiens (Human) OX=9606 GN=SV2A PE=1 SV=1;>sp|Q7L0J3-2|SV2A-2_HUMAN Isoform of Q7L0J3, Isoform 2 of Synaptic vesicle glycoprotein 2A OS=Homo sapiens (Human) OX=9606 GN=SV2A PE=1 SV=1	SV2A	11	4	4	5	5	5	4	-0.193584	-1.83434e-17	-1.07274e-14	-4.43151e-15	-1.35209e-18	-0.12906	0.130328	1	1	1	1	0.483069	0.331564	1	1	1	1	1	FALSE	FALSE	FALSE	FALSE	FALSE	FALSE	30	25	27	22	28	25	27	24	26	25	28	24	29	24	26
Q15120;Q15120-2	Q15120;Q15120-2	>sp|Q15120|PDK3_HUMAN [Pyruvate dehydrogenase (acetyl-transferring)] kinase isozyme 3, mitochondrial OS=Homo sapiens (Human) OX=9606 GN=PDK3 PE=1 SV=1;>sp|Q15120-2|PDK3-2_HUMAN Isoform of Q15120, Isoform 2 of [Pyruvate dehydrogenase (acetyl-transferring)] kinase isozyme 3, mitochondrial OS=Homo sapiens (Human) OX=9606 GN=PDK3 PE=1 SV=1	PDK3	4	2	2	3	3	3	3	0.242811	-8.21463e-19	0.528395	0.334909	0	0.332789	0.00403758	1	0.00046663	0.00459083	1	0.0107445	0.0287501	1	0.00243193	0.034618	1	0.0753425	FALSE	FALSE	TRUE	FALSE	FALSE	FALSE	9	9	9	10	7	11	8	10	9	12	9	12	8	11	9
H7BY57;O94856-4;O94856-12;O94856-9;X6RKN2;O94856-11;O94856-6;O94856-7;O94856-13;O94856;O94856-10;O94856-3;O94856-8;O94856-5;O94856-2	H7BY57;O94856-4;O94856-12;O94856-9;X6RKN2;O94856-11;O94856-6;O94856-7;O94856-13;O94856;O94856-10;O94856-3;O94856-8;O94856-5;O94856-2	>tr|H7BY57|H7BY57_HUMAN Isoform of O94856, Neurofascin (Fragment) OS=Homo sapiens (Human) OX=9606 GN=NFASC PE=1 SV=1;>sp|O94856-4|NFASC-4_HUMAN Isoform of O94856, Isoform 4 of Neurofascin OS=Homo sapiens (Human) OX=9606 GN=NFASC PE=1 SV=4;>sp|O94856-12|NFASC-12_HUMAN Isoform of O94856, Isoform 12 of Neurofascin OS=Homo sapiens (Human) OX=9606 GN=NFASC PE=1 SV=4;>sp|O94856-9|NFASC-9_HUMAN Isoform …	NFASC	21	15	15	15	15	15	15	2.05312e-16	-7.04793e-16	0	0.0183047	0.00129191	-1.01354e-14	1	1	1	0.663081	0.913801	1	1	1	1	1	1	1	FALSE	FALSE	FALSE	FALSE	FALSE	FALSE	56	58	57	54	58	54	60	57	56	57	59	59	57	55	58
Q15075	Q15075	>sp|Q15075|EEA1_HUMAN Early endosome antigen 1 OS=Homo sapiens (Human) OX=9606 GN=EEA1 PE=1 SV=2	EEA1	32	8	10	10	10	11	11	-4.58899e-17	-8.89078e-19	6.02883e-19	1.61436e-17	-0.0815801	3.25276e-16	1	1	1	1	0.340252	1	1	1	1	1	0.895696	1	FALSE	FALSE	FALSE	FALSE	FALSE	FALSE	76	69	65	59	58	60	69	63	63	61	62	64	59	62	66
O94915;F2Z2S2;D6RJI4	O94915;F2Z2S2;D6RJI4	>sp|O94915|FRYL_HUMAN Protein furry homolog-like OS=Homo sapiens (Human) OX=9606 GN=FRYL PE=1 SV=2;>tr|F2Z2S2|F2Z2S2_HUMAN Isoform of O94915, Protein furry homolog-like OS=Homo sapiens (Human) OX=9606 GN=FRYL PE=1 SV=1;>tr|D6RJI4|D6RJI4_HUMAN Isoform of O94915, MOR2-PAG1_N domain-containing protein OS=Homo sapiens (Human) OX=9606 GN=FRYL PE=1 SV=1	FRYL	6	2	2	4	4	4	3	1.35947e-18	-3.68907e-18	0.570595	0.0580651	-0.187103	-1.43115e-16	1	1	8.42408e-05	0.455001	0.0759863	1	1	1	0.000597002	0.896582	0.330155	1	FALSE	FALSE	TRUE	FALSE	FALSE	FALSE	4	15	4	12	4	14	2	12	3	15	2	16	0	14	0
Q8IVM0;Q8IVM0-2	Q8IVM0;Q8IVM0-2	>sp|Q8IVM0|CCD50_HUMAN Coiled-coil domain-containing protein 50 OS=Homo sapiens (Human) OX=9606 GN=CCDC50 PE=1 SV=1;>sp|Q8IVM0-2|CCD50-2_HUMAN Isoform of Q8IVM0, Isoform 2 of Coiled-coil domain-containing protein 50 OS=Homo sapiens (Human) OX=9606 GN=CCDC50 PE=1 SV=1	CCDC50	1	1	1	1	1	1	1	0	5.47369e-21	0.0330873	0	-2.13901e-18	4.36321e-16	1	1	0.589887	1	1	1	1	1	0.911643	1	1	1	FALSE	FALSE	FALSE	FALSE	FALSE	FALSE	3	3	3	3	3	3	3	3	3	3	2	3	3	3	3
J3KR97;Q9BTW9;Q9BTW9-4;Q9BTW9-5	J3KR97;Q9BTW9;Q9BTW9-4;Q9BTW9-5	>tr|J3KR97|J3KR97_HUMAN Isoform of Q9BTW9, TFCD_C domain-containing protein OS=Homo sapiens (Human) OX=9606 GN=TBCD PE=1 SV=1;>sp|Q9BTW9|TBCD_HUMAN Tubulin-specific chaperone D OS=Homo sapiens (Human) OX=9606 GN=TBCD PE=1 SV=2;>sp|Q9BTW9-4|TBCD-4_HUMAN Isoform of Q9BTW9, Isoform 4 of Tubulin-specific chaperone D OS=Homo sapiens (Human) OX=9606 GN=TBCD PE=1 SV=2;>sp|Q9BTW9-5|TBCD-5_HUMAN Isoform o…	TBCD	12	8	9	9	9	9	8	6.0891e-17	0.132943	-0.117628	-0.0354948	2.37084e-14	0.140032	1	0.0228603	0.05685	0.382174	1	0.00583232	1	0.223803	0.127344	0.786423	1	0.0476556	FALSE	FALSE	FALSE	FALSE	FALSE	FALSE	34	31	33	33	33	30	32	31	29	31	30	30	31	32	32
O15020;O15020-2	O15020;O15020-2	>sp|O15020|SPTN2_HUMAN Spectrin beta chain, non-erythrocytic 2 OS=Homo sapiens (Human) OX=9606 GN=SPTBN2 PE=1 SV=3;>sp|O15020-2|SPTN2-2_HUMAN Isoform of O15020, Isoform 2 of Spectrin beta chain, non-erythrocytic 2 OS=Homo sapiens (Human) OX=9606 GN=SPTBN2 PE=1 SV=3	SPTBN2	41	13	19	18	19	18	14	-0.434942	-0.116127	-0.253745	-0.361158	-0.512576	-0.624609	1.01467e-06	0.271254	0.044253	0.00619922	0.000204919	6.28338e-05	4.89306e-05	0.875301	0.103426	0.0419067	0.00452713	0.00127807	TRUE	FALSE	FALSE	FALSE	TRUE	TRUE	87	90	93	86	100	96	91	89	100	86	98	89	96	79	70
P13861-2;P13861	P13861-2;P13861	>sp|P13861-2|KAP2-2_HUMAN Isoform of P13861, Isoform 2 of cAMP-dependent protein kinase type II-alpha regulatory subunit OS=Homo sapiens (Human) OX=9606 GN=PRKAR2A PE=1 SV=2;>sp|P13861|KAP2_HUMAN cAMP-dependent protein kinase type II-alpha regulatory subunit OS=Homo sapiens (Human) OX=9606 GN=PRKAR2A PE=1 SV=2	PRKAR2A	17	12	12	12	12	12	12	-0.0845292	-0.0394539	-0.17374	-0.0917031	-0.0218065	-1.77798e-16	0.00286892	0.0699234	0.000107395	0.00860003	0.216768	1	0.0222153	0.403838	0.000732029	0.0520166	0.658095	1	FALSE	FALSE	FALSE	FALSE	FALSE	FALSE	47	45	47	45	45	44	47	45	44	43	42	44	43	45	44
Q9UBV2	Q9UBV2	>sp|Q9UBV2|SE1L1_HUMAN Protein sel-1 homolog 1 OS=Homo sapiens (Human) OX=9606 GN=SEL1L PE=1 SV=3	SEL1L	8	3	3	4	3	3	3	-1.06095e-18	-2.47994e-17	0.106679	-5.75928e-18	-0.0112715	-8.44953e-18	1	1	0.0393074	1	0.749177	1	1	1	0.0937861	1	1	1	FALSE	FALSE	FALSE	FALSE	FALSE	FALSE	22	18	20	17	18	18	20	17	18	15	17	16	18	14	19
E7EV01;O15484;A0A3B3IRX8	E7EV01;O15484;A0A3B3IRX8	>tr|E7EV01|E7EV01_HUMAN Isoform of O15484, Calpain catalytic domain-containing protein OS=Homo sapiens (Human) OX=9606 GN=CAPN5 PE=1 SV=2;>sp|O15484|CAN5_HUMAN Calpain-5 OS=Homo sapiens (Human) OX=9606 GN=CAPN5 PE=1 SV=2;>tr|A0A3B3IRX8|A0A3B3IRX8_HUMAN Isoform of O15484, Calpain catalytic domain-containing protein (Fragment) OS=Homo sapiens (Human) OX=9606 GN=CAPN5 PE=1 SV=1	CAPN5	6	2	2	2	2	2	2	-0.200524	-2.28202e-18	0.140142	-0.104746	-0.288947	-0.776307	0.0659519	1	0.0258618	0.0363157	5.08972e-05	1.10698e-09	0.202507	1	0.0660066	0.150663	0.0014331	1.38036e-07	FALSE	FALSE	FALSE	FALSE	TRUE	TRUE	18	15	18	15	17	16	18	16	17	15	18	16	16	14	9
Q9Y3F4;Q9Y3F4-2	Q9Y3F4;Q9Y3F4-2	>sp|Q9Y3F4|STRAP_HUMAN Serine-threonine kinase receptor-associated protein OS=Homo sapiens (Human) OX=9606 GN=STRAP PE=1 SV=1;>sp|Q9Y3F4-2|STRAP-2_HUMAN Isoform of Q9Y3F4, Isoform 2 of Serine-threonine kinase receptor-associated protein OS=Homo sapiens (Human) OX=9606 GN=STRAP PE=1 SV=1	STRAP	12	8	10	9	10	10	9	1.86746e-15	0	0.0153469	-7.06941e-17	0.0333581	0	1	1	0.458845	1	0.237033	1	1	1	0.73251	1	0.695072	1	FALSE	FALSE	FALSE	FALSE	FALSE	FALSE	30	32	31	31	29	31	32	33	30	29	30	30	30	30	31
P31323	P31323	>sp|P31323|KAP3_HUMAN cAMP-dependent protein kinase type II-beta regulatory subunit OS=Homo sapiens (Human) OX=9606 GN=PRKAR2B PE=1 SV=3	PRKAR2B	9	6	6	6	6	6	6	0.0996287	0.133987	2.0764e-18	0	0.213134	0.125314	0.0229009	0.0469464	1	1	0.00195501	0.0517045	0.0959856	0.327346	1	1	0.0261153	0.242698	FALSE	FALSE	FALSE	FALSE	FALSE	FALSE	23	22	25	22	25	23	25	24	25	23	24	24	26	27	25
Q14204	Q14204	>sp|Q14204|DYHC1_HUMAN Cytoplasmic dynein 1 heavy chain 1 OS=Homo sapiens (Human) OX=9606 GN=DYNC1H1 PE=1 SV=5	DYNC1H1	175	97	111	111	112	107	106	-0.25962	-4.24135e-17	-0.20243	-0.0608255	-0.272908	-0.318063	0.00196632	1	0.137021	0.497194	0.0712336	0.034964	0.0166855	1	0.266575	0.965161	0.313915	0.18003	FALSE	FALSE	FALSE	FALSE	FALSE	FALSE	415	441	411	428	430	447	416	429	413	421	433	414	432	404	360
P22314-2;P22314	P22314-2;P22314	>sp|P22314-2|UBA1-2_HUMAN Isoform of P22314, Isoform 2 of Ubiquitin-like modifier-activating enzyme 1 OS=Homo sapiens (Human) OX=9606 GN=UBA1 PE=1 SV=3;>sp|P22314|UBA1_HUMAN Ubiquitin-like modifier-activating enzyme 1 OS=Homo sapiens (Human) OX=9606 GN=UBA1 PE=1 SV=3	UBA1	31	27	27	27	27	27	27	-8.03665e-17	-0.088443	0.033582	-0.120225	-0.121591	0.282443	1	0.352786	0.623212	0.18183	0.298593	0.0331913	1	1	0.957447	0.461073	0.817501	0.174003	FALSE	FALSE	FALSE	FALSE	FALSE	FALSE	86	88	86	86	86	87	87	87	88	88	87	88	86	86	87
P11766	P11766	>sp|P11766|ADHX_HUMAN Alcohol dehydrogenase class-3 OS=Homo sapiens (Human) OX=9606 GN=ADH5 PE=1 SV=4	ADH5	7	4	5	5	5	5	4	0.161512	0.0160894	0.158633	8.98942e-17	0.26686	-2.34798e-20	0.138675	0.733904	0.266969	1	0.0943538	1	0.346166	1	0.463007	1	0.385231	1	FALSE	FALSE	FALSE	FALSE	FALSE	FALSE	19	17	18	16	19	19	19	18	18	16	18	19	19	18	19
P13804-2;P13804;H0YK49;H0YLU7;H0YNX6;H0YL12;H0YKF0	P13804-2;P13804;H0YK49;H0YLU7;H0YNX6;H0YL12;H0YKF0	>sp|P13804-2|ETFA-2_HUMAN Isoform of P13804, Isoform 2 of Electron transfer flavoprotein subunit alpha, mitochondrial OS=Homo sapiens (Human) OX=9606 GN=ETFA PE=1 SV=1;>sp|P13804|ETFA_HUMAN Electron transfer flavoprotein subunit alpha, mitochondrial OS=Homo sapiens (Human) OX=9606 GN=ETFA PE=1 SV=1;>tr|H0YK49|H0YK49_HUMAN Isoform of P13804, Electron transfer flavoprotein subunit alpha, mitochondr…	ETFA	9	7	7	7	7	7	7	0	-0.0851997	0.273089	0.137701	-0.0428677	4.27846e-16	1	0.322686	0.0107592	0.156797	0.497381	1	1	0.98585	0.0317769	0.414041	1	1	FALSE	FALSE	FALSE	FALSE	FALSE	FALSE	27	26	27	25	27	25	27	27	26	25	27	24	26	27	27
O94906;O94906-2	O94906;O94906-2	>sp|O94906|PRP6_HUMAN Pre-mRNA-processing factor 6 OS=Homo sapiens (Human) OX=9606 GN=PRPF6 PE=1 SV=1;>sp|O94906-2|PRP6-2_HUMAN Isoform of O94906, Isoform 2 of Pre-mRNA-processing factor 6 OS=Homo sapiens (Human) OX=9606 GN=PRPF6 PE=1 SV=1	PRPF6	8	1	2	2	1	2	1	0.0491383	1.82168e-18	0.434707	0.0737906	0	0	0.316034	1	0.000108479	0.268913	1	1	0.637348	1	0.000737654	0.610259	1	1	FALSE	FALSE	TRUE	FALSE	FALSE	FALSE	12	11	12	11	14	14	14	12	11	10	10	10	8	11	9
Q99460-2;Q99460;A0A087WW66	Q99460-2;Q99460;A0A087WW66	>sp|Q99460-2|PSMD1-2_HUMAN Isoform of Q99460, Isoform 2 of 26S proteasome non-ATPase regulatory subunit 1 OS=Homo sapiens (Human) OX=9606 GN=PSMD1 PE=1 SV=2;>sp|Q99460|PSMD1_HUMAN 26S proteasome non-ATPase regulatory subunit 1 OS=Homo sapiens (Human) OX=9606 GN=PSMD1 PE=1 SV=2;>tr|A0A087WW66|A0A087WW66_HUMAN Isoform of Q99460, 26S proteasome non-ATPase regulatory subunit 1 OS=Homo sapiens (Human)…	PSMD1	23	13	16	16	17	16	15	-0.000245735	-4.66756e-19	1.75234e-18	-1.04052e-15	-0.096091	-4.53604e-15	0.906969	1	1	1	0.000305852	1	1	1	1	1	0.00635413	1	FALSE	FALSE	FALSE	FALSE	FALSE	FALSE	58	61	59	61	57	61	61	63	59	61	61	61	59	57	61
B0QYK0;Q01844-6;Q01844-3;Q01844;Q01844-5;H7BY36;A0A0D9SFL3;C9JGE3;Q01844-2	B0QYK0;Q01844-6;Q01844-3;Q01844;Q01844-5;H7BY36;A0A0D9SFL3;C9JGE3;Q01844-2	>tr|B0QYK0|B0QYK0_HUMAN Isoform of Q01844, RNA-binding protein EWS OS=Homo sapiens (Human) OX=9606 GN=EWSR1 PE=1 SV=1;>sp|Q01844-6|EWS-6_HUMAN Isoform of Q01844, Isoform 6 of RNA-binding protein EWS OS=Homo sapiens (Human) OX=9606 GN=EWSR1 PE=1 SV=1;>sp|Q01844-3|EWS-3_HUMAN Isoform of Q01844, Isoform 3 of RNA-binding protein EWS OS=Homo sapiens (Human) OX=9606 GN=EWSR1 PE=1 SV=1;>sp|Q01844|EWS_HU…	EWSR1	4	2	3	3	3	3	2	0.0617457	0.0756409	0.237397	0.113567	0.059595	4.00187e-17	0.100936	0.0914085	0.000133069	0.00576581	0.107767	1	0.273837	0.47003	0.000865704	0.0399161	0.421097	1	FALSE	FALSE	FALSE	FALSE	FALSE	FALSE	9	10	9	11	9	11	10	11	10	12	9	11	9	11	9
A0A2R8Y804;A0A2R8Y543;A0A2R8YCH5;A0A2R8Y5A3;P35222;A0A2R8Y7Z0;A0A2R8Y750;B4DGU4;A0A2R8Y5Z1;A0A2R8Y5C3	A0A2R8Y804;A0A2R8Y543;A0A2R8YCH5;A0A2R8Y5A3;P35222;A0A2R8Y7Z0;A0A2R8Y750;B4DGU4;A0A2R8Y5Z1;A0A2R8Y5C3	>tr|A0A2R8Y804|A0A2R8Y804_HUMAN Isoform of P35222, Catenin beta-1 OS=Homo sapiens (Human) OX=9606 GN=CTNNB1 PE=1 SV=1;>tr|A0A2R8Y543|A0A2R8Y543_HUMAN Isoform of P35222, Catenin beta-1 OS=Homo sapiens (Human) OX=9606 GN=CTNNB1 PE=1 SV=1;>tr|A0A2R8YCH5|A0A2R8YCH5_HUMAN Isoform of P35222, Catenin beta-1 (Fragment) OS=Homo sapiens (Human) OX=9606 GN=CTNNB1 PE=1 SV=1;>tr|A0A2R8Y5A3|A0A2R8Y5A3_HUMAN Is…	CTNNB1	25	15	16	15	16	16	16	7.23494e-16	4.38712e-17	0.220422	0.092961	-1.29324e-15	-0.0367015	1	1	8.42662e-11	0.0112681	1	0.279778	1	1	3.53918e-09	0.063727	1	0.801805	FALSE	FALSE	FALSE	FALSE	FALSE	FALSE	61	60	56	61	60	60	59	60	54	59	59	61	52	59	58
P06733;A0A2R8Y6G6;P06733-2;K7EM90	P06733;A0A2R8Y6G6;P06733-2;K7EM90	>sp|P06733|ENOA_HUMAN Alpha-enolase OS=Homo sapiens (Human) OX=9606 GN=ENO1 PE=1 SV=2;>tr|A0A2R8Y6G6|A0A2R8Y6G6_HUMAN Isoform of P06733, Alpha-enolase OS=Homo sapiens (Human) OX=9606 GN=ENO1 PE=1 SV=1;>sp|P06733-2|ENOA-2_HUMAN Isoform of P06733, Isoform MBP-1 of Alpha-enolase OS=Homo sapiens (Human) OX=9606 GN=ENO1 PE=1 SV=2;>tr|K7EM90|K7EM90_HUMAN Isoform of P06733, Enolase_N domain-containing p…	ENO1	24	21	21	21	21	21	21	-0.143927	-0.185984	-0.235855	-0.0889433	-2.00597e-17	-3.33619e-17	0.00135288	0.0242692	0.0031923	0.197779	1	1	0.0122219	0.229753	0.0114394	0.489845	1	1	FALSE	FALSE	FALSE	FALSE	FALSE	FALSE	66	66	65	66	66	65	67	66	66	66	67	66	67	66	65
P22033	P22033	>sp|P22033|MUTA_HUMAN Methylmalonyl-CoA mutase, mitochondrial OS=Homo sapiens (Human) OX=9606 GN=MMUT PE=1 SV=4	MMUT	8	5	5	5	5	5	5	0.0462743	-1.46103e-16	0.137663	0.123408	0	0.0475435	0.277421	1	0.122444	0.162667	1	0.466812	0.574815	1	0.242368	0.425244	1	1	FALSE	FALSE	FALSE	FALSE	FALSE	FALSE	18	19	18	20	19	19	18	19	20	17	20	17	20	18	20
E7EV99;E7ENY0;P35611-2;P35611-6;P35611;P35611-3;P35611-4;A0A0A0MSR2;P35611-5;H0Y9H2	E7EV99;E7ENY0;P35611-2;P35611-6;P35611;P35611-3;P35611-4;A0A0A0MSR2;P35611-5;H0Y9H2	>tr|E7EV99|E7EV99_HUMAN Isoform of P35611, Aldolase_II domain-containing protein OS=Homo sapiens (Human) OX=9606 GN=ADD1 PE=1 SV=1;>tr|E7ENY0|E7ENY0_HUMAN Isoform of P35611, Aldolase_II domain-containing protein OS=Homo sapiens (Human) OX=9606 GN=ADD1 PE=1 SV=1;>sp|P35611-2|ADDA-2_HUMAN Isoform of P35611, Isoform 2 of Alpha-adducin OS=Homo sapiens (Human) OX=9606 GN=ADD1 PE=1 SV=2;>sp|P35611-6|AD…	ADD1	20	13	15	16	15	16	15	0	-7.68636e-19	7.76963e-15	3.32481e-18	1.38871e-15	-0.0998612	1	1	1	1	1	0.0204669	1	1	1	1	1	0.122035	FALSE	FALSE	FALSE	FALSE	FALSE	FALSE	58	54	55	56	52	54	56	55	51	56	50	57	51	55	50
A0A0A0MRE6;O94967-2;O94967;O94967-3;O94967-4	A0A0A0MRE6;O94967-2;O94967;O94967-3;O94967-4	>tr|A0A0A0MRE6|A0A0A0MRE6_HUMAN Isoform of O94967, WD repeat-containing protein 47 OS=Homo sapiens (Human) OX=9606 GN=WDR47 PE=1 SV=1;>sp|O94967-2|WDR47-2_HUMAN Isoform of O94967, Isoform 2 of WD repeat-containing protein 47 OS=Homo sapiens (Human) OX=9606 GN=WDR47 PE=1 SV=1;>sp|O94967|WDR47_HUMAN WD repeat-containing protein 47 OS=Homo sapiens (Human) OX=9606 GN=WDR47 PE=1 SV=1;>sp|O94967-3|WDR4…	WDR47	13	6	6	6	7	7	7	2.71989e-16	0.123062	-4.17487e-16	0.147579	0.0625246	-3.69869e-17	1	0.201916	1	0.0392568	0.432472	1	1	0.742958	1	0.158386	1	1	FALSE	FALSE	FALSE	FALSE	FALSE	FALSE	30	32	29	30	31	32	28	30	31	32	30	28	32	33	28
O75955;A0A140T9R1;O75955-2;A2AB10;A0A140T9X0;A2AB12;A2AB09	O75955;A0A140T9R1;O75955-2;A2AB10;A0A140T9X0;A2AB12;A2AB09	>sp|O75955|FLOT1_HUMAN Flotillin-1 OS=Homo sapiens (Human) OX=9606 GN=FLOT1 PE=1 SV=3;>tr|A0A140T9R1|A0A140T9R1_HUMAN Isoform of O75955, Flotillin (Fragment) OS=Homo sapiens (Human) OX=9606 GN=FLOT1 PE=1 SV=1;>sp|O75955-2|FLOT1-2_HUMAN Isoform of O75955, Isoform 2 of Flotillin-1 OS=Homo sapiens (Human) OX=9606 GN=FLOT1 PE=1 SV=3;>tr|A2AB10|A2AB10_HUMAN Isoform of O75955, Flotillin OS=Homo sapiens…	FLOT1	21	14	14	14	14	14	14	0.332658	0.230779	0.555729	0.266287	0.231667	0.185829	2.43503e-06	0.044444	3.40636e-11	0.00659606	0.0710014	0.0955009	9.05184e-05	0.31926	1.54422e-09	0.0440709	0.313717	0.376749	TRUE	FALSE	TRUE	FALSE	FALSE	FALSE	47	56	45	51	53	56	54	56	51	53	47	52	43	54	49
P02545;P02545-2;P02545-6;P02545-3;Q3BDU5;P02545-5;P02545-4;Q5TCI8	P02545;P02545-2;P02545-6;P02545-3;Q3BDU5;P02545-5;P02545-4;Q5TCI8	>sp|P02545|LMNA_HUMAN Prelamin-A/C OS=Homo sapiens (Human) OX=9606 GN=LMNA PE=1 SV=1;>sp|P02545-2|LMNA-2_HUMAN Isoform of P02545, Isoform C of Prelamin-A/C OS=Homo sapiens (Human) OX=9606 GN=LMNA PE=1 SV=1;>sp|P02545-6|LMNA-6_HUMAN Isoform of P02545, Isoform 6 of Prelamin-A/C OS=Homo sapiens (Human) OX=9606 GN=LMNA PE=1 SV=1;>sp|P02545-3|LMNA-3_HUMAN Isoform of P02545, Isoform ADelta10 of Prelami…	LMNA	31	20	21	21	21	20	21	0.192473	1.25176e-16	0.503371	0.318438	2.62371e-14	3.321e-17	0.0228692	1	9.63687e-05	0.00217263	1	1	0.0959856	1	0.000667475	0.0200706	1	1	FALSE	FALSE	TRUE	FALSE	FALSE	FALSE	68	83	64	79	61	76	54	79	53	83	61	82	48	76	52
P52758;H0YBX3;H0YB34	P52758;H0YBX3;H0YB34	>sp|P52758|RIDA_HUMAN 2-iminobutanoate/2-iminopropanoate deaminase OS=Homo sapiens (Human) OX=9606 GN=RIDA PE=1 SV=1;>tr|H0YBX3|H0YBX3_HUMAN Isoform of P52758, 2-iminobutanoate/2-iminopropanoate deaminase (Fragment) OS=Homo sapiens (Human) OX=9606 GN=RIDA PE=1 SV=1;>tr|H0YB34|H0YB34_HUMAN Isoform of P52758, 2-iminobutanoate/2-iminopropanoate deaminase (Fragment) OS=Homo sapiens (Human) OX=9606 GN…	RIDA	1	1	1	1	1	1	1	-1.30759e-17	-0.469567	-0.0683882	-0.133777	0.16232	0.0926138	1	0.00289737	0.317728	0.0966292	0.0794145	0.205824	1	0.0652251	0.536941	0.294084	0.340501	0.647263	FALSE	FALSE	FALSE	FALSE	FALSE	FALSE	3	3	3	3	3	3	3	3	3	3	3	3	3	3	2
G5E9A6;P51784	G5E9A6;P51784	>tr|G5E9A6|G5E9A6_HUMAN Isoform of P51784, Ubiquitin carboxyl-terminal hydrolase OS=Homo sapiens (Human) OX=9606 GN=USP11 PE=1 SV=1;>sp|P51784|UBP11_HUMAN Ubiquitin carboxyl-terminal hydrolase 11 OS=Homo sapiens (Human) OX=9606 GN=USP11 PE=1 SV=3	USP11	9	1	1	2	2	2	2	5.63997e-18	-2.50444e-17	-0.159932	-0.159948	-0.131088	0.606487	1	1	0.13499	0.0665084	0.132775	1.08859e-05	1	1	0.263702	0.225418	0.476119	0.000325217	FALSE	FALSE	FALSE	FALSE	FALSE	TRUE	21	20	24	21	18	13	15	16	14	11	14	19	15	14	23
Q7Z2K8;Q7Z2K8-2	Q7Z2K8;Q7Z2K8-2	>sp|Q7Z2K8|GRIN1_HUMAN G protein-regulated inducer of neurite outgrowth 1 OS=Homo sapiens (Human) OX=9606 GN=GPRIN1 PE=1 SV=2;>sp|Q7Z2K8-2|GRIN1-2_HUMAN Isoform of Q7Z2K8, Isoform 2 of G protein-regulated inducer of neurite outgrowth 1 OS=Homo sapiens (Human) OX=9606 GN=GPRIN1 PE=1 SV=2	GPRIN1	12	5	5	5	5	5	5	0.0952723	0.0698774	1.14289e-18	0.0315582	0.112881	0.261943	0.0176931	0.150169	1	0.441393	0.000512994	0.000224648	0.0814334	0.633235	1	0.877593	0.00950528	0.00364006	FALSE	FALSE	FALSE	FALSE	FALSE	TRUE	26	21	25	19	23	24	29	22	27	21	25	23	25	23	24
J3QRU4;F8WCA0;L7N2F9;P63027;K7ENK9;K7EKX0	J3QRU4;F8WCA0;L7N2F9;P63027;K7ENK9;K7EKX0	>tr|J3QRU4|J3QRU4_HUMAN Isoform of P63027, V-SNARE coiled-coil homology domain-containing protein OS=Homo sapiens (Human) OX=9606 GN=VAMP2 PE=4 SV=2;>tr|F8WCA0|F8WCA0_HUMAN Isoform of P63027, V-SNARE coiled-coil homology domain-containing protein OS=Homo sapiens (Human) OX=9606 GN=VAMP2 PE=4 SV=1;>tr|L7N2F9|L7N2F9_HUMAN ENSG00000263620 readthrough, V-SNARE coiled-coil homology domain-containing p…	VAMP2;ENSG00000263620;VAMP3	6	3	5	3	5	5	4	-0.218827	-0.199845	-0.0687088	-3.30944e-16	-0.0552657	-0.118936	0.00309866	0.155048	0.446659	1	0.534693	0.328042	0.0235144	0.649023	0.715857	1	1	0.897734	FALSE	FALSE	FALSE	FALSE	FALSE	FALSE	16	15	12	15	13	15	14	15	15	13	15	15	16	16	15
Q7KZF4	Q7KZF4	>sp|Q7KZF4|SND1_HUMAN Staphylococcal nuclease domain-containing protein 1 OS=Homo sapiens (Human) OX=9606 GN=SND1 PE=1 SV=1	SND1	29	18	23	22	22	22	24	0.114335	0.130819	0.217861	0.0706474	2.25501e-13	0.131715	0.00403749	0.0304988	0.00124737	0.179191	0.999999	0.0373357	0.0287501	0.263432	0.00535433	0.455186	1	0.188851	FALSE	FALSE	FALSE	FALSE	FALSE	FALSE	80	80	79	75	80	82	75	79	75	78	76	81	74	78	77
Q9Y4G6;A0A1B0GVU7	Q9Y4G6;A0A1B0GVU7	>sp|Q9Y4G6|TLN2_HUMAN Talin-2 OS=Homo sapiens (Human) OX=9606 GN=TLN2 PE=1 SV=4;>tr|A0A1B0GVU7|A0A1B0GVU7_HUMAN Isoform of Q9Y4G6, I/LWEQ domain-containing protein OS=Homo sapiens (Human) OX=9606 GN=TLN2 PE=1 SV=1	TLN2	55	24	35	32	33	29	30	-0.286694	-4.23477e-14	-1.42352e-16	-0.212638	-0.502214	-0.478526	0.00242107	1	1	0.0783825	0.000522683	0.000645228	0.0195452	1	1	0.253882	0.00962273	0.00833021	FALSE	FALSE	FALSE	FALSE	TRUE	TRUE	120	140	127	142	144	146	127	142	135	136	138	137	137	121	85
J3KPS3;P04075;P04075-2;H3BQN4;H3BPS8;H3BUH7;H3BR04;H3BMQ8	J3KPS3;P04075;P04075-2;H3BQN4;H3BPS8;H3BUH7;H3BR04;H3BMQ8	>tr|J3KPS3|J3KPS3_HUMAN Isoform of P04075, Fructose-bisphosphate aldolase OS=Homo sapiens (Human) OX=9606 GN=ALDOA PE=1 SV=1;>sp|P04075|ALDOA_HUMAN Fructose-bisphosphate aldolase A OS=Homo sapiens (Human) OX=9606 GN=ALDOA PE=1 SV=2;>sp|P04075-2|ALDOA-2_HUMAN Isoform of P04075, Isoform 2 of Fructose-bisphosphate aldolase A OS=Homo sapiens (Human) OX=9606 GN=ALDOA PE=1 SV=2;>tr|H3BQN4|H3BQN4_HUMAN …	ALDOA	23	15	16	16	15	15	15	-0.202707	-0.00420162	-0.301812	-0.193893	-0.0119908	-0.172259	0.000439674	0.848563	0.00549983	0.0603209	0.741239	0.0995247	0.00536945	1	0.0178292	0.210063	1	0.385906	TRUE	FALSE	FALSE	FALSE	FALSE	FALSE	60	60	61	61	58	56	61	59	57	59	57	58	58	55	58
P61764;A0A1B0GWF2;A0A1B0GVQ5;A0A0D9SG72;A0A2R8Y5D4;A0A1B0GW76	P61764;A0A1B0GWF2;A0A1B0GVQ5;A0A0D9SG72;A0A2R8Y5D4;A0A1B0GW76	>sp|P61764|STXB1_HUMAN Syntaxin-binding protein 1 OS=Homo sapiens (Human) OX=9606 GN=STXBP1 PE=1 SV=1;>tr|A0A1B0GWF2|A0A1B0GWF2_HUMAN Isoform of P61764, Syntaxin-binding protein 1 OS=Homo sapiens (Human) OX=9606 GN=STXBP1 PE=1 SV=1;>tr|A0A1B0GVQ5|A0A1B0GVQ5_HUMAN Isoform of P61764, Syntaxin-binding protein 1 OS=Homo sapiens (Human) OX=9606 GN=STXBP1 PE=1 SV=1;>tr|A0A0D9SG72|A0A0D9SG72_HUMAN Isofo…	STXBP1	41	23	27	23	23	25	26	-0.652384	-0.204919	-0.655237	-0.726004	-0.766701	-0.778575	3.78249e-14	0.0697966	3.05443e-07	1.32204e-08	3.85933e-09	2.53005e-09	5.02315e-11	0.403838	4.87344e-06	1.40675e-06	6.51999e-07	2.68747e-07	TRUE	FALSE	TRUE	TRUE	TRUE	TRUE	107	108	100	96	104	101	103	101	96	91	98	92	92	93	95
P11498;A0A494C016	P11498;A0A494C016	>sp|P11498|PYC_HUMAN Pyruvate carboxylase, mitochondrial OS=Homo sapiens (Human) OX=9606 GN=PC PE=1 SV=2;>tr|A0A494C016|A0A494C016_HUMAN Isoform of P11498, Pyruvate carboxylase, mitochondrial OS=Homo sapiens (Human) OX=9606 GN=PC PE=1 SV=1	PC	26	12	12	13	13	12	13	0.177358	-3.54752e-20	0.462371	0.287303	0.0309867	1.38066e-18	0.0338985	1	0.000637101	0.0121867	0.564252	1	0.126275	1	0.00307878	0.0675915	1	1	FALSE	FALSE	TRUE	FALSE	FALSE	FALSE	60	63	48	59	52	67	57	62	55	63	56	65	52	65	57
P61970;H3BRV9	P61970;H3BRV9	>sp|P61970|NTF2_HUMAN Nuclear transport factor 2 OS=Homo sapiens (Human) OX=9606 GN=NUTF2 PE=1 SV=1;>tr|H3BRV9|H3BRV9_HUMAN Isoform of P61970, NTF2 domain-containing protein (Fragment) OS=Homo sapiens (Human) OX=9606 GN=NUTF2 PE=1 SV=1	NUTF2	2	2	2	2	2	2	2	-0.151379	-0.218187	-0.478525	-0.190442	0.168141	1.28337e-18	0.0697861	0.158074	0.00176436	0.205036	0.0938932	1	0.211348	0.656584	0.00706733	0.500908	0.384947	1	FALSE	FALSE	TRUE	FALSE	FALSE	FALSE	6	6	6	6	6	6	6	6	6	6	6	6	6	6	4
P14868;P14868-2	P14868;P14868-2	>sp|P14868|SYDC_HUMAN Aspartate--tRNA ligase, cytoplasmic OS=Homo sapiens (Human) OX=9606 GN=DARS PE=1 SV=2;>sp|P14868-2|SYDC-2_HUMAN Isoform of P14868, Isoform 2 of Aspartate--tRNA ligase, cytoplasmic OS=Homo sapiens (Human) OX=9606 GN=DARS PE=1 SV=2	DARS	20	12	12	12	12	12	12	0.0127741	9.30111e-17	0.102788	2.11996e-17	1.29991e-15	-2.59482e-16	0.700618	1	0.103081	1	1	1	1	1	0.210737	1	1	1	FALSE	FALSE	FALSE	FALSE	FALSE	FALSE	53	48	53	48	53	51	52	47	52	50	55	51	55	47	54
O95573	O95573	>sp|O95573|ACSL3_HUMAN Long-chain-fatty-acid--CoA ligase 3 OS=Homo sapiens (Human) OX=9606 GN=ACSL3 PE=1 SV=3	ACSL3	14	8	8	8	8	8	8	9.54695e-16	1.67805e-17	-2.02713e-15	3.84109e-18	0.0335934	8.22965e-19	1	1	1	1	0.598345	1	1	1	1	1	1	1	FALSE	FALSE	FALSE	FALSE	FALSE	FALSE	36	38	37	32	36	38	37	35	35	33	36	36	34	35	33
F5GXX5;P61803;F5H895;A0A0B4J239	F5GXX5;P61803;F5H895;A0A0B4J239	>tr|F5GXX5|F5GXX5_HUMAN Isoform of P61803, Dolichyl-diphosphooligosaccharide--protein glycosyltransferase subunit DAD1 OS=Homo sapiens (Human) OX=9606 GN=DAD1 PE=1 SV=1;>sp|P61803|DAD1_HUMAN Dolichyl-diphosphooligosaccharide--protein glycosyltransferase subunit DAD1 OS=Homo sapiens (Human) OX=9606 GN=DAD1 PE=1 SV=3;>tr|F5H895|F5H895_HUMAN Isoform of P61803, Dolichyl-diphosphooligosaccharide--prot…	DAD1	3	2	2	3	3	3	3	0.401627	-1.58982e-17	0.217887	2.5713e-17	0.752238	0.7466	0.0155445	1	0.238655	1	0.0022659	0.00326148	0.0750658	1	0.421001	1	0.0290521	0.0300942	FALSE	FALSE	FALSE	FALSE	FALSE	FALSE	9	9	9	9	9	9	9	8	9	9	9	9	9	9	4
E9PEX6;P09622;P09622-2;P09622-3	E9PEX6;P09622;P09622-2;P09622-3	>tr|E9PEX6|E9PEX6_HUMAN Isoform of P09622, Dihydrolipoyl dehydrogenase OS=Homo sapiens (Human) OX=9606 GN=DLD PE=1 SV=1;>sp|P09622|DLDH_HUMAN Dihydrolipoyl dehydrogenase, mitochondrial OS=Homo sapiens (Human) OX=9606 GN=DLD PE=1 SV=2;>sp|P09622-2|DLDH-2_HUMAN Isoform of P09622, Isoform 2 of Dihydrolipoyl dehydrogenase, mitochondrial OS=Homo sapiens (Human) OX=9606 GN=DLD PE=1 SV=2;>sp|P09622-3|DL…	DLD	16	9	10	10	9	10	10	-0.0581166	-3.27662e-16	-2.96164e-15	1.28687e-20	-0.125497	-0.00944507	0.0154312	1	1	1	0.0390437	0.713019	0.0747907	1	1	1	0.207271	1	FALSE	FALSE	FALSE	FALSE	FALSE	FALSE	42	38	40	38	39	39	41	41	40	39	39	35	39	39	41
P61247;D6RAT0;H0Y9Y4;D6RG13;E9PFI5;D6R9B6;H0Y8L7;D6RB09	P61247;D6RAT0;H0Y9Y4;D6RG13;E9PFI5;D6R9B6;H0Y8L7;D6RB09	>sp|P61247|RS3A_HUMAN 40S ribosomal protein S3a OS=Homo sapiens (Human) OX=9606 GN=RPS3A PE=1 SV=2;>tr|D6RAT0|D6RAT0_HUMAN Isoform of P61247, 40S ribosomal protein S3a OS=Homo sapiens (Human) OX=9606 GN=RPS3A PE=1 SV=1;>tr|H0Y9Y4|H0Y9Y4_HUMAN Isoform of P61247, 40S ribosomal protein S3a (Fragment) OS=Homo sapiens (Human) OX=9606 GN=RPS3A PE=1 SV=1;>tr|D6RG13|D6RG13_HUMAN Isoform of P61247, 40S ri…	RPS3A	11	5	5	5	5	5	5	0.0685065	-1.25859e-16	0.26198	0.108138	7.18103e-15	2.46237e-15	0.0373961	1	8.16844e-10	0.000998687	1	1	0.136177	1	2.77727e-08	0.0114769	1	1	FALSE	FALSE	TRUE	FALSE	FALSE	FALSE	27	27	28	27	23	27	27	27	25	29	28	30	27	23	25
Q5JR95;P62241	Q5JR95;P62241	>tr|Q5JR95|Q5JR95_HUMAN Isoform of P62241, 40S ribosomal protein S8 OS=Homo sapiens (Human) OX=9606 GN=RPS8 PE=1 SV=1;>sp|P62241|RS8_HUMAN 40S ribosomal protein S8 OS=Homo sapiens (Human) OX=9606 GN=RPS8 PE=1 SV=2	RPS8	8	8	8	8	8	8	8	0.104815	0.00880143	0.242451	0.192279	0.0332501	0.0402252	0.00029229	0.630458	9.19824e-16	1.45974e-11	0.274156	0.0490432	0.00404334	1	1.26489e-13	3.81258e-09	0.772695	0.232105	FALSE	FALSE	FALSE	FALSE	FALSE	FALSE	24	24	24	24	24	24	24	24	24	24	24	24	24	24	24
A0A087X2I1;P62333;H0YJC0	A0A087X2I1;P62333;H0YJC0	>tr|A0A087X2I1|A0A087X2I1_HUMAN Isoform of P62333, 26S proteasome regulatory subunit 10B OS=Homo sapiens (Human) OX=9606 GN=PSMC6 PE=1 SV=1;>sp|P62333|PRS10_HUMAN 26S proteasome regulatory subunit 10B OS=Homo sapiens (Human) OX=9606 GN=PSMC6 PE=1 SV=1;>tr|H0YJC0|H0YJC0_HUMAN Isoform of P62333, AAA domain-containing protein (Fragment) OS=Homo sapiens (Human) OX=9606 GN=PSMC6 PE=1 SV=1	PSMC6	19	9	10	11	11	11	10	0.0811826	0.0440845	0.0626783	0.0549302	4.50803e-15	0.14073	0.000186839	0.0685157	0.0083569	0.0220628	1	9.21443e-07	0.00280364	0.401407	0.0253695	0.104907	1	4.47915e-05	FALSE	FALSE	FALSE	FALSE	FALSE	FALSE	50	44	49	47	50	50	49	48	50	50	47	51	48	50	50
Q96JE9;Q96JE9-3	Q96JE9;Q96JE9-3	>sp|Q96JE9|MAP6_HUMAN Microtubule-associated protein 6 OS=Homo sapiens (Human) OX=9606 GN=MAP6 PE=1 SV=2;>sp|Q96JE9-3|MAP6-3_HUMAN Isoform of Q96JE9, Isoform 3 of Microtubule-associated protein 6 OS=Homo sapiens (Human) OX=9606 GN=MAP6 PE=1 SV=2	MAP6	50	33	34	34	34	35	36	1.27325e-14	1.20644e-16	-0.030418	3.88972e-17	0.153532	0.0643228	1	1	0.586977	1	0.127489	0.417811	1	1	0.907637	1	0.463478	1	FALSE	FALSE	FALSE	FALSE	FALSE	FALSE	143	131	130	127	129	124	131	124	130	126	124	125	126	131	132
B1AKY9;P50993;H0Y7C1	B1AKY9;P50993;H0Y7C1	>tr|B1AKY9|B1AKY9_HUMAN Isoform of P50993, Sodium/potassium-transporting ATPase subunit alpha OS=Homo sapiens (Human) OX=9606 GN=ATP1A2 PE=1 SV=1;>sp|P50993|AT1A2_HUMAN Sodium/potassium-transporting ATPase subunit alpha-2 OS=Homo sapiens (Human) OX=9606 GN=ATP1A2 PE=1 SV=1;>tr|H0Y7C1|H0Y7C1_HUMAN Isoform of P50993, Sodium/potassium-transporting ATPase subunit alpha (Fragment) OS=Homo sapiens (Hum…	ATP1A2	13	9	9	11	11	11	11	0.162818	-0.0598446	0.708963	0.253224	0.339065	4.07274e-15	0.25878	0.683289	1.35651e-16	0.0377235	0.138225	1	0.547839	1	2.76728e-14	0.154601	0.488292	1	FALSE	FALSE	TRUE	FALSE	FALSE	FALSE	3	39	1	37	2	38	3	34	3	39	1	39	0	37	1
M0R116;P13637;P13637-2;P13637-3;A0A2R8YEY8;A0A0A0MT26	M0R116;P13637;P13637-2;P13637-3;A0A2R8YEY8;A0A0A0MT26	>tr|M0R116|M0R116_HUMAN Isoform of P13637, Sodium/potassium-transporting ATPase subunit alpha OS=Homo sapiens (Human) OX=9606 GN=ATP1A3 PE=1 SV=1;>sp|P13637|AT1A3_HUMAN Sodium/potassium-transporting ATPase subunit alpha-3 OS=Homo sapiens (Human) OX=9606 GN=ATP1A3 PE=1 SV=3;>sp|P13637-2|AT1A3-2_HUMAN Isoform of P13637, Isoform 2 of Sodium/potassium-transporting ATPase subunit alpha-3 OS=Homo sapie…	ATP1A3;ENSG00000285505	38	28	28	28	28	28	28	0.0325586	1.27169e-15	9.72935e-16	2.259e-18	7.51557e-16	7.35064e-16	0.613991	1	1	1	1	1	1	1	1	1	1	1	FALSE	FALSE	FALSE	FALSE	FALSE	FALSE	103	105	100	94	100	103	103	99	105	99	104	101	101	101	100
Q9H074;D6REB4;Q9H074-2	Q9H074;D6REB4;Q9H074-2	>sp|Q9H074|PAIP1_HUMAN Polyadenylate-binding protein-interacting protein 1 OS=Homo sapiens (Human) OX=9606 GN=PAIP1 PE=1 SV=1;>tr|D6REB4|D6REB4_HUMAN Isoform of Q9H074, MIF4G domain-containing protein OS=Homo sapiens (Human) OX=9606 GN=PAIP1 PE=1 SV=1;>sp|Q9H074-2|PAIP1-2_HUMAN Isoform of Q9H074, Isoform 2 of Polyadenylate-binding protein-interacting protein 1 OS=Homo sapiens (Human) OX=9606 GN=P…	PAIP1	6	3	3	3	3	3	3	-0.112659	3.19598e-18	-0.166552	-0.11763	0	-0.168053	0.00181818	1	0.000952184	0.00654396	1	0.00460791	0.0158852	1	0.00422273	0.0438247	1	0.0398057	FALSE	FALSE	FALSE	FALSE	FALSE	FALSE	12	11	12	13	14	11	14	10	12	13	13	13	15	12	13
Q9NUJ1;Q9NUJ1-2	Q9NUJ1;Q9NUJ1-2	>sp|Q9NUJ1|ABHDA_HUMAN Mycophenolic acid acyl-glucuronide esterase, mitochondrial OS=Homo sapiens (Human) OX=9606 GN=ABHD10 PE=1 SV=1;>sp|Q9NUJ1-2|ABHDA-2_HUMAN Isoform of Q9NUJ1, Isoform 2 of Mycophenolic acid acyl-glucuronide esterase, mitochondrial OS=Homo sapiens (Human) OX=9606 GN=ABHD10 PE=1 SV=1	ABHD10	9	7	7	7	7	7	7	9.61159e-17	0.0703858	-0.0826311	-1.10368e-15	0	0.171493	1	0.111276	0.0846859	1	1	0.000486616	1	0.530444	0.177314	1	1	0.00662585	FALSE	FALSE	FALSE	FALSE	FALSE	FALSE	22	22	21	21	21	21	23	23	22	21	24	23	21	21	22
Q8N1G4	Q8N1G4	>sp|Q8N1G4|LRC47_HUMAN Leucine-rich repeat-containing protein 47 OS=Homo sapiens (Human) OX=9606 GN=LRRC47 PE=1 SV=1	LRRC47	18	12	13	13	13	13	12	-0.0702583	-0.0236001	-0.123964	-0.0525754	0	-0.0818624	0.0131223	0.3263	0.00989897	0.0317075	1	0.0447946	0.0662602	0.993494	0.0295418	0.137559	1	0.216281	FALSE	FALSE	FALSE	FALSE	FALSE	FALSE	48	48	50	47	53	49	52	47	46	46	49	46	49	48	49
Q09666	Q09666	>sp|Q09666|AHNK_HUMAN Neuroblast differentiation-associated protein AHNAK OS=Homo sapiens (Human) OX=9606 GN=AHNAK PE=1 SV=2	AHNAK	20	2	2	2	2	2	2	0	0.131938	0.139995	0.190057	-2.66069e-15	-0.0261777	1	0.418515	0.435359	0.230695	1	0.728706	1	1	0.701289	0.545953	1	1	FALSE	FALSE	FALSE	FALSE	FALSE	FALSE	2	20	1	24	4	27	2	29	3	32	2	35	3	21	0
Q99523;Q99523-2	Q99523;Q99523-2	>sp|Q99523|SORT_HUMAN Sortilin OS=Homo sapiens (Human) OX=9606 GN=SORT1 PE=1 SV=3;>sp|Q99523-2|SORT-2_HUMAN Isoform of Q99523, Isoform 2 of Sortilin OS=Homo sapiens (Human) OX=9606 GN=SORT1 PE=1 SV=3	SORT1	4	1	1	1	1	1	1	0.198257	-2.48199e-18	0.512996	0.282699	0.126741	4.77875e-18	0.00546795	1	0.000149314	0.0122184	0.126681	1	0.0358064	1	0.000945548	0.0676366	0.462029	1	FALSE	FALSE	TRUE	FALSE	FALSE	FALSE	4	8	1	9	2	8	1	8	3	10	2	7	2	8	2
C9JFR7;P99999	C9JFR7;P99999	>tr|C9JFR7|C9JFR7_HUMAN Isoform of P99999, Cytochrome c domain-containing protein (Fragment) OS=Homo sapiens (Human) OX=9606 GN=CYCS PE=1 SV=1;>sp|P99999|CYC_HUMAN Cytochrome c OS=Homo sapiens (Human) OX=9606 GN=CYCS PE=1 SV=2	CYCS	7	4	4	4	4	4	4	3.05646e-16	-0.0238251	-0.190713	-0.105711	0.195149	0.640892	1	0.570658	0.00692055	0.104775	0.00310612	2.53186e-12	1	1	0.021696	0.309934	0.0358264	8.19532e-10	FALSE	FALSE	FALSE	FALSE	FALSE	TRUE	21	19	21	18	21	19	21	19	21	16	21	18	21	20	16
P07900;P07900-2	P07900;P07900-2	>sp|P07900|HS90A_HUMAN Heat shock protein HSP 90-alpha OS=Homo sapiens (Human) OX=9606 GN=HSP90AA1 PE=1 SV=5;>sp|P07900-2|HS90A-2_HUMAN Isoform of P07900, Isoform 2 of Heat shock protein HSP 90-alpha OS=Homo sapiens (Human) OX=9606 GN=HSP90AA1 PE=1 SV=5	HSP90AA1	37	30	30	30	31	31	30	-0.106912	-8.59698e-17	-0.190378	-0.0106947	-1.74995e-16	-0.196794	0.00205069	1	0.000647219	0.635276	1	0.000106858	0.0172909	1	0.00311713	1	1	0.00200306	FALSE	FALSE	FALSE	FALSE	FALSE	FALSE	106	102	101	99	98	103	100	101	101	99	105	105	101	99	100
O95822;O95822-2	O95822;O95822-2	>sp|O95822|DCMC_HUMAN Malonyl-CoA decarboxylase, mitochondrial OS=Homo sapiens (Human) OX=9606 GN=MLYCD PE=1 SV=3;>sp|O95822-2|DCMC-2_HUMAN Isoform of O95822, Isoform Cytoplasmic+peroxisomal of Malonyl-CoA decarboxylase, mitochondrial OS=Homo sapiens (Human) OX=9606 GN=MLYCD PE=1 SV=3	MLYCD	8	2	2	2	2	2	2	0.119987	0	0.201231	0.266204	-2.33813e-18	0.211345	0.0258219	1	0.0260051	0.000127111	1	0.00920186	0.103444	1	0.0663131	0.00264299	1	0.0663089	FALSE	FALSE	FALSE	TRUE	FALSE	FALSE	18	16	19	18	18	19	19	19	16	18	17	18	14	18	15
Q96CV9-2;Q96CV9;Q96CV9-3	Q96CV9-2;Q96CV9;Q96CV9-3	>sp|Q96CV9-2|OPTN-2_HUMAN Isoform of Q96CV9, Isoform 2 of Optineurin OS=Homo sapiens (Human) OX=9606 GN=OPTN PE=1 SV=3;>sp|Q96CV9|OPTN_HUMAN Optineurin OS=Homo sapiens (Human) OX=9606 GN=OPTN PE=1 SV=3;>sp|Q96CV9-3|OPTN-3_HUMAN Isoform of Q96CV9, Isoform 3 of Optineurin OS=Homo sapiens (Human) OX=9606 GN=OPTN PE=1 SV=3	OPTN	9	1	2	1	2	2	2	-0.106553	-0.0901324	-0.204298	1.10602e-15	-4.43714e-17	-0.279171	0.0442219	0.170976	0.0176056	1	1	0.00218362	0.152537	0.680809	0.0476152	1	1	0.0212292	FALSE	FALSE	FALSE	FALSE	FALSE	FALSE	22	15	18	20	19	16	20	16	11	15	19	17	18	17	17
P50453	P50453	>sp|P50453|SPB9_HUMAN Serpin B9 OS=Homo sapiens (Human) OX=9606 GN=SERPINB9 PE=1 SV=1	SERPINB9	13	9	11	11	10	10	10	-0.0845445	-0.0831419	8.1764e-13	-0.0770072	-1.63917e-15	-0.060902	0.0466511	0.22958	0.999997	0.18358	1	0.201317	0.158447	0.79807	1	0.464171	1	0.638215	FALSE	FALSE	FALSE	FALSE	FALSE	FALSE	39	36	39	35	39	38	39	37	38	39	38	35	39	37	39
Q13045;Q13045-2;Q13045-3	Q13045;Q13045-2;Q13045-3	>sp|Q13045|FLII_HUMAN Protein flightless-1 homolog OS=Homo sapiens (Human) OX=9606 GN=FLII PE=1 SV=2;>sp|Q13045-2|FLII-2_HUMAN Isoform of Q13045, Isoform 2 of Protein flightless-1 homolog OS=Homo sapiens (Human) OX=9606 GN=FLII PE=1 SV=2;>sp|Q13045-3|FLII-3_HUMAN Isoform of Q13045, Isoform 3 of Protein flightless-1 homolog OS=Homo sapiens (Human) OX=9606 GN=FLII PE=1 SV=2	FLII	14	5	6	6	7	7	6	-0.0417777	7.36911e-19	-0.0259357	-0.067527	-0.0483361	-0.017911	0.0932223	1	0.368799	0.0431487	0.156719	0.453749	0.259265	1	0.610165	0.166935	0.5314	1	FALSE	FALSE	FALSE	FALSE	FALSE	FALSE	35	34	38	33	39	34	36	37	36	34	37	35	32	34	34
P31930	P31930	>sp|P31930|QCR1_HUMAN Cytochrome b-c1 complex subunit 1, mitochondrial OS=Homo sapiens (Human) OX=9606 GN=UQCRC1 PE=1 SV=3	UQCRC1	11	7	8	8	8	7	8	-0.104708	-2.90333e-18	-2.47155e-14	-0.110849	-1.33176e-17	0	0.0486549	1	1	0.233417	1	1	0.163994	1	1	0.550207	1	1	FALSE	FALSE	FALSE	FALSE	FALSE	FALSE	33	32	32	29	33	30	33	30	32	29	32	29	32	31	33
Q9NSE4	Q9NSE4	>sp|Q9NSE4|SYIM_HUMAN Isoleucine--tRNA ligase, mitochondrial OS=Homo sapiens (Human) OX=9606 GN=IARS2 PE=1 SV=2	IARS2	24	12	13	12	13	13	12	-1.38491e-05	-6.61518e-18	-0.00425764	0	-4.05079e-17	0	0.978067	1	0.749296	1	1	1	1	1	1	1	1	1	FALSE	FALSE	FALSE	FALSE	FALSE	FALSE	63	57	64	58	64	61	62	62	62	56	59	60	59	62	62
H0YFD6;P40939;A0A2R8Y4F5;A0A2R8YG21	H0YFD6;P40939;A0A2R8Y4F5;A0A2R8YG21	>tr|H0YFD6|H0YFD6_HUMAN Isoform of P40939, Trifunctional enzyme subunit alpha, mitochondrial OS=Homo sapiens (Human) OX=9606 GN=HADHA PE=1 SV=2;>sp|P40939|ECHA_HUMAN Trifunctional enzyme subunit alpha, mitochondrial OS=Homo sapiens (Human) OX=9606 GN=HADHA PE=1 SV=2;>tr|A0A2R8Y4F5|A0A2R8Y4F5_HUMAN Isoform of P40939, Trifunctional enzyme subunit alpha, mitochondrial OS=Homo sapiens (Human) OX=9606…	HADHA	26	14	16	17	17	17	16	-0.0184359	-2.44278e-15	-1.47039e-17	0	-2.04417e-15	5.86942e-16	0.393909	1	1	1	1	1	0.760336	1	1	1	1	1	FALSE	FALSE	FALSE	FALSE	FALSE	FALSE	72	71	64	68	66	66	67	66	68	65	64	64	67	65	67
P35580-2;P35580-4	P35580-2;P35580-4	>sp|P35580-2|MYH10-2_HUMAN Isoform of P35580, Isoform 2 of Myosin-10 OS=Homo sapiens (Human) OX=9606 GN=MYH10 PE=1 SV=3;>sp|P35580-4|MYH10-4_HUMAN Isoform of P35580, Isoform 4 of Myosin-10 OS=Homo sapiens (Human) OX=9606 GN=MYH10 PE=1 SV=3	MYH10	93	51	59	58	57	56	55	1.0041e-16	0.140544	0.336411	0.144274	-0.135835	-0.249921	1	0.0178681	1.717e-11	0.0634274	0.0195645	0.00349785	1	0.191329	9.08102e-10	0.218498	0.133456	0.0318471	FALSE	FALSE	TRUE	FALSE	FALSE	FALSE	217	213	220	226	221	228	239	225	226	223	222	229	214	210	187
E5RJM0;B7ZLQ8;Q17RY0-2;Q17RY0;H0Y9D9;A0A590UJI5;E5RFP2;Q17RY0-3;Q7Z5Q1-7;Q7Z5Q1-5;Q7Z5Q1-4;Q7Z5Q1-6;Q7Z5Q1-3;Q7Z5Q1;Q8NE35-2;Q8NE35;Q7Z5Q1-8;Q7Z5Q1-9	E5RJM0;B7ZLQ8;Q17RY0-2;Q17RY0;H0Y9D9;A0A590UJI5;E5RFP2;Q17RY0-3;Q7Z5Q1-7;Q7Z5Q1-5;Q7Z5Q1-4;Q7Z5Q1-6;Q7Z5Q1-3;Q7Z5Q1;Q8NE35-2;Q8NE35;Q7Z5Q1-8;Q7Z5Q1-9	>tr|E5RJM0|E5RJM0_HUMAN Isoform of Q17RY0, Cytoplasmic polyadenylation element-binding protein 4 OS=Homo sapiens (Human) OX=9606 GN=CPEB4 PE=1 SV=1;>tr|B7ZLQ8|B7ZLQ8_HUMAN Isoform of Q17RY0, CPEB4 protein OS=Homo sapiens (Human) OX=9606 GN=CPEB4 PE=1 SV=1;>sp|Q17RY0-2|CPEB4-2_HUMAN Isoform of Q17RY0, Isoform 2 of Cytoplasmic polyadenylation element-binding protein 4 OS=Homo sapiens (Human) OX=960…	CPEB4;CPEB2;CPEB3	3	1	1	1	1	1	1	0	2.02084e-18	0.243869	0	-6.55218e-18	0	1	1	0.0196602	1	1	1	1	1	0.052458	1	1	1	FALSE	FALSE	FALSE	FALSE	FALSE	FALSE	5	5	4	7	5	6	6	6	6	6	6	6	6	6	6
Q9NPH2-2;Q9NPH2-3;Q9NPH2	Q9NPH2-2;Q9NPH2-3;Q9NPH2	>sp|Q9NPH2-2|INO1-2_HUMAN Isoform of Q9NPH2, Isoform 2 of Inositol-3-phosphate synthase 1 OS=Homo sapiens (Human) OX=9606 GN=ISYNA1 PE=1 SV=1;>sp|Q9NPH2-3|INO1-3_HUMAN Isoform of Q9NPH2, Isoform 3 of Inositol-3-phosphate synthase 1 OS=Homo sapiens (Human) OX=9606 GN=ISYNA1 PE=1 SV=1;>sp|Q9NPH2|INO1_HUMAN Inositol-3-phosphate synthase 1 OS=Homo sapiens (Human) OX=9606 GN=ISYNA1 PE=1 SV=1	ISYNA1	7	5	6	5	6	6	5	-1.54596e-18	-0.0218269	2.24645e-19	-1.33871e-16	1.46649e-15	-2.87073e-13	1	0.666344	1	1	1	0.999999	1	1	1	1	1	1	FALSE	FALSE	FALSE	FALSE	FALSE	FALSE	21	21	19	20	20	20	19	18	21	19	20	21	21	21	19
B4DG22;B1AXG1;B7ZB17;P51812	B4DG22;B1AXG1;B7ZB17;P51812	>tr|B4DG22|B4DG22_HUMAN Isoform of P51812, Non-specific serine/threonine protein kinase OS=Homo sapiens (Human) OX=9606 GN=RPS6KA3 PE=1 SV=1;>tr|B1AXG1|B1AXG1_HUMAN Isoform of P51812, Non-specific serine/threonine protein kinase OS=Homo sapiens (Human) OX=9606 GN=RPS6KA3 PE=1 SV=2;>tr|B7ZB17|B7ZB17_HUMAN Isoform of P51812, Non-specific serine/threonine protein kinase OS=Homo sapiens (Human) OX=96…	RPS6KA3	7	2	2	2	2	2	2	9.76908e-17	-1.84779e-17	0.123562	0	0	0.343231	1	1	0.072444	1	1	0.000312218	1	1	0.156033	1	1	0.00464584	FALSE	FALSE	FALSE	FALSE	FALSE	TRUE	13	13	12	13	9	10	11	11	13	13	10	11	11	10	13
B5MBZ0;Q9HC35-2;Q9HC35	B5MBZ0;Q9HC35-2;Q9HC35	>tr|B5MBZ0|B5MBZ0_HUMAN Isoform of Q9HC35, Echinoderm microtubule-associated protein-like 4 OS=Homo sapiens (Human) OX=9606 GN=EML4 PE=1 SV=3;>sp|Q9HC35-2|EMAL4-2_HUMAN Isoform of Q9HC35, Isoform 2 of Echinoderm microtubule-associated protein-like 4 OS=Homo sapiens (Human) OX=9606 GN=EML4 PE=1 SV=3;>sp|Q9HC35|EMAL4_HUMAN Echinoderm microtubule-associated protein-like 4 OS=Homo sapiens (Human) OX=…	EML4	9	1	1	1	1	1	1	0.194661	0.255213	0	2.11462e-19	0.100883	0.287634	0.0861037	0.0682115	1	1	0.442627	0.0391659	0.244068	0.401321	1	1	1	0.196217	FALSE	FALSE	FALSE	FALSE	FALSE	FALSE	25	19	20	12	20	21	20	19	24	21	22	17	24	19	20
A0A024R571;Q9H4M9;C9JC03;C9J2Z4	A0A024R571;Q9H4M9;C9JC03;C9J2Z4	>tr|A0A024R571|A0A024R571_HUMAN Isoform of Q9H4M9, EH domain-containing protein 1 OS=Homo sapiens (Human) OX=9606 GN=EHD1 PE=1 SV=1;>sp|Q9H4M9|EHD1_HUMAN EH domain-containing protein 1 OS=Homo sapiens (Human) OX=9606 GN=EHD1 PE=1 SV=2;>tr|C9JC03|C9JC03_HUMAN Isoform of Q9H4M9, Dynamin-type G domain-containing protein (Fragment) OS=Homo sapiens (Human) OX=9606 GN=EHD1 PE=1 SV=1;>tr|C9J2Z4|C9J2Z4_H…	EHD1	32	15	18	17	17	18	17	0.0934266	0.212626	1.25738e-16	0.0911497	0.0943743	0.126846	0.000395975	1.08367e-07	1	0.0204122	0.0176231	4.69591e-07	0.00497241	4.42602e-05	1	0.099229	0.125281	2.49405e-05	FALSE	FALSE	FALSE	FALSE	FALSE	FALSE	90	84	91	83	90	79	88	88	86	76	83	81	88	87	85
P41219	P41219	>sp|P41219|PERI_HUMAN Peripherin OS=Homo sapiens (Human) OX=9606 GN=PRPH PE=1 SV=2	PRPH	43	33	35	34	34	33	35	-0.268715	0.257969	-0.634325	-0.396963	-1.06013	0.093257	0.0748088	9.07919e-06	6.22313e-30	2.55635e-67	7.2047e-47	0.0381176	0.221261	0.000927051	8.88663e-27	7.3444e-64	2.06919e-43	0.191792	FALSE	FALSE	TRUE	TRUE	TRUE	FALSE	115	112	115	112	113	113	114	114	105	111	110	110	107	107	114
A0A2R8Y811;P62263;E5RH77	A0A2R8Y811;P62263;E5RH77	>tr|A0A2R8Y811|A0A2R8Y811_HUMAN Isoform of P62263, 40S ribosomal protein S14 (Fragment) OS=Homo sapiens (Human) OX=9606 GN=RPS14 PE=1 SV=1;>sp|P62263|RS14_HUMAN 40S ribosomal protein S14 OS=Homo sapiens (Human) OX=9606 GN=RPS14 PE=1 SV=3;>tr|E5RH77|E5RH77_HUMAN Isoform of P62263, 40S ribosomal protein S14 OS=Homo sapiens (Human) OX=9606 GN=RPS14 PE=1 SV=1	RPS14	8	5	5	5	5	5	5	0.0561891	0	0.19427	0.0822214	0	0.08097	0.0314803	1	7.90848e-08	0.00764055	1	0.00994581	0.118936	1	1.51588e-06	0.0483509	1	0.0707806	FALSE	FALSE	FALSE	FALSE	FALSE	FALSE	17	15	15	17	16	15	15	16	13	16	15	16	13	15	14
Q15424-2;Q15424;Q15424-4;Q15424-3	Q15424-2;Q15424;Q15424-4;Q15424-3	>sp|Q15424-2|SAFB1-2_HUMAN Isoform of Q15424, Isoform 2 of Scaffold attachment factor B1 OS=Homo sapiens (Human) OX=9606 GN=SAFB PE=1 SV=4;>sp|Q15424|SAFB1_HUMAN Scaffold attachment factor B1 OS=Homo sapiens (Human) OX=9606 GN=SAFB PE=1 SV=4;>sp|Q15424-4|SAFB1-4_HUMAN Isoform of Q15424, Isoform 4 of Scaffold attachment factor B1 OS=Homo sapiens (Human) OX=9606 GN=SAFB PE=1 SV=4;>sp|Q15424-3|SAFB1…	SAFB	3	2	2	2	2	2	2	-1.97732e-17	1.34459e-18	0.0819957	-4.63126e-15	-0.157901	-0.0256661	1	1	0.0925229	1	0.00780685	0.467664	1	1	0.192318	1	0.0702861	1	FALSE	FALSE	FALSE	FALSE	FALSE	FALSE	8	6	7	7	6	6	7	7	9	6	6	6	6	6	7
P28329-3;P28329-2;P28329	P28329-3;P28329-2;P28329	>sp|P28329-3|CLAT-3_HUMAN Isoform of P28329, Isoform R of Choline O-acetyltransferase OS=Homo sapiens (Human) OX=9606 GN=CHAT PE=1 SV=4;>sp|P28329-2|CLAT-2_HUMAN Isoform of P28329, Isoform S of Choline O-acetyltransferase OS=Homo sapiens (Human) OX=9606 GN=CHAT PE=1 SV=4;>sp|P28329|CLAT_HUMAN Choline O-acetyltransferase OS=Homo sapiens (Human) OX=9606 GN=CHAT PE=1 SV=4	CHAT	17	9	9	9	9	10	10	-1.53168e-15	8.96644e-17	-0.555935	-0.0191215	0.312728	0.134938	1	1	0.00193972	0.74391	0.0602379	0.313099	1	1	0.00762013	1	0.27814	0.869281	FALSE	FALSE	TRUE	FALSE	FALSE	FALSE	46	45	44	42	46	44	45	44	31	39	41	42	44	46	44
Q9NQ86-4;Q9NQ86;E9PBG3	Q9NQ86-4;Q9NQ86;E9PBG3	>sp|Q9NQ86-4|TRI36-4_HUMAN Isoform of Q9NQ86, Isoform 4 of E3 ubiquitin-protein ligase TRIM36 OS=Homo sapiens (Human) OX=9606 GN=TRIM36 PE=1 SV=2;>sp|Q9NQ86|TRI36_HUMAN E3 ubiquitin-protein ligase TRIM36 OS=Homo sapiens (Human) OX=9606 GN=TRIM36 PE=1 SV=2;>tr|E9PBG3|E9PBG3_HUMAN Isoform of Q9NQ86, E3 ubiquitin-protein ligase TRIM36 OS=Homo sapiens (Human) OX=9606 GN=TRIM36 PE=1 SV=1	TRIM36	10	4	4	4	4	4	4	-6.02653e-17	4.65613e-17	-0.100039	0.00296337	-5.03281e-17	-0.117482	1	1	0.233966	0.868427	1	0.177565	1	1	0.414007	1	1	0.5867	FALSE	FALSE	FALSE	FALSE	FALSE	FALSE	23	16	22	22	21	22	21	20	23	18	21	22	23	22	23
P20020-4;P20020-1;P20020-6;P20020;P20020-5;P20020-2;E7ERY9	P20020-4;P20020-1;P20020-6;P20020;P20020-5;P20020-2;E7ERY9	>sp|P20020-4|AT2B1-4_HUMAN Isoform of P20020, Isoform C of Plasma membrane calcium-transporting ATPase 1 OS=Homo sapiens (Human) OX=9606 GN=ATP2B1 PE=1 SV=4;>sp|P20020-1|AT2B1-1_HUMAN Isoform of P20020, Isoform D of Plasma membrane calcium-transporting ATPase 1 OS=Homo sapiens (Human) OX=9606 GN=ATP2B1 PE=1 SV=4;>sp|P20020-6|AT2B1-6_HUMAN Isoform of P20020, Isoform K of Plasma membrane calcium-tr…	ATP2B1	31	24	25	25	25	24	24	9.45987e-17	1.58197e-16	2.89083e-17	-1.89188e-16	-9.59268e-18	-2.14282e-16	1	1	1	1	1	1	1	1	1	1	1	1	FALSE	FALSE	FALSE	FALSE	FALSE	FALSE	90	88	90	81	90	87	88	85	89	88	90	90	90	87	87
P11137-3;P11137	P11137-3;P11137	>sp|P11137-3|MTAP2-3_HUMAN Isoform of P11137, Isoform 3 of Microtubule-associated protein 2 OS=Homo sapiens (Human) OX=9606 GN=MAP2 PE=1 SV=4;>sp|P11137|MTAP2_HUMAN Microtubule-associated protein 2 OS=Homo sapiens (Human) OX=9606 GN=MAP2 PE=1 SV=4	MAP2	63	32	39	36	39	39	38	-0.36973	-0.146296	-0.471351	-0.336039	-0.241815	-0.297633	1.25049e-07	0.209057	0.000641832	0.0127558	0.0701979	0.0289814	8.97646e-06	0.755619	0.00309641	0.0695398	0.311605	0.15802	TRUE	FALSE	TRUE	FALSE	FALSE	FALSE	140	157	150	162	143	157	156	152	149	142	140	148	156	148	138
Q13263;Q13263-2;M0R0K9	Q13263;Q13263-2;M0R0K9	>sp|Q13263|TIF1B_HUMAN Transcription intermediary factor 1-beta OS=Homo sapiens (Human) OX=9606 GN=TRIM28 PE=1 SV=5;>sp|Q13263-2|TIF1B-2_HUMAN Isoform of Q13263, Isoform 2 of Transcription intermediary factor 1-beta OS=Homo sapiens (Human) OX=9606 GN=TRIM28 PE=1 SV=5;>tr|M0R0K9|M0R0K9_HUMAN Isoform of Q13263, PHD-type domain-containing protein (Fragment) OS=Homo sapiens (Human) OX=9606 GN=TRIM28 …	TRIM28	20	8	12	12	11	9	12	9.2947e-19	0.110235	0.103428	2.18313e-18	-0.0488982	0	1	0.154304	0.192333	1	0.416013	1	1	0.646854	0.350881	1	1	1	FALSE	FALSE	FALSE	FALSE	FALSE	FALSE	45	44	48	51	48	50	51	49	51	50	51	43	42	41	47
Q6T4P5;Q6T4P5-2;Q6T4P5-3;Q6T4P5-4	Q6T4P5;Q6T4P5-2;Q6T4P5-3;Q6T4P5-4	>sp|Q6T4P5|PLPR3_HUMAN Phospholipid phosphatase-related protein type 3 OS=Homo sapiens (Human) OX=9606 GN=PLPPR3 PE=2 SV=1;>sp|Q6T4P5-2|PLPR3-2_HUMAN Isoform of Q6T4P5, Isoform 2 of Phospholipid phosphatase-related protein type 3 OS=Homo sapiens (Human) OX=9606 GN=PLPPR3 PE=2 SV=1;>sp|Q6T4P5-3|PLPR3-3_HUMAN Isoform of Q6T4P5, Isoform 3 of Phospholipid phosphatase-related protein type 3 OS=Homo sa…	PLPPR3	16	13	13	13	13	13	13	0.191331	0.130766	0.195493	0.138332	7.11449e-15	0.0549135	0.00129869	0.186981	0.106517	0.1498	1	0.504603	0.0118128	0.716592	0.216829	0.400721	1	1	FALSE	FALSE	FALSE	FALSE	FALSE	FALSE	41	44	43	41	44	43	41	44	40	43	42	43	41	42	43
Q02952;Q02952-3;Q02952-2	Q02952;Q02952-3;Q02952-2	>sp|Q02952|AKA12_HUMAN A-kinase anchor protein 12 OS=Homo sapiens (Human) OX=9606 GN=AKAP12 PE=1 SV=4;>sp|Q02952-3|AKA12-3_HUMAN Isoform of Q02952, Isoform 3 of A-kinase anchor protein 12 OS=Homo sapiens (Human) OX=9606 GN=AKAP12 PE=1 SV=4;>sp|Q02952-2|AKA12-2_HUMAN Isoform of Q02952, Isoform 2 of A-kinase anchor protein 12 OS=Homo sapiens (Human) OX=9606 GN=AKAP12 PE=1 SV=4	AKAP12	36	23	26	25	25	26	25	-1.29581e-16	-2.20739e-16	-4.82297e-16	-3.20472e-16	8.77766e-17	-0.0895391	1	1	1	1	1	0.419635	1	1	1	1	1	1	FALSE	FALSE	FALSE	FALSE	FALSE	FALSE	99	98	91	94	86	101	89	96	88	95	87	93	94	100	83
P46783;Q9NQ39	P46783;Q9NQ39	>sp|P46783|RS10_HUMAN 40S ribosomal protein S10 OS=Homo sapiens (Human) OX=9606 GN=RPS10 PE=1 SV=1;>sp|Q9NQ39|RS10L_HUMAN Putative 40S ribosomal protein S10-like OS=Homo sapiens (Human) OX=9606 GN=RPS10P5 PE=5 SV=1	RPS10;RPS10P5	2	1	1	1	1	1	1	0.111338	-6.04396e-24	0.0937948	0.203404	0.104216	0.178471	0.0102083	1	0.120665	0.00512178	0.0571634	0.00617103	0.0557121	1	0.240153	0.036583	0.269137	0.0495756	FALSE	FALSE	FALSE	FALSE	FALSE	FALSE	6	5	6	6	6	6	6	6	6	6	6	6	6	5	5
P49411	P49411	>sp|P49411|EFTU_HUMAN Elongation factor Tu, mitochondrial OS=Homo sapiens (Human) OX=9606 GN=TUFM PE=1 SV=2	TUFM	22	17	17	17	18	18	18	0	3.62426e-19	0.0249312	0.0416075	-9.89601e-17	-8.62495e-16	1	1	0.40647	0.238706	1	1	1	1	0.662979	0.558017	1	1	FALSE	FALSE	FALSE	FALSE	FALSE	FALSE	63	62	62	61	63	62	63	62	62	63	63	65	63	63	64
A0A494C039;Q9Y4L1;A0A087X054;E9PJ21;A0A087WWI4;K7EQK2;Q9Y4L1-2	A0A494C039;Q9Y4L1;A0A087X054;E9PJ21;A0A087WWI4;K7EQK2;Q9Y4L1-2	>tr|A0A494C039|A0A494C039_HUMAN Isoform of Q9Y4L1, Hypoxia up-regulated protein 1 OS=Homo sapiens (Human) OX=9606 GN=HYOU1 PE=1 SV=1;>sp|Q9Y4L1|HYOU1_HUMAN Hypoxia up-regulated protein 1 OS=Homo sapiens (Human) OX=9606 GN=HYOU1 PE=1 SV=1;>tr|A0A087X054|A0A087X054_HUMAN Isoform of Q9Y4L1, Hypoxia up-regulated protein 1 OS=Homo sapiens (Human) OX=9606 GN=HYOU1 PE=1 SV=1;>tr|E9PJ21|E9PJ21_HUMAN Isof…	HYOU1	30	19	20	21	21	21	19	6.44416e-18	0.0585045	0.0715341	0.0366538	-7.91528e-16	-0.141475	1	0.219221	0.140837	0.364179	1	0.0136179	1	0.776645	0.272699	0.759622	1	0.0897845	FALSE	FALSE	FALSE	FALSE	FALSE	FALSE	82	79	85	78	87	78	83	78	85	77	85	78	84	80	85
O75382-4;O75382;A0A1W2PPI7;O75382-2;O75382-3	O75382-4;O75382;A0A1W2PPI7;O75382-2;O75382-3	>sp|O75382-4|TRIM3-4_HUMAN Isoform of O75382, Isoform 4 of Tripartite motif-containing protein 3 OS=Homo sapiens (Human) OX=9606 GN=TRIM3 PE=1 SV=2;>sp|O75382|TRIM3_HUMAN Tripartite motif-containing protein 3 OS=Homo sapiens (Human) OX=9606 GN=TRIM3 PE=1 SV=2;>tr|A0A1W2PPI7|A0A1W2PPI7_HUMAN Isoform of O75382, B box-type domain-containing protein OS=Homo sapiens (Human) OX=9606 GN=TRIM3 PE=1 SV=1;…	TRIM3	11	7	7	7	7	7	7	-4.99246e-16	0.0638242	-0.154393	-1.43179e-15	0.0437675	-0.0243926	1	0.0472871	7.25535e-07	1	0.178774	0.367571	1	0.327346	1.03091e-05	1	0.57885	0.97324	FALSE	FALSE	FALSE	FALSE	FALSE	FALSE	26	26	26	28	26	25	26	27	29	25	29	24	27	24	28
Q9NVT9;E5RJ86	Q9NVT9;E5RJ86	>sp|Q9NVT9|ARMC1_HUMAN Armadillo repeat-containing protein 1 OS=Homo sapiens (Human) OX=9606 GN=ARMC1 PE=1 SV=1;>tr|E5RJ86|E5RJ86_HUMAN Isoform of Q9NVT9, Armadillo repeat-containing protein 1 (Fragment) OS=Homo sapiens (Human) OX=9606 GN=ARMC1 PE=1 SV=1	ARMC1	7	2	3	3	3	3	2	0.0131765	-0.145606	0.102934	0.0871941	-3.24659e-18	0.078727	0.626947	0.0751013	0.128378	0.149147	1	0.220612	1	0.422902	0.252512	0.399347	1	0.681765	FALSE	FALSE	FALSE	FALSE	FALSE	FALSE	19	16	18	16	15	14	17	16	16	16	16	15	14	17	15
F8W835	F8W835	>tr|F8W835|F8W835_HUMAN Isoform of P41219, IF rod domain-containing protein (Fragment) OS=Homo sapiens (Human) OX=9606 GN=PRPH PE=1 SV=2	PRPH	2	1	1	1	1	1	1	-7.09137e-21	0.302014	-0.492346	-0.139502	-1.00246	0.278772	1	9.65668e-05	1.43044e-06	0.0285453	4.11434e-09	0.00195639	1	0.00587414	1.87401e-05	0.126952	6.56465e-07	0.0194823	FALSE	TRUE	TRUE	FALSE	TRUE	FALSE	5	6	6	6	4	5	6	6	4	6	5	4	4	3	5
Q02790	Q02790	>sp|Q02790|FKBP4_HUMAN Peptidyl-prolyl cis-trans isomerase FKBP4 OS=Homo sapiens (Human) OX=9606 GN=FKBP4 PE=1 SV=3	FKBP4	22	14	16	16	15	14	15	-0.184109	-0.085012	-0.0698953	-0.141023	-0.104792	-0.23433	2.51849e-06	0.251223	0.332742	0.0749596	0.145333	0.0134011	9.16316e-05	0.839074	0.55794	0.246125	0.502889	0.088763	TRUE	FALSE	FALSE	FALSE	FALSE	FALSE	60	61	59	58	62	62	62	60	63	63	62	61	62	55	62
P29966	P29966	>sp|P29966|MARCS_HUMAN Myristoylated alanine-rich C-kinase substrate OS=Homo sapiens (Human) OX=9606 GN=MARCKS PE=1 SV=4	MARCKS	7	6	6	6	6	6	6	0.0712725	6.77422e-18	0.0762023	1.41131e-09	7.46513e-14	0.128752	0.0452463	1	0.178383	0.999854	0.999999	0.0438164	0.155088	1	0.33082	1	1	0.211915	FALSE	FALSE	FALSE	FALSE	FALSE	FALSE	20	19	20	20	21	20	21	20	20	21	20	21	21	21	21
P07355;P07355-2;H0YN42;H0YMD0;H0YMU9;A6NMY6;H0YKS4;H0YM50;H0YNP5;H0YN28;H0YL33	P07355;P07355-2;H0YN42;H0YMD0;H0YMU9;A6NMY6;H0YKS4;H0YM50;H0YNP5;H0YN28;H0YL33	>sp|P07355|ANXA2_HUMAN Annexin A2 OS=Homo sapiens (Human) OX=9606 GN=ANXA2 PE=1 SV=2;>sp|P07355-2|ANXA2-2_HUMAN Isoform of P07355, Isoform 2 of Annexin A2 OS=Homo sapiens (Human) OX=9606 GN=ANXA2 PE=1 SV=2;>tr|H0YN42|H0YN42_HUMAN Isoform of P07355, Annexin (Fragment) OS=Homo sapiens (Human) OX=9606 GN=ANXA2 PE=1 SV=1;>tr|H0YMD0|H0YMD0_HUMAN Isoform of P07355, Annexin (Fragment) OS=Homo sapiens (H…	ANXA2;ANXA2P2	25	18	22	20	22	20	22	-0.145007	-1.35975e-17	0	-0.0874086	-0.0782013	-0.275403	0.000522944	1	1	0.15919	0.223019	0.000388928	0.00611838	1	1	0.419204	0.668781	0.0054904	FALSE	FALSE	FALSE	FALSE	FALSE	TRUE	70	72	72	71	72	71	72	72	68	70	70	72	71	70	70
Q96SZ5	Q96SZ5	>sp|Q96SZ5|AEDO_HUMAN 2-aminoethanethiol dioxygenase OS=Homo sapiens (Human) OX=9606 GN=ADO PE=1 SV=2	ADO	2	1	1	1	1	1	1	0.113952	0.140098	5.53134e-21	0.110112	0.200146	0.0886821	0.00871577	0.0605312	1	0.0942974	0.00583026	0.129428	0.0506545	0.372971	1	0.287903	0.0575413	0.470467	FALSE	FALSE	FALSE	FALSE	FALSE	FALSE	3	3	4	3	3	3	4	4	5	3	5	3	3	3	3
Q9Y6G9;E9PHI6	Q9Y6G9;E9PHI6	>sp|Q9Y6G9|DC1L1_HUMAN Cytoplasmic dynein 1 light intermediate chain 1 OS=Homo sapiens (Human) OX=9606 GN=DYNC1LI1 PE=1 SV=3;>tr|E9PHI6|E9PHI6_HUMAN Isoform of Q9Y6G9, Dynein light intermediate chain OS=Homo sapiens (Human) OX=9606 GN=DYNC1LI1 PE=1 SV=1	DYNC1LI1	11	7	7	8	7	8	8	-0.0858072	4.32024e-20	-0.170534	-1.09899e-16	-0.110744	-0.0596888	0.00289485	1	1.98572e-10	1	0.00855356	0.0539439	0.0223509	1	7.56161e-09	1	0.074217	0.248332	FALSE	FALSE	FALSE	FALSE	FALSE	FALSE	33	29	33	31	33	30	33	29	33	30	33	28	31	30	33
P27824;P27824-2;P27824-3	P27824;P27824-2;P27824-3	>sp|P27824|CALX_HUMAN Calnexin OS=Homo sapiens (Human) OX=9606 GN=CANX PE=1 SV=2;>sp|P27824-2|CALX-2_HUMAN Isoform of P27824, Isoform 2 of Calnexin OS=Homo sapiens (Human) OX=9606 GN=CANX PE=1 SV=2;>sp|P27824-3|CALX-3_HUMAN Isoform of P27824, Isoform 3 of Calnexin OS=Homo sapiens (Human) OX=9606 GN=CANX PE=1 SV=2	CANX	19	13	13	13	13	13	13	-1.69399e-17	-6.35277e-17	9.19641e-17	1.12357e-18	0	-0.0992263	1	1	1	1	1	0.145601	1	1	1	1	1	0.512372	FALSE	FALSE	FALSE	FALSE	FALSE	FALSE	49	47	46	47	48	45	46	49	48	50	45	50	44	48	44
P11234;P11234-2;C9J6B1;P11234-3;C9JQB3	P11234;P11234-2;C9J6B1;P11234-3;C9JQB3	>sp|P11234|RALB_HUMAN Ras-related protein Ral-B OS=Homo sapiens (Human) OX=9606 GN=RALB PE=1 SV=1;>sp|P11234-2|RALB-2_HUMAN Isoform of P11234, Isoform 2 of Ras-related protein Ral-B OS=Homo sapiens (Human) OX=9606 GN=RALB PE=1 SV=1;>tr|C9J6B1|C9J6B1_HUMAN Isoform of P11234, Ras-related protein Ral-B (Fragment) OS=Homo sapiens (Human) OX=9606 GN=RALB PE=1 SV=1;>sp|P11234-3|RALB-3_HUMAN Isoform of …	RALB	3	2	2	2	2	2	2	0.0254328	-0.19972	0.106469	1.68514e-16	6.24173e-18	0.467442	0.408969	0.0100498	0.0511016	1	1	1.74611e-06	0.784276	0.133639	0.116664	1	1	6.95533e-05	FALSE	FALSE	FALSE	FALSE	FALSE	TRUE	7	7	7	6	7	7	6	6	6	6	7	6	7	6	9
P09110;H7C131;C9JDE9;P09110-2;H0Y4D4	P09110;H7C131;C9JDE9;P09110-2;H0Y4D4	>sp|P09110|THIK_HUMAN 3-ketoacyl-CoA thiolase, peroxisomal OS=Homo sapiens (Human) OX=9606 GN=ACAA1 PE=1 SV=2;>tr|H7C131|H7C131_HUMAN Isoform of P09110, 3-ketoacyl-CoA thiolase, peroxisomal (Fragment) OS=Homo sapiens (Human) OX=9606 GN=ACAA1 PE=1 SV=1;>tr|C9JDE9|C9JDE9_HUMAN Isoform of P09110, 3-ketoacyl-CoA thiolase, peroxisomal OS=Homo sapiens (Human) OX=9606 GN=ACAA1 PE=1 SV=1;>sp|P09110-2|THI…	ACAA1	7	2	3	2	3	3	2	0.216004	0.186708	0.23073	0.323938	0.383735	6.80962e-19	0.00053822	0.155665	0.0198984	0.0368596	0.0162208	1	0.00618837	0.650652	0.0529141	0.151933	0.11794	1	TRUE	FALSE	FALSE	FALSE	FALSE	FALSE	19	17	18	15	13	14	20	15	18	15	19	16	20	17	18
Q96TC7;H0YMB1;Q96TC7-2	Q96TC7;H0YMB1;Q96TC7-2	>sp|Q96TC7|RMD3_HUMAN Regulator of microtubule dynamics protein 3 OS=Homo sapiens (Human) OX=9606 GN=RMDN3 PE=1 SV=2;>tr|H0YMB1|H0YMB1_HUMAN Isoform of Q96TC7, Regulator of microtubule dynamics protein 3 (Fragment) OS=Homo sapiens (Human) OX=9606 GN=RMDN3 PE=1 SV=1;>sp|Q96TC7-2|RMD3-2_HUMAN Isoform of Q96TC7, Isoform 2 of Regulator of microtubule dynamics protein 3 OS=Homo sapiens (Human) OX=9606…	RMDN3	6	2	3	4	3	3	4	0.171087	0	0.0399	0	2.23647e-12	0.111518	0.00260674	1	0.425514	1	0.999997	0.173753	0.0207893	1	0.688928	1	1	0.576763	FALSE	FALSE	FALSE	FALSE	FALSE	FALSE	15	14	13	13	14	13	14	11	14	14	15	12	14	12	16
Q9HCJ6	Q9HCJ6	>sp|Q9HCJ6|VAT1L_HUMAN Synaptic vesicle membrane protein VAT-1 homolog-like OS=Homo sapiens (Human) OX=9606 GN=VAT1L PE=1 SV=2	VAT1L	16	13	14	14	14	13	14	-0.319106	-0.115246	-0.331565	-0.0648446	-0.405577	-0.265531	3.69071e-05	0.322092	0.0244432	0.483483	0.00807601	0.0683624	0.000810126	0.98585	0.063062	0.941726	0.0718089	0.299333	TRUE	FALSE	FALSE	FALSE	FALSE	FALSE	46	44	47	45	46	44	48	44	46	44	46	43	45	41	46
J3KTF8;J3QQX2;P52565;J3KRE2;J3KRY1;P52565-2	J3KTF8;J3QQX2;P52565;J3KRE2;J3KRY1;P52565-2	>tr|J3KTF8|J3KTF8_HUMAN Isoform of P52565, Rho GDP-dissociation inhibitor 1 (Fragment) OS=Homo sapiens (Human) OX=9606 GN=ARHGDIA PE=1 SV=8;>tr|J3QQX2|J3QQX2_HUMAN Isoform of P52565, Rho GDP-dissociation inhibitor 1 OS=Homo sapiens (Human) OX=9606 GN=ARHGDIA PE=1 SV=1;>sp|P52565|GDIR1_HUMAN Rho GDP-dissociation inhibitor 1 OS=Homo sapiens (Human) OX=9606 GN=ARHGDIA PE=1 SV=3;>tr|J3KRE2|J3KRE2_HUM…	ARHGDIA	7	5	5	5	5	5	5	-0.00215964	0.0856	-0.128021	-1.84633e-18	9.88457e-17	-0.102773	0.823197	0.130518	0.0392914	1	1	0.10008	1	0.58063	0.0937861	1	1	0.386988	FALSE	FALSE	FALSE	FALSE	FALSE	FALSE	18	18	18	18	18	17	18	17	19	20	18	18	19	18	18
Q9UBB4-2;Q9UBB4;A0A1W2PQD2	Q9UBB4-2;Q9UBB4;A0A1W2PQD2	>sp|Q9UBB4-2|ATX10-2_HUMAN Isoform of Q9UBB4, Isoform 2 of Ataxin-10 OS=Homo sapiens (Human) OX=9606 GN=ATXN10 PE=1 SV=1;>sp|Q9UBB4|ATX10_HUMAN Ataxin-10 OS=Homo sapiens (Human) OX=9606 GN=ATXN10 PE=1 SV=1;>tr|A0A1W2PQD2|A0A1W2PQD2_HUMAN Isoform of Q9UBB4, Ataxin-10 OS=Homo sapiens (Human) OX=9606 GN=ATXN10 PE=1 SV=1	ATXN10	20	9	10	9	10	9	9	-0.126355	-1.66532e-103	-0.561307	-0.177987	-0.032135	-2.1879e-18	0.0944772	1	4.45019e-19	0.133374	0.352006	1	0.261659	1	1.81568e-16	0.371303	0.919057	1	FALSE	FALSE	TRUE	FALSE	FALSE	FALSE	47	48	52	44	45	43	47	46	38	39	40	47	45	46	43
P18433-6;P18433	P18433-6;P18433	>sp|P18433-6|PTPRA-6_HUMAN Isoform of P18433, Isoform 2 of Receptor-type tyrosine-protein phosphatase alpha OS=Homo sapiens (Human) OX=9606 GN=PTPRA PE=1 SV=3;>sp|P18433|PTPRA_HUMAN Receptor-type tyrosine-protein phosphatase alpha OS=Homo sapiens (Human) OX=9606 GN=PTPRA PE=1 SV=3	PTPRA	4	2	2	2	2	2	2	0.0635508	2.10739e-16	6.088e-06	0.165398	1.87195e-16	-4.30285e-18	0.207319	1	0.992715	0.0335694	1	1	0.466644	1	1	0.142881	1	1	FALSE	FALSE	FALSE	FALSE	FALSE	FALSE	8	11	6	7	5	9	5	10	7	11	10	12	5	10	6
O14617-5;O14617;O14617-4;O14617-2;A0A2R8Y611;O14617-3	O14617-5;O14617;O14617-4;O14617-2;A0A2R8Y611;O14617-3	>sp|O14617-5|AP3D1-5_HUMAN Isoform of O14617, Isoform 5 of AP-3 complex subunit delta-1 OS=Homo sapiens (Human) OX=9606 GN=AP3D1 PE=1 SV=1;>sp|O14617|AP3D1_HUMAN AP-3 complex subunit delta-1 OS=Homo sapiens (Human) OX=9606 GN=AP3D1 PE=1 SV=1;>sp|O14617-4|AP3D1-4_HUMAN Isoform of O14617, Isoform 4 of AP-3 complex subunit delta-1 OS=Homo sapiens (Human) OX=9606 GN=AP3D1 PE=1 SV=1;>sp|O14617-2|AP3D1…	AP3D1	22	10	12	13	12	13	10	1.55649e-17	0.0933986	0.0458374	-2.81239e-17	9.13632e-15	-0.0626904	1	0.0792067	0.273968	1	1	0.199267	1	0.435186	0.473067	1	1	0.635703	FALSE	FALSE	FALSE	FALSE	FALSE	FALSE	54	52	46	48	55	58	52	51	53	52	51	53	49	53	50
P20700;E9PBF6;A0A0D9SFE5	P20700;E9PBF6;A0A0D9SFE5	>sp|P20700|LMNB1_HUMAN Lamin-B1 OS=Homo sapiens (Human) OX=9606 GN=LMNB1 PE=1 SV=2;>tr|E9PBF6|E9PBF6_HUMAN Isoform of P20700, IF rod domain-containing protein OS=Homo sapiens (Human) OX=9606 GN=LMNB1 PE=1 SV=1;>tr|A0A0D9SFE5|A0A0D9SFE5_HUMAN Isoform of P20700, IF rod domain-containing protein OS=Homo sapiens (Human) OX=9606 GN=LMNB1 PE=1 SV=1	LMNB1	33	19	19	20	20	19	19	6.373e-16	1.86672e-16	0.246429	0.0256579	-0.027916	-6.6675e-17	1	1	0.00244569	0.579017	0.541523	1	1	1	0.00918545	1	1	1	FALSE	FALSE	FALSE	FALSE	FALSE	FALSE	75	72	73	81	79	76	82	79	75	85	78	82	73	74	69
Q60FE5;P21333-2;P21333;A0A087WWY3	Q60FE5;P21333-2;P21333;A0A087WWY3	>tr|Q60FE5|Q60FE5_HUMAN Isoform of P21333, Filamin-A OS=Homo sapiens (Human) OX=9606 GN=FLNA PE=1 SV=1;>sp|P21333-2|FLNA-2_HUMAN Isoform of P21333, Isoform 2 of Filamin-A OS=Homo sapiens (Human) OX=9606 GN=FLNA PE=1 SV=4;>sp|P21333|FLNA_HUMAN Filamin-A OS=Homo sapiens (Human) OX=9606 GN=FLNA PE=1 SV=4;>tr|A0A087WWY3|A0A087WWY3_HUMAN Isoform of P21333, Filamin-A OS=Homo sapiens (Human) OX=9606 GN=…	FLNA	62	40	43	43	43	41	42	-7.55822e-16	8.94351e-18	3.53068e-15	1.40386e-17	-0.287653	-0.136802	1	1	1	1	0.0598075	0.393066	1	1	1	1	0.277416	1	FALSE	FALSE	FALSE	FALSE	FALSE	FALSE	22	156	23	163	15	165	17	164	29	164	37	166	13	158	14
Q14203-2;Q14203-6;Q14203	Q14203-2;Q14203-6;Q14203	>sp|Q14203-2|DCTN1-2_HUMAN Isoform of Q14203, Isoform p135 of Dynactin subunit 1 OS=Homo sapiens (Human) OX=9606 GN=DCTN1 PE=1 SV=3;>sp|Q14203-6|DCTN1-6_HUMAN Isoform of Q14203, Isoform 6 of Dynactin subunit 1 OS=Homo sapiens (Human) OX=9606 GN=DCTN1 PE=1 SV=3;>sp|Q14203|DCTN1_HUMAN Dynactin subunit 1 OS=Homo sapiens (Human) OX=9606 GN=DCTN1 PE=1 SV=3	DCTN1	31	19	19	19	19	19	19	-0.0195777	0	0	0	-0.0405639	-0.0619742	0.326656	1	1	1	0.28107	0.0231231	0.654297	1	1	1	0.786011	0.133704	FALSE	FALSE	FALSE	FALSE	FALSE	FALSE	80	76	83	80	82	79	81	81	81	78	84	80	84	77	82
Q14697;Q14697-2;F5H6X6;E9PKU7	Q14697;Q14697-2;F5H6X6;E9PKU7	>sp|Q14697|GANAB_HUMAN Neutral alpha-glucosidase AB OS=Homo sapiens (Human) OX=9606 GN=GANAB PE=1 SV=3;>sp|Q14697-2|GANAB-2_HUMAN Isoform of Q14697, Isoform 2 of Neutral alpha-glucosidase AB OS=Homo sapiens (Human) OX=9606 GN=GANAB PE=1 SV=3;>tr|F5H6X6|F5H6X6_HUMAN Isoform of Q14697, Gal_mutarotas_2 domain-containing protein OS=Homo sapiens (Human) OX=9606 GN=GANAB PE=1 SV=1;>tr|E9PKU7|E9PKU7_HUM…	GANAB	30	20	23	22	22	22	22	0	-3.35793e-17	0.278929	0.105697	-0.0217975	-0.0779355	1	1	5.36667e-18	0.0262814	0.257119	0.097918	1	1	1.9159e-15	0.119641	0.736343	0.381447	FALSE	FALSE	TRUE	FALSE	FALSE	FALSE	80	77	81	79	81	83	83	82	81	83	81	81	81	81	80
Q96QK1	Q96QK1	>sp|Q96QK1|VPS35_HUMAN Vacuolar protein sorting-associated protein 35 OS=Homo sapiens (Human) OX=9606 GN=VPS35 PE=1 SV=2	VPS35	24	15	15	17	16	17	17	-0.051999	0.0139931	-0.0757212	-0.120948	-0.050443	-2.98382e-14	0.0214178	0.42948	0.000217463	1.34278e-07	0.00720989	0.999999	0.0924972	1	0.00129661	9.18525e-06	0.0667962	1	FALSE	FALSE	FALSE	FALSE	FALSE	FALSE	57	57	58	56	61	59	59	58	58	59	55	56	57	59	60
P23246;P23246-2	P23246;P23246-2	>sp|P23246|SFPQ_HUMAN Splicing factor, proline- and glutamine-rich OS=Homo sapiens (Human) OX=9606 GN=SFPQ PE=1 SV=2;>sp|P23246-2|SFPQ-2_HUMAN Isoform of P23246, Isoform Short of Splicing factor, proline- and glutamine-rich OS=Homo sapiens (Human) OX=9606 GN=SFPQ PE=1 SV=2	SFPQ	20	11	12	12	13	12	12	0.0598322	0.145551	0.281196	0.0358236	-1.94633e-17	-2.6954e-16	0.169946	0.00352164	2.19728e-07	0.435647	1	1	0.400944	0.0729591	3.73538e-06	0.868123	1	1	FALSE	FALSE	TRUE	FALSE	FALSE	FALSE	44	49	47	45	45	47	47	48	41	44	41	53	40	48	43
P23396;E9PL09;P23396-2;E9PPU1;H0YEU2;F2Z2S8;H0YCJ7	P23396;E9PL09;P23396-2;E9PPU1;H0YEU2;F2Z2S8;H0YCJ7	>sp|P23396|RS3_HUMAN 40S ribosomal protein S3 OS=Homo sapiens (Human) OX=9606 GN=RPS3 PE=1 SV=2;>tr|E9PL09|E9PL09_HUMAN Isoform of P23396, KH type-2 domain-containing protein OS=Homo sapiens (Human) OX=9606 GN=RPS3 PE=1 SV=1;>sp|P23396-2|RS3-2_HUMAN Isoform of P23396, Isoform 2 of 40S ribosomal protein S3 OS=Homo sapiens (Human) OX=9606 GN=RPS3 PE=1 SV=2;>tr|E9PPU1|E9PPU1_HUMAN Isoform of P23396,…	RPS3	12	6	6	6	6	6	6	0.0928024	0.072919	0.277939	5.56722e-17	8.98799e-19	0.0109312	0.0021592	0.0411961	5.43304e-11	1	1	0.600302	0.0179214	0.306718	2.38719e-09	1	1	1	FALSE	FALSE	TRUE	FALSE	FALSE	FALSE	28	26	28	28	31	26	26	28	25	29	29	31	24	30	23
P09493-4;P09493-10;H0YKX5	P09493-4;P09493-10;H0YKX5	>sp|P09493-4|TPM1-4_HUMAN Isoform of P09493, Isoform 4 of Tropomyosin alpha-1 chain OS=Homo sapiens (Human) OX=9606 GN=TPM1 PE=1 SV=2;>sp|P09493-10|TPM1-10_HUMAN Isoform of P09493, Isoform 10 of Tropomyosin alpha-1 chain OS=Homo sapiens (Human) OX=9606 GN=TPM1 PE=1 SV=2;>tr|H0YKX5|H0YKX5_HUMAN Isoform of P09493, Tropomyosin alpha-1 chain (Fragment) OS=Homo sapiens (Human) OX=9606 GN=TPM1 PE=1 SV=1	TPM1	23	9	9	9	9	9	9	0.438607	0.313883	0.669003	0.341775	0.282585	0.349551	7.7738e-06	0.0238989	4.0147e-05	0.00338958	0.0158168	0.00140256	0.000240084	0.227756	0.000314136	0.0280642	0.116477	0.0152949	TRUE	FALSE	TRUE	FALSE	FALSE	FALSE	23	41	22	43	19	40	24	50	17	47	16	48	22	42	17
P19367;P19367-4;P19367-2;P19367-3	P19367;P19367-4;P19367-2;P19367-3	>sp|P19367|HXK1_HUMAN Hexokinase-1 OS=Homo sapiens (Human) OX=9606 GN=HK1 PE=1 SV=3;>sp|P19367-4|HXK1-4_HUMAN Isoform of P19367, Isoform 4 of Hexokinase-1 OS=Homo sapiens (Human) OX=9606 GN=HK1 PE=1 SV=3;>sp|P19367-2|HXK1-2_HUMAN Isoform of P19367, Isoform 2 of Hexokinase-1 OS=Homo sapiens (Human) OX=9606 GN=HK1 PE=1 SV=3;>sp|P19367-3|HXK1-3_HUMAN Isoform of P19367, Isoform 3 of Hexokinase-1 OS=H…	HK1	35	33	33	33	33	33	33	-5.26755e-18	-2.98674e-17	0	3.09969e-17	1.37897e-16	1.63629e-16	1	1	1	1	1	1	1	1	1	1	1	1	FALSE	FALSE	FALSE	FALSE	FALSE	FALSE	102	102	101	101	102	102	102	102	102	103	102	103	101	101	102
A0A1X7SBR3;P14136;A0A1W2PR46;P14136-3;P14136-2;A0A1W2PRT3;A0A1X7SCE1;K7EJU1	A0A1X7SBR3;P14136;A0A1W2PR46;P14136-3;P14136-2;A0A1W2PRT3;A0A1X7SCE1;K7EJU1	>tr|A0A1X7SBR3|A0A1X7SBR3_HUMAN Isoform of P14136, IF rod domain-containing protein OS=Homo sapiens (Human) OX=9606 GN=GFAP PE=1 SV=1;>sp|P14136|GFAP_HUMAN Glial fibrillary acidic protein OS=Homo sapiens (Human) OX=9606 GN=GFAP PE=1 SV=1;>tr|A0A1W2PR46|A0A1W2PR46_HUMAN Isoform of P14136, IF rod domain-containing protein OS=Homo sapiens (Human) OX=9606 GN=GFAP PE=1 SV=1;>sp|P14136-3|GFAP-3_HUMAN I…	GFAP	24	15	15	15	16	15	15	0.092798	-0.210038	0.447662	0.305676	0.0566436	0.055125	0.267849	0.233926	0.00148748	0.0154033	0.452681	0.511	0.560605	0.806748	0.00619277	0.0798802	1	1	FALSE	FALSE	TRUE	FALSE	FALSE	FALSE	27	54	2	55	5	55	26	54	16	57	6	61	7	52	5
P27448-6;P27448-7;J3KNR0;P27448-3;P27448-4;P27448-2;P27448;P27448-8;H0YIY6	P27448-6;P27448-7;J3KNR0;P27448-3;P27448-4;P27448-2;P27448;P27448-8;H0YIY6	>sp|P27448-6|MARK3-6_HUMAN Isoform of P27448, Isoform 5 of MAP/microtubule affinity-regulating kinase 3 OS=Homo sapiens (Human) OX=9606 GN=MARK3 PE=1 SV=5;>sp|P27448-7|MARK3-7_HUMAN Isoform of P27448, Isoform 6 of MAP/microtubule affinity-regulating kinase 3 OS=Homo sapiens (Human) OX=9606 GN=MARK3 PE=1 SV=5;>tr|J3KNR0|J3KNR0_HUMAN Isoform of P27448, Non-specific serine/threonine protein kinase O…	MARK3	5	2	2	2	2	2	2	-0.16849	0	-0.079579	-0.226071	-0.179111	-0.187268	0.000288643	1	0.164458	0.0089299	0.0162206	0.0094582	0.0040138	1	0.309414	0.0532771	0.11794	0.0678153	TRUE	FALSE	FALSE	FALSE	FALSE	FALSE	15	14	13	11	13	15	14	12	14	13	14	15	12	15	13
B4DIB3;Q9P0L2;A0A087X0I6;Q9P0L2-3;Q9P0L2-2	B4DIB3;Q9P0L2;A0A087X0I6;Q9P0L2-3;Q9P0L2-2	>tr|B4DIB3|B4DIB3_HUMAN Isoform of Q9P0L2, Non-specific serine/threonine protein kinase OS=Homo sapiens (Human) OX=9606 GN=MARK1 PE=1 SV=1;>sp|Q9P0L2|MARK1_HUMAN Serine/threonine-protein kinase MARK1 OS=Homo sapiens (Human) OX=9606 GN=MARK1 PE=1 SV=2;>tr|A0A087X0I6|A0A087X0I6_HUMAN Isoform of Q9P0L2, Non-specific serine/threonine protein kinase OS=Homo sapiens (Human) OX=9606 GN=MARK1 PE=1 SV=1;>…	MARK1	13	6	9	7	10	9	9	-0.284223	-0.112599	-0.292189	-7.06839e-15	-0.433348	-0.376693	1.50803e-05	0.14193	0.00254636	1	2.30477e-05	2.8179e-05	0.000400533	0.612958	0.00951886	1	0.000760838	0.000684893	TRUE	FALSE	TRUE	FALSE	TRUE	TRUE	34	36	36	34	35	34	34	35	31	30	33	33	34	31	30
P51572;P51572-2;A0A2R8Y5M6;C9JMD7;C9JSP1;C9JQ75;C9J0M4	P51572;P51572-2;A0A2R8Y5M6;C9JMD7;C9JSP1;C9JQ75;C9J0M4	>sp|P51572|BAP31_HUMAN B-cell receptor-associated protein 31 OS=Homo sapiens (Human) OX=9606 GN=BCAP31 PE=1 SV=3;>sp|P51572-2|BAP31-2_HUMAN Isoform of P51572, Isoform 2 of B-cell receptor-associated protein 31 OS=Homo sapiens (Human) OX=9606 GN=BCAP31 PE=1 SV=3;>tr|A0A2R8Y5M6|A0A2R8Y5M6_HUMAN Isoform of P51572, B-cell receptor-associated protein 31 OS=Homo sapiens (Human) OX=9606 GN=BCAP31 PE=1 S…	BCAP31	13	7	7	8	8	8	8	0.156927	0.000941678	0.165779	0.0884241	0.168577	1.41472e-18	5.37989e-07	0.897658	0.00213524	0.0764517	0.00108239	1	2.97687e-05	1	0.00825202	0.249881	0.0168947	1	FALSE	FALSE	FALSE	FALSE	FALSE	FALSE	29	31	20	27	23	29	25	25	25	28	23	31	27	30	24
I3L0N3;P46459;P46459-2	I3L0N3;P46459;P46459-2	>tr|I3L0N3|I3L0N3_HUMAN Isoform of P46459, Vesicle-fusing ATPase OS=Homo sapiens (Human) OX=9606 GN=NSF PE=1 SV=1;>sp|P46459|NSF_HUMAN Vesicle-fusing ATPase OS=Homo sapiens (Human) OX=9606 GN=NSF PE=1 SV=3;>sp|P46459-2|NSF-2_HUMAN Isoform of P46459, Isoform 2 of Vesicle-fusing ATPase OS=Homo sapiens (Human) OX=9606 GN=NSF PE=1 SV=3	NSF	37	29	30	30	30	29	29	-0.0261183	-1.141e-14	-8.34525e-17	-0.0160195	-9.57902e-18	-6.30109e-17	0.245926	1	1	0.600818	1	1	0.527609	1	1	1	1	1	FALSE	FALSE	FALSE	FALSE	FALSE	FALSE	107	100	104	99	103	98	103	98	104	97	100	101	100	97	102
A0A087X0K9;G5E9E7;G3V1L9;Q07157-2;Q07157	A0A087X0K9;G5E9E7;G3V1L9;Q07157-2;Q07157	>tr|A0A087X0K9|A0A087X0K9_HUMAN Isoform of Q07157, Tight junction protein ZO-1 OS=Homo sapiens (Human) OX=9606 GN=TJP1 PE=1 SV=1;>tr|G5E9E7|G5E9E7_HUMAN Isoform of Q07157, Tight junction protein 1 (Zona occludens 1), isoform CRA_e OS=Homo sapiens (Human) OX=9606 GN=TJP1 PE=1 SV=1;>tr|G3V1L9|G3V1L9_HUMAN Isoform of Q07157, Tight junction protein 1 (Zona occludens 1), isoform CRA_a OS=Homo sapiens …	TJP1	20	11	11	12	12	12	11	0.117665	8.81168e-20	0.595426	0.330634	3.80162e-17	-3.17722e-18	0.16698	1	1.52506e-07	0.00026794	1	1	0.396336	1	2.72222e-06	0.00440306	1	1	FALSE	FALSE	TRUE	TRUE	FALSE	FALSE	13	51	7	53	13	51	16	54	11	59	16	53	12	51	7
Q92692-2;Q92692;K7EKE8	Q92692-2;Q92692;K7EKE8	>sp|Q92692-2|NECT2-2_HUMAN Isoform of Q92692, Isoform Alpha of Nectin-2 OS=Homo sapiens (Human) OX=9606 GN=NECTIN2 PE=1 SV=1;>sp|Q92692|NECT2_HUMAN Nectin-2 OS=Homo sapiens (Human) OX=9606 GN=NECTIN2 PE=1 SV=1;>tr|K7EKE8|K7EKE8_HUMAN Isoform of Q92692, Nectin-2 (Fragment) OS=Homo sapiens (Human) OX=9606 GN=NECTIN2 PE=1 SV=1	NECTIN2	4	3	3	3	3	3	3	-0.326505	-0.393636	-0.0656417	-0.348945	-0.443053	-0.224596	2.30631e-06	0.000641725	0.383177	0.000511828	0.000132565	0.0238321	8.75079e-05	0.023224	0.631479	0.00720959	0.00317272	0.136428	TRUE	FALSE	FALSE	TRUE	TRUE	FALSE	10	9	9	9	9	9	9	9	10	9	9	9	9	9	9
Q9NQC3;Q9NQC3-6;Q9NQC3-4	Q9NQC3;Q9NQC3-6;Q9NQC3-4	>sp|Q9NQC3|RTN4_HUMAN Reticulon-4 OS=Homo sapiens (Human) OX=9606 GN=RTN4 PE=1 SV=2;>sp|Q9NQC3-6|RTN4-6_HUMAN Isoform of Q9NQC3, Isoform D of Reticulon-4 OS=Homo sapiens (Human) OX=9606 GN=RTN4 PE=1 SV=2;>sp|Q9NQC3-4|RTN4-4_HUMAN Isoform of Q9NQC3, Isoform 6 of Reticulon-4 OS=Homo sapiens (Human) OX=9606 GN=RTN4 PE=1 SV=2	RTN4	28	19	20	19	21	20	20	-2.07979e-16	0.111212	-0.0487006	-1.63486e-16	4.71634e-16	-0.111675	1	0.0240964	0.396576	1	1	0.128345	1	0.228876	0.649719	1	1	0.467124	FALSE	FALSE	FALSE	FALSE	FALSE	FALSE	77	72	74	73	76	69	77	72	76	72	74	79	75	71	71
Q92581-2;A0A0D9SGH0;Q92581-3;Q92581;A0A1B0GV11	Q92581-2;A0A0D9SGH0;Q92581-3;Q92581;A0A1B0GV11	>sp|Q92581-2|SL9A6-2_HUMAN Isoform of Q92581, Isoform 2 of Sodium/hydrogen exchanger 6 OS=Homo sapiens (Human) OX=9606 GN=SLC9A6 PE=1 SV=2;>tr|A0A0D9SGH0|A0A0D9SGH0_HUMAN Isoform of Q92581, Sodium/hydrogen exchanger OS=Homo sapiens (Human) OX=9606 GN=SLC9A6 PE=1 SV=5;>sp|Q92581-3|SL9A6-3_HUMAN Isoform of Q92581, Isoform 3 of Sodium/hydrogen exchanger 6 OS=Homo sapiens (Human) OX=9606 GN=SLC9A6 PE…	SLC9A6	6	3	3	3	3	3	3	0.223711	0.147353	0.191637	1.42865e-17	2.08557e-16	0.563561	0.0608272	0.245052	0.117071	1	1	0.00372051	0.191499	0.828016	0.23513	1	1	0.0332412	FALSE	FALSE	FALSE	FALSE	FALSE	FALSE	12	13	13	11	12	15	13	14	15	13	14	13	14	12	13
P34932;A0A087WYC1	P34932;A0A087WYC1	>sp|P34932|HSP74_HUMAN Heat shock 70 kDa protein 4 OS=Homo sapiens (Human) OX=9606 GN=HSPA4 PE=1 SV=4;>tr|A0A087WYC1|A0A087WYC1_HUMAN Isoform of P34932, Heat shock 70 kDa protein 4 OS=Homo sapiens (Human) OX=9606 GN=HSPA4 PE=1 SV=1	HSPA4	32	27	28	27	28	28	28	0.0275776	0.0981682	0.0533595	0.0191628	1.64168e-14	-0.015423	0.0724515	1.71761e-05	0.00371087	0.197111	0.999999	0.312525	0.217364	0.00148808	0.0130209	0.488946	1	0.868529	FALSE	FALSE	FALSE	FALSE	FALSE	FALSE	91	91	88	89	90	88	90	90	90	88	88	89	91	88	88
Q9NR28-2;Q9NR28;Q9NR28-3	Q9NR28-2;Q9NR28;Q9NR28-3	>sp|Q9NR28-2|DBLOH-2_HUMAN Isoform of Q9NR28, Isoform 2 of Diablo homolog, mitochondrial OS=Homo sapiens (Human) OX=9606 GN=DIABLO PE=1 SV=1;>sp|Q9NR28|DBLOH_HUMAN Diablo homolog, mitochondrial OS=Homo sapiens (Human) OX=9606 GN=DIABLO PE=1 SV=1;>sp|Q9NR28-3|DBLOH-3_HUMAN Isoform of Q9NR28, Isoform 3 of Diablo homolog, mitochondrial OS=Homo sapiens (Human) OX=9606 GN=DIABLO PE=1 SV=1	DIABLO	9	4	5	5	5	4	5	-1.52013e-17	0	0.0401688	-0.00518752	-0.05318	0	1	1	0.180971	0.699533	0.176313	1	1	1	0.33375	1	0.573467	1	FALSE	FALSE	FALSE	FALSE	FALSE	FALSE	24	23	21	19	23	20	22	19	24	21	23	17	22	20	23
Q5SW79;Q5SW79-2;Q5SW79-3	Q5SW79;Q5SW79-2;Q5SW79-3	>sp|Q5SW79|CE170_HUMAN Centrosomal protein of 170 kDa OS=Homo sapiens (Human) OX=9606 GN=CEP170 PE=1 SV=1;>sp|Q5SW79-2|CE170-2_HUMAN Isoform of Q5SW79, Isoform 2 of Centrosomal protein of 170 kDa OS=Homo sapiens (Human) OX=9606 GN=CEP170 PE=1 SV=1;>sp|Q5SW79-3|CE170-3_HUMAN Isoform of Q5SW79, Isoform 3 of Centrosomal protein of 170 kDa OS=Homo sapiens (Human) OX=9606 GN=CEP170 PE=1 SV=1	CEP170	24	15	16	16	17	16	17	-0.0104254	4.59355e-17	-1.47058e-17	-2.01914e-17	-1.09429e-15	-0.0247241	0.559494	1	1	1	1	0.498123	0.988043	1	1	1	1	1	FALSE	FALSE	FALSE	FALSE	FALSE	FALSE	65	59	62	63	66	65	63	61	64	57	64	61	64	61	63
E7ESP9;P07197;E7EMV2;P07197-2	E7ESP9;P07197;E7EMV2;P07197-2	>tr|E7ESP9|E7ESP9_HUMAN Isoform of P07197, IF rod domain-containing protein OS=Homo sapiens (Human) OX=9606 GN=NEFM PE=1 SV=1;>sp|P07197|NFM_HUMAN Neurofilament medium polypeptide OS=Homo sapiens (Human) OX=9606 GN=NEFM PE=1 SV=3;>tr|E7EMV2|E7EMV2_HUMAN Isoform of P07197, IF rod domain-containing protein OS=Homo sapiens (Human) OX=9606 GN=NEFM PE=1 SV=1;>sp|P07197-2|NFM-2_HUMAN Isoform of P07197,…	NEFM	55	39	42	42	41	42	40	0.0880589	0.137919	0.563677	0.00266947	0.197132	-0.24929	0.24538	0.00538084	2.93136e-12	0.832953	0.000336938	1.46243e-06	0.52729	0.0921187	1.99332e-10	1	0.00672005	6.35492e-05	FALSE	FALSE	TRUE	FALSE	FALSE	FALSE	143	139	144	141	140	140	147	142	148	147	142	141	142	142	136
C9JFE4;Q13098-5;Q13098;Q13098-7;Q13098-6	C9JFE4;Q13098-5;Q13098;Q13098-7;Q13098-6	>tr|C9JFE4|C9JFE4_HUMAN Isoform of Q13098, PCI domain-containing protein OS=Homo sapiens (Human) OX=9606 GN=GPS1 PE=1 SV=2;>sp|Q13098-5|CSN1-5_HUMAN Isoform of Q13098, Isoform 4 of COP9 signalosome complex subunit 1 OS=Homo sapiens (Human) OX=9606 GN=GPS1 PE=1 SV=4;>sp|Q13098|CSN1_HUMAN COP9 signalosome complex subunit 1 OS=Homo sapiens (Human) OX=9606 GN=GPS1 PE=1 SV=4;>sp|Q13098-7|CSN1-7_HUMAN …	GPS1	10	5	5	5	5	5	5	-2.44952e-17	-2.5963e-19	-0.0297378	0	2.52352e-15	0.00664124	1	1	0.265248	1	1	0.663066	1	1	0.461076	1	1	1	FALSE	FALSE	FALSE	FALSE	FALSE	FALSE	29	25	24	25	24	28	27	27	25	28	26	24	28	25	25
F5H365;Q15436;Q15436-2	F5H365;Q15436;Q15436-2	>tr|F5H365|F5H365_HUMAN Isoform of Q15436, Protein transport protein SEC23 OS=Homo sapiens (Human) OX=9606 GN=SEC23A PE=1 SV=1;>sp|Q15436|SC23A_HUMAN Protein transport protein Sec23A OS=Homo sapiens (Human) OX=9606 GN=SEC23A PE=1 SV=2;>sp|Q15436-2|SC23A-2_HUMAN Isoform of Q15436, Isoform 2 of Protein transport protein Sec23A OS=Homo sapiens (Human) OX=9606 GN=SEC23A PE=1 SV=2	SEC23A	10	5	7	5	7	6	7	-0.0299803	1.54723e-17	1.62479e-19	-7.86037e-16	-1.79188e-17	-0.102738	0.252027	1	1	1	1	0.00801403	0.538366	1	1	1	1	0.060011	FALSE	FALSE	FALSE	FALSE	FALSE	FALSE	26	26	23	24	23	26	21	25	21	22	20	26	23	23	22
Q7L1Q6-4;Q7L1Q6;Q7L1Q6-3;Q7L1Q6-2;C9IZ80	Q7L1Q6-4;Q7L1Q6;Q7L1Q6-3;Q7L1Q6-2;C9IZ80	>sp|Q7L1Q6-4|BZW1-4_HUMAN Isoform of Q7L1Q6, Isoform 4 of Basic leucine zipper and W2 domain-containing protein 1 OS=Homo sapiens (Human) OX=9606 GN=BZW1 PE=1 SV=1;>sp|Q7L1Q6|BZW1_HUMAN Basic leucine zipper and W2 domain-containing protein 1 OS=Homo sapiens (Human) OX=9606 GN=BZW1 PE=1 SV=1;>sp|Q7L1Q6-3|BZW1-3_HUMAN Isoform of Q7L1Q6, Isoform 3 of Basic leucine zipper and W2 domain-containing pro…	BZW1	9	3	4	4	3	4	4	5.49882e-17	1.30774e-16	8.08155e-19	-0.0345115	0.0505166	0.0654307	1	1	1	0.359934	0.284482	0.193171	1	1	1	0.75371	0.791697	0.623981	FALSE	FALSE	FALSE	FALSE	FALSE	FALSE	23	21	23	23	22	23	22	23	23	24	23	22	22	24	24
Q6P2E9;Q6P2E9-2	Q6P2E9;Q6P2E9-2	>sp|Q6P2E9|EDC4_HUMAN Enhancer of mRNA-decapping protein 4 OS=Homo sapiens (Human) OX=9606 GN=EDC4 PE=1 SV=1;>sp|Q6P2E9-2|EDC4-2_HUMAN Isoform of Q6P2E9, Isoform 2 of Enhancer of mRNA-decapping protein 4 OS=Homo sapiens (Human) OX=9606 GN=EDC4 PE=1 SV=1	EDC4	14	5	5	5	5	5	5	-4.99573e-20	1.56899e-17	0.132165	1.00973e-16	-9.63895e-17	-0.117847	1	1	0.0269726	1	1	0.0375912	1	1	0.0680511	1	1	0.189476	FALSE	FALSE	FALSE	FALSE	FALSE	FALSE	31	27	31	28	35	35	32	30	32	31	31	29	28	30	26
A0A590UJB8;Q5TG78;A0A590UJY1;Q5TG81;A0A590UJU1;Q5TG84;A0A590UJJ4;A0A5F9UN28;A0A590UJB6;Q13303-4;Q13303-2;Q13303;Q13303-5;Q13303-3;A0A590UJV4;C9JBV8;A0A590UK89;A0A590UJU4;C9JQ60;K7EIR5;K7EKU4;A0A087X1P8;B7Z8E5;Q14722-3;Q14722	A0A590UJB8;Q5TG78;A0A590UJY1;Q5TG81;A0A590UJU1;Q5TG84;A0A590UJJ4;A0A5F9UN28;A0A590UJB6;Q13303-4;Q13303-2;Q13303;Q13303-5;Q13303-3;A0A590UJV4;C9JBV8;A0A590UK89;A0A590UJU4;C9JQ60;K7EIR5;K7EKU4;A0A087X1P8;B7Z8E5;Q14722-3;Q14722	>tr|A0A590UJB8|A0A590UJB8_HUMAN Isoform of Q13303, Aldo_ket_red domain-containing protein (Fragment) OS=Homo sapiens (Human) OX=9606 GN=KCNAB2 PE=1 SV=1;>tr|Q5TG78|Q5TG78_HUMAN Isoform of Q13303, Aldo_ket_red domain-containing protein (Fragment) OS=Homo sapiens (Human) OX=9606 GN=KCNAB2 PE=1 SV=9;>tr|A0A590UJY1|A0A590UJY1_HUMAN Isoform of Q13303, Aldo_ket_red domain-containing protein (Fragment) …	KCNAB2;KCNAB1	1	1	1	1	1	1	1	-3.3225e-17	-0.191826	-2.50344e-17	0	-0.045814	0	1	0.0677609	1	1	0.470272	1	1	0.400265	1	1	1	1	FALSE	FALSE	FALSE	FALSE	FALSE	FALSE	3	3	3	3	2	3	3	3	3	3	3	3	3	3	3
Q9NRN7;E9PLW6;E9PNF3	Q9NRN7;E9PLW6;E9PNF3	>sp|Q9NRN7|ADPPT_HUMAN L-aminoadipate-semialdehyde dehydrogenase-phosphopantetheinyl transferase OS=Homo sapiens (Human) OX=9606 GN=AASDHPPT PE=1 SV=2;>tr|E9PLW6|E9PLW6_HUMAN Isoform of Q9NRN7, ACPS domain-containing protein (Fragment) OS=Homo sapiens (Human) OX=9606 GN=AASDHPPT PE=1 SV=1;>tr|E9PNF3|E9PNF3_HUMAN Isoform of Q9NRN7, ACPS domain-containing protein (Fragment) OS=Homo sapiens (Human) …	AASDHPPT	10	5	5	5	5	5	5	-0.0228653	0.0727541	-0.301815	0	0	9.18077e-19	0.460486	0.138296	3.19462e-07	1	1	1	0.849931	0.602314	5.0688e-06	1	1	1	FALSE	FALSE	TRUE	FALSE	FALSE	FALSE	23	25	24	22	26	24	25	24	23	22	26	24	23	25	25
P22234;P22234-2;E9PBS1;D6RF62	P22234;P22234-2;E9PBS1;D6RF62	>sp|P22234|PUR6_HUMAN Multifunctional protein ADE2 OS=Homo sapiens (Human) OX=9606 GN=PAICS PE=1 SV=3;>sp|P22234-2|PUR6-2_HUMAN Isoform of P22234, Isoform 2 of Multifunctional protein ADE2 OS=Homo sapiens (Human) OX=9606 GN=PAICS PE=1 SV=3;>tr|E9PBS1|E9PBS1_HUMAN Isoform of P22234, AIRC domain-containing protein (Fragment) OS=Homo sapiens (Human) OX=9606 GN=PAICS PE=1 SV=1;>tr|D6RF62|D6RF62_HUMAN…	PAICS	11	4	5	5	5	4	5	-1.92721e-15	-2.01803e-18	0	2.79484e-16	-0.189577	6.11031e-17	1	1	1	1	0.162188	1	1	1	1	1	0.54564	1	FALSE	FALSE	FALSE	FALSE	FALSE	FALSE	27	27	25	21	24	24	25	25	23	26	24	28	22	25	23
P35241;A0A2R8Y5S7;P35241-5;A0A2R8Y7M3;P35241-4	P35241;A0A2R8Y5S7;P35241-5;A0A2R8Y7M3;P35241-4	>sp|P35241|RADI_HUMAN Radixin OS=Homo sapiens (Human) OX=9606 GN=RDX PE=1 SV=1;>tr|A0A2R8Y5S7|A0A2R8Y5S7_HUMAN Isoform of P35241, FERM domain-containing protein OS=Homo sapiens (Human) OX=9606 GN=RDX PE=1 SV=1;>sp|P35241-5|RADI-5_HUMAN Isoform of P35241, Isoform 5 of Radixin OS=Homo sapiens (Human) OX=9606 GN=RDX PE=1 SV=1;>tr|A0A2R8Y7M3|A0A2R8Y7M3_HUMAN Isoform of P35241, FERM domain-containing …	RDX	14	9	9	9	9	9	9	1.67681e-17	2.12206e-17	0.0736141	0.0824458	8.14293e-18	-0.0275277	1	1	0.163379	0.0908542	1	0.474423	1	1	0.307791	0.282219	1	1	FALSE	FALSE	FALSE	FALSE	FALSE	FALSE	32	33	30	35	34	35	30	36	30	32	31	37	34	35	33
P50991;P50991-2	P50991;P50991-2	>sp|P50991|TCPD_HUMAN T-complex protein 1 subunit delta OS=Homo sapiens (Human) OX=9606 GN=CCT4 PE=1 SV=4;>sp|P50991-2|TCPD-2_HUMAN Isoform of P50991, Isoform 2 of T-complex protein 1 subunit delta OS=Homo sapiens (Human) OX=9606 GN=CCT4 PE=1 SV=4	CCT4	19	15	16	16	15	16	16	1.79354e-15	0.0207516	0	0.0301609	-3.86249e-19	0	1	0.269119	1	0.134449	1	1	1	0.873259	1	0.373211	1	1	FALSE	FALSE	FALSE	FALSE	FALSE	FALSE	55	55	55	53	54	53	57	56	53	57	55	52	53	55	56
P22102;P22102-2	P22102;P22102-2	>sp|P22102|PUR2_HUMAN Trifunctional purine biosynthetic protein adenosine-3 OS=Homo sapiens (Human) OX=9606 GN=GART PE=1 SV=1;>sp|P22102-2|PUR2-2_HUMAN Isoform of P22102, Isoform Short of Trifunctional purine biosynthetic protein adenosine-3 OS=Homo sapiens (Human) OX=9606 GN=GART PE=1 SV=1	GART	14	4	5	5	4	5	5	1.14612e-18	2.39949e-16	-2.18441e-18	5.08282e-19	1.63899e-16	6.76898e-18	1	1	1	1	1	1	1	1	1	1	1	1	FALSE	FALSE	FALSE	FALSE	FALSE	FALSE	29	31	31	31	27	23	31	33	30	32	30	31	29	33	27
J3QLR8;Q9Y3D9	J3QLR8;Q9Y3D9	>tr|J3QLR8|J3QLR8_HUMAN Isoform of Q9Y3D9, MRP-S23 domain-containing protein OS=Homo sapiens (Human) OX=9606 GN=MRPS23 PE=1 SV=1;>sp|Q9Y3D9|RT23_HUMAN 28S ribosomal protein S23, mitochondrial OS=Homo sapiens (Human) OX=9606 GN=MRPS23 PE=1 SV=2	MRPS23	5	2	3	2	3	2	3	-0.0314659	-2.23045e-18	-0.0714168	-3.20364e-18	-0.0401812	0	0.41545	1	0.403923	1	0.571924	1	0.790426	1	0.659957	1	1	1	FALSE	FALSE	FALSE	FALSE	FALSE	FALSE	15	15	15	13	15	13	15	14	15	10	15	14	15	11	15
H3BPJ9;O96000;O96000-2;H3BV16	H3BPJ9;O96000;O96000-2;H3BV16	>tr|H3BPJ9|H3BPJ9_HUMAN Isoform of O96000, NADH dehydrogenase [ubiquinone] 1 beta subcomplex subunit 10 OS=Homo sapiens (Human) OX=9606 GN=NDUFB10 PE=1 SV=1;>sp|O96000|NDUBA_HUMAN NADH dehydrogenase [ubiquinone] 1 beta subcomplex subunit 10 OS=Homo sapiens (Human) OX=9606 GN=NDUFB10 PE=1 SV=3;>sp|O96000-2|NDUBA-2_HUMAN Isoform of O96000, Isoform 2 of NADH dehydrogenase [ubiquinone] 1 beta subcomp…	NDUFB10	7	3	5	3	5	5	5	0.0806897	3.29003e-05	0.136571	2.64938e-17	5.65218e-14	0	0.110823	0.985168	0.171735	1	0.999999	1	0.29259	1	0.320991	1	1	1	FALSE	FALSE	FALSE	FALSE	FALSE	FALSE	18	15	16	15	15	16	18	15	15	13	17	15	15	16	16
Q01082;A0A087WUZ3;Q01082-2;Q01082-3	Q01082;A0A087WUZ3;Q01082-2;Q01082-3	>sp|Q01082|SPTB2_HUMAN Spectrin beta chain, non-erythrocytic 1 OS=Homo sapiens (Human) OX=9606 GN=SPTBN1 PE=1 SV=2;>tr|A0A087WUZ3|A0A087WUZ3_HUMAN Isoform of Q01082, Spectrin beta chain OS=Homo sapiens (Human) OX=9606 GN=SPTBN1 PE=1 SV=1;>sp|Q01082-2|SPTB2-2_HUMAN Isoform of Q01082, Isoform Short of Spectrin beta chain, non-erythrocytic 1 OS=Homo sapiens (Human) OX=9606 GN=SPTBN1 PE=1 SV=2;>sp|Q0…	SPTBN1	153	109	115	114	115	110	114	-0.301572	-0.12153	-0.149908	-0.135845	-0.382808	-0.527855	0.000244532	0.201612	0.136111	0.15903	0.00332922	2.08332e-05	0.00351068	0.742795	0.265347	0.419167	0.0380937	0.000538285	TRUE	FALSE	FALSE	FALSE	FALSE	TRUE	379	397	378	401	389	411	384	395	396	394	401	401	399	377	350
Q9UQ80;Q9UQ80-2;F8VR77	Q9UQ80;Q9UQ80-2;F8VR77	>sp|Q9UQ80|PA2G4_HUMAN Proliferation-associated protein 2G4 OS=Homo sapiens (Human) OX=9606 GN=PA2G4 PE=1 SV=3;>sp|Q9UQ80-2|PA2G4-2_HUMAN Isoform of Q9UQ80, Isoform 2 of Proliferation-associated protein 2G4 OS=Homo sapiens (Human) OX=9606 GN=PA2G4 PE=1 SV=3;>tr|F8VR77|F8VR77_HUMAN Isoform of Q9UQ80, Peptidase_M24 domain-containing protein OS=Homo sapiens (Human) OX=9606 GN=PA2G4 PE=1 SV=1	PA2G4	18	13	13	13	13	13	13	-1.37485e-17	2.40217e-18	-1.09526e-18	0.0759191	-9.94697e-16	-5.21372e-18	1	1	1	0.0377758	1	1	1	1	1	0.154601	1	1	FALSE	FALSE	FALSE	FALSE	FALSE	FALSE	48	48	46	49	47	48	47	48	47	48	45	49	47	47	48
Q14315-2;Q14315	Q14315-2;Q14315	>sp|Q14315-2|FLNC-2_HUMAN Isoform of Q14315, Isoform 2 of Filamin-C OS=Homo sapiens (Human) OX=9606 GN=FLNC PE=1 SV=3;>sp|Q14315|FLNC_HUMAN Filamin-C OS=Homo sapiens (Human) OX=9606 GN=FLNC PE=1 SV=3	FLNC	35	3	4	5	4	4	5	-4.8697e-16	-6.7162e-16	0.321909	2.05604e-16	-0.126453	-0.109629	1	1	0.0319061	1	0.240538	0.372545	1	1	0.0784875	1	0.700633	0.982931	FALSE	FALSE	FALSE	FALSE	FALSE	FALSE	25	52	20	54	23	54	16	38	26	51	48	53	15	46	8
P84103-2;P84103;A0A087X2D0	P84103-2;P84103;A0A087X2D0	>sp|P84103-2|SRSF3-2_HUMAN Isoform of P84103, Isoform 2 of Serine/arginine-rich splicing factor 3 OS=Homo sapiens (Human) OX=9606 GN=SRSF3 PE=1 SV=1;>sp|P84103|SRSF3_HUMAN Serine/arginine-rich splicing factor 3 OS=Homo sapiens (Human) OX=9606 GN=SRSF3 PE=1 SV=1;>tr|A0A087X2D0|A0A087X2D0_HUMAN Isoform of P84103, RRM domain-containing protein OS=Homo sapiens (Human) OX=9606 GN=SRSF3 PE=1 SV=1	SRSF3	2	2	2	2	2	2	2	0.199706	1.18591e-16	0.440836	0.248905	0.0404571	0.191493	0.00173281	1	3.80364e-05	0.0050192	0.440668	0.0205648	0.0152902	1	0.000302596	0.0364568	1	0.122111	FALSE	FALSE	TRUE	FALSE	FALSE	FALSE	6	6	6	6	5	6	6	6	6	6	6	6	6	6	6
Q15738;C9JDR0	Q15738;C9JDR0	>sp|Q15738|NSDHL_HUMAN Sterol-4-alpha-carboxylate 3-dehydrogenase, decarboxylating OS=Homo sapiens (Human) OX=9606 GN=NSDHL PE=1 SV=2;>tr|C9JDR0|C9JDR0_HUMAN Isoform of Q15738, 3Beta_HSD domain-containing protein (Fragment) OS=Homo sapiens (Human) OX=9606 GN=NSDHL PE=1 SV=1	NSDHL	9	3	5	4	5	4	4	-2.27976e-17	7.98308e-15	2.12177e-17	1.58751e-16	-1.57374e-15	-3.2193e-17	1	1	1	1	1	1	1	1	1	1	1	1	FALSE	FALSE	FALSE	FALSE	FALSE	FALSE	25	26	25	22	26	24	27	24	25	22	26	24	24	20	23
A0A1B0GWJ0;A0A1B0GTJ7;P30566;A0A0A6YY92;A0A096LNY6;A0A1B0GTG9;A0A1B0GWF8;P30566-2;A0A096LNY5	A0A1B0GWJ0;A0A1B0GTJ7;P30566;A0A0A6YY92;A0A096LNY6;A0A1B0GTG9;A0A1B0GWF8;P30566-2;A0A096LNY5	>tr|A0A1B0GWJ0|A0A1B0GWJ0_HUMAN Isoform of P30566, Adenylosuccinate lyase OS=Homo sapiens (Human) OX=9606 GN=ADSL PE=1 SV=1;>tr|A0A1B0GTJ7|A0A1B0GTJ7_HUMAN Isoform of P30566, Adenylosuccinate lyase OS=Homo sapiens (Human) OX=9606 GN=ADSL PE=1 SV=1;>sp|P30566|PUR8_HUMAN Adenylosuccinate lyase OS=Homo sapiens (Human) OX=9606 GN=ADSL PE=1 SV=2;>tr|A0A0A6YY92|A0A0A6YY92_HUMAN Isoform of P30566, Adeny…	ADSL	8	2	2	2	2	2	2	0.0778167	0.22351	-1.83094e-17	0.0288054	6.56448e-18	0.176442	0.151602	0.0225115	1	0.547114	1	0.104381	0.368732	0.221932	1	1	1	0.39546	FALSE	FALSE	FALSE	FALSE	FALSE	FALSE	15	12	17	12	14	12	14	13	11	12	15	14	15	13	18
Q8NHP8;Q8NHP8-2	Q8NHP8;Q8NHP8-2	>sp|Q8NHP8|PLBL2_HUMAN Putative phospholipase B-like 2 OS=Homo sapiens (Human) OX=9606 GN=PLBD2 PE=1 SV=2;>sp|Q8NHP8-2|PLBL2-2_HUMAN Isoform of Q8NHP8, Isoform 2 of Putative phospholipase B-like 2 OS=Homo sapiens (Human) OX=9606 GN=PLBD2 PE=1 SV=2	PLBD2	5	3	3	3	3	3	3	0.044106	0.0260458	2.04005e-19	2.60851e-18	0	4.8884e-15	0.243329	0.546881	1	1	1	1	0.526717	1	1	1	1	1	FALSE	FALSE	FALSE	FALSE	FALSE	FALSE	15	14	15	11	15	13	15	14	15	11	15	10	14	13	15
Q9NRG7;G3V5T1;Q86TZ5;F6RWC2;Q9NRG7-3	Q9NRG7;G3V5T1;Q86TZ5;F6RWC2;Q9NRG7-3	>sp|Q9NRG7|D39U1_HUMAN Epimerase family protein SDR39U1 OS=Homo sapiens (Human) OX=9606 GN=SDR39U1 PE=1 SV=3;>tr|G3V5T1|G3V5T1_HUMAN Isoform of Q9NRG7, DUF1731 domain-containing protein OS=Homo sapiens (Human) OX=9606 GN=SDR39U1 PE=1 SV=1;>tr|Q86TZ5|Q86TZ5_HUMAN Isoform of Q9NRG7, DUF1731 domain-containing protein OS=Homo sapiens (Human) OX=9606 GN=SDR39U1 PE=1 SV=1;>tr|F6RWC2|F6RWC2_HUMAN Isofor…	SDR39U1	7	4	4	4	4	4	4	0.138185	0.0650401	0.0610137	4.9928e-16	2.62116e-14	2.71403e-17	0.109194	0.566084	0.579193	1	1	1	0.288863	1	0.898032	1	1	1	FALSE	FALSE	FALSE	FALSE	FALSE	FALSE	19	21	19	15	19	18	21	21	21	19	20	19	20	19	19
A0A3B3ISG5;P14735;P14735-2	A0A3B3ISG5;P14735;P14735-2	>tr|A0A3B3ISG5|A0A3B3ISG5_HUMAN Isoform of P14735, Insulin-degrading enzyme OS=Homo sapiens (Human) OX=9606 GN=IDE PE=1 SV=1;>sp|P14735|IDE_HUMAN Insulin-degrading enzyme OS=Homo sapiens (Human) OX=9606 GN=IDE PE=1 SV=4;>sp|P14735-2|IDE-2_HUMAN Isoform of P14735, Isoform 2 of Insulin-degrading enzyme OS=Homo sapiens (Human) OX=9606 GN=IDE PE=1 SV=4	IDE	10	2	2	2	2	2	2	2.03731e-15	1.42314e-17	0	0.120811	1.79195e-18	-1.00036e-17	1	1	1	0.116309	1	1	1	1	1	0.335499	1	1	FALSE	FALSE	FALSE	FALSE	FALSE	FALSE	12	11	9	11	10	9	9	14	12	12	9	12	11	12	10
A0A087X0X3;P52272-2;P52272;M0R019;M0QZM1	A0A087X0X3;P52272-2;P52272;M0R019;M0QZM1	>tr|A0A087X0X3|A0A087X0X3_HUMAN Isoform of P52272, Heterogeneous nuclear ribonucleoprotein M OS=Homo sapiens (Human) OX=9606 GN=HNRNPM PE=1 SV=1;>sp|P52272-2|HNRPM-2_HUMAN Isoform of P52272, Isoform 2 of Heterogeneous nuclear ribonucleoprotein M OS=Homo sapiens (Human) OX=9606 GN=HNRNPM PE=1 SV=3;>sp|P52272|HNRPM_HUMAN Heterogeneous nuclear ribonucleoprotein M OS=Homo sapiens (Human) OX=9606 GN=H…	HNRNPM	27	17	18	18	18	17	17	2.61306e-17	0.126773	0.216056	0.0208717	-0.0242165	-0.0442819	1	0.000466559	1.19027e-08	0.473708	0.357548	0.188072	1	0.0185263	2.95601e-07	0.927086	0.926785	0.612058	FALSE	FALSE	FALSE	FALSE	FALSE	FALSE	73	68	69	71	75	69	72	73	72	77	68	75	67	69	73
Q9H7Z7	Q9H7Z7	>sp|Q9H7Z7|PGES2_HUMAN Prostaglandin E synthase 2 OS=Homo sapiens (Human) OX=9606 GN=PTGES2 PE=1 SV=1	PTGES2	4	1	1	1	1	1	1	1.19713e-18	-0.13535	0	0	-7.86096e-19	2.76364e-14	1	0.263036	1	1	1	1	1	0.863398	1	1	1	1	FALSE	FALSE	FALSE	FALSE	FALSE	FALSE	10	7	5	6	5	5	5	4	7	5	6	3	6	5	7
Q9HB90;Q9NQL2;Q9NQL2-2	Q9HB90;Q9NQL2;Q9NQL2-2	>sp|Q9HB90|RRAGC_HUMAN Ras-related GTP-binding protein C OS=Homo sapiens (Human) OX=9606 GN=RRAGC PE=1 SV=1;>sp|Q9NQL2|RRAGD_HUMAN Ras-related GTP-binding protein D OS=Homo sapiens (Human) OX=9606 GN=RRAGD PE=1 SV=1;>sp|Q9NQL2-2|RRAGD-2_HUMAN Isoform of Q9NQL2, Isoform 2 of Ras-related GTP-binding protein D OS=Homo sapiens (Human) OX=9606 GN=RRAGD PE=1 SV=1	RRAGC;RRAGD	4	2	2	2	2	2	2	0.0556459	0	0.0739088	0.058478	0.080019	2.24124e-18	0.148459	1	0.127657	0.220846	0.0981984	1	0.363752	1	0.251267	0.529183	0.39722	1	FALSE	FALSE	FALSE	FALSE	FALSE	FALSE	8	8	6	7	6	6	9	8	8	7	7	6	7	7	7
P49207	P49207	>sp|P49207|RL34_HUMAN 60S ribosomal protein L34 OS=Homo sapiens (Human) OX=9606 GN=RPL34 PE=1 SV=3	RPL34	3	2	2	2	2	2	2	0.188408	1.74259e-16	0.206507	0.335045	0.17807	0.261186	0.014886	1	0.0711333	1.27791e-06	0.0330893	0.000819145	0.0733295	1	0.153674	6.67534e-05	0.187074	0.0100276	FALSE	FALSE	FALSE	TRUE	FALSE	FALSE	9	9	9	8	9	9	9	8	9	9	9	9	9	9	9
Q96JH7	Q96JH7	>sp|Q96JH7|VCIP1_HUMAN Deubiquitinating protein VCIP135 OS=Homo sapiens (Human) OX=9606 GN=VCPIP1 PE=1 SV=2	VCPIP1	12	2	2	2	2	2	2	-1.10656e-15	-3.95965e-19	-0.0396119	0.00473194	-1.3374e-18	0	1	1	0.241502	0.783548	1	1	1	1	0.425497	1	1	1	FALSE	FALSE	FALSE	FALSE	FALSE	FALSE	21	14	12	13	14	13	11	13	11	11	10	14	13	14	11
B5MDU6;Q9H6V9;Q9H6V9-2;C9JHU6;B5MCE2;C9JUM0;B4DRG3;B5MCU4;A0A0A0MSH6;Q9H6V9-4;Q9H6V9-3	B5MDU6;Q9H6V9;Q9H6V9-2;C9JHU6;B5MCE2;C9JUM0;B4DRG3;B5MCU4;A0A0A0MSH6;Q9H6V9-4;Q9H6V9-3	>tr|B5MDU6|B5MDU6_HUMAN Isoform of Q9H6V9, Lipid droplet-associated hydrolase OS=Homo sapiens (Human) OX=9606 GN=LDAH PE=1 SV=1;>sp|Q9H6V9|LDAH_HUMAN Lipid droplet-associated hydrolase OS=Homo sapiens (Human) OX=9606 GN=LDAH PE=1 SV=1;>sp|Q9H6V9-2|LDAH-2_HUMAN Isoform of Q9H6V9, Isoform 2 of Lipid droplet-associated hydrolase OS=Homo sapiens (Human) OX=9606 GN=LDAH PE=1 SV=1;>tr|C9JHU6|C9JHU6_HUM…	LDAH	1	1	1	1	1	1	1	-0.0634643	-0.205376	-0.364026	5.3561e-22	-4.33904e-17	0	0.17479	0.013624	5.09164e-05	1	1	1	0.409385	0.155184	0.000381673	1	1	1	FALSE	FALSE	TRUE	FALSE	FALSE	FALSE	3	3	3	3	3	3	3	3	3	3	3	3	3	3	3
A0A2Q3DP09;Q7Z3E5-2;Q7Z3E5	A0A2Q3DP09;Q7Z3E5-2;Q7Z3E5	>tr|A0A2Q3DP09|A0A2Q3DP09_HUMAN Isoform of Q7Z3E5, LisH domain-containing protein OS=Homo sapiens (Human) OX=9606 GN=ARMC9 PE=1 SV=1;>sp|Q7Z3E5-2|ARMC9-2_HUMAN Isoform of Q7Z3E5, Isoform 2 of LisH domain-containing protein ARMC9 OS=Homo sapiens (Human) OX=9606 GN=ARMC9 PE=1 SV=3;>sp|Q7Z3E5|ARMC9_HUMAN LisH domain-containing protein ARMC9 OS=Homo sapiens (Human) OX=9606 GN=ARMC9 PE=1 SV=3	ARMC9	3	1	1	1	1	1	1	-0.0291986	-0.15373	-0.00521368	-1.66067e-21	0	-0.075833	0.448237	0.111161	0.807644	1	1	0.279093	0.833111	0.530444	1	1	1	0.80124	FALSE	FALSE	FALSE	FALSE	FALSE	FALSE	5	6	8	6	8	7	7	6	7	6	6	8	9	8	7
Q8IV08	Q8IV08	>sp|Q8IV08|PLD3_HUMAN 5'-3' exonuclease PLD3 OS=Homo sapiens (Human) OX=9606 GN=PLD3 PE=1 SV=1	PLD3	12	5	5	5	5	5	5	3.66687e-18	0.141961	0.0991082	-2.63054e-16	2.56003e-16	-0.0654586	1	0.0807531	0.0695209	1	1	0.38191	1	0.438518	0.15099	1	1	0.997558	FALSE	FALSE	FALSE	FALSE	FALSE	FALSE	31	26	28	23	26	26	32	28	34	29	27	29	28	25	31
P61026	P61026	>sp|P61026|RAB10_HUMAN Ras-related protein Rab-10 OS=Homo sapiens (Human) OX=9606 GN=RAB10 PE=1 SV=1	RAB10	5	4	5	5	5	5	4	0.277773	0.107973	0.3316	0.28044	0.301675	5.72669e-18	0.022955	0.428789	0.0411136	0.0852089	0.164454	1	0.0959856	1	0.0976065	0.269906	0.550482	1	FALSE	FALSE	FALSE	FALSE	FALSE	FALSE	15	15	15	15	15	15	15	15	15	15	15	15	15	15	15
A0A087WVQ6;Q00610-2;Q00610	A0A087WVQ6;Q00610-2;Q00610	>tr|A0A087WVQ6|A0A087WVQ6_HUMAN Isoform of Q00610, Clathrin heavy chain OS=Homo sapiens (Human) OX=9606 GN=CLTC PE=1 SV=1;>sp|Q00610-2|CLH1-2_HUMAN Isoform of Q00610, Isoform 2 of Clathrin heavy chain 1 OS=Homo sapiens (Human) OX=9606 GN=CLTC PE=1 SV=5;>sp|Q00610|CLH1_HUMAN Clathrin heavy chain 1 OS=Homo sapiens (Human) OX=9606 GN=CLTC PE=1 SV=5	CLTC	66	50	51	51	51	51	50	0.0417761	0.093965	7.57924e-18	1.03182e-16	2.31068e-16	-3.08177e-16	0.533803	0.391624	1	1	1	1	0.948984	1	1	1	1	1	FALSE	FALSE	FALSE	FALSE	FALSE	FALSE	181	182	178	171	183	182	178	181	183	181	184	179	182	178	174
Q92598-2;Q92598;Q92598-4;Q92598-3;A0A0A0MSM0	Q92598-2;Q92598;Q92598-4;Q92598-3;A0A0A0MSM0	>sp|Q92598-2|HS105-2_HUMAN Isoform of Q92598, Isoform Beta of Heat shock protein 105 kDa OS=Homo sapiens (Human) OX=9606 GN=HSPH1 PE=1 SV=1;>sp|Q92598|HS105_HUMAN Heat shock protein 105 kDa OS=Homo sapiens (Human) OX=9606 GN=HSPH1 PE=1 SV=1;>sp|Q92598-4|HS105-4_HUMAN Isoform of Q92598, Isoform 4 of Heat shock protein 105 kDa OS=Homo sapiens (Human) OX=9606 GN=HSPH1 PE=1 SV=1;>sp|Q92598-3|HS105-3_…	HSPH1	20	17	17	18	17	18	17	-0.0934354	-1.67541e-17	-0.13644	-3.2048e-18	-0.0293728	-0.127211	0.000338753	1	1.48852e-10	1	0.392796	9.16674e-08	0.00441043	1	5.8788e-09	1	0.996565	6.114e-06	FALSE	FALSE	FALSE	FALSE	FALSE	FALSE	56	56	57	56	57	56	57	54	55	56	56	55	55	57	57
E9PHS0;O43813;F8WDS9	E9PHS0;O43813;F8WDS9	>tr|E9PHS0|E9PHS0_HUMAN Isoform of O43813, Glutathione S-transferase LANCL1 (Fragment) OS=Homo sapiens (Human) OX=9606 GN=LANCL1 PE=1 SV=1;>sp|O43813|LANC1_HUMAN Glutathione S-transferase LANCL1 OS=Homo sapiens (Human) OX=9606 GN=LANCL1 PE=1 SV=1;>tr|F8WDS9|F8WDS9_HUMAN Isoform of O43813, Glutathione S-transferase LANCL1 OS=Homo sapiens (Human) OX=9606 GN=LANCL1 PE=1 SV=1	LANCL1	4	3	3	3	3	3	3	-0.0628249	-1.76798e-18	-0.248794	-0.171445	2.94503e-16	-8.85215e-16	0.189916	1	0.00118097	0.0225024	1	1	0.437104	1	0.00511038	0.105983	1	1	FALSE	FALSE	FALSE	FALSE	FALSE	FALSE	12	12	12	11	12	12	12	12	11	10	11	12	12	12	12
H3BQK9;H3BPE1;Q9UPN3-2;A0A590UJG2;Q9UPN3-3;Q9UPN3-5	H3BQK9;H3BPE1;Q9UPN3-2;A0A590UJG2;Q9UPN3-3;Q9UPN3-5	>tr|H3BQK9|H3BQK9_HUMAN Isoform of Q9UPN3, Microtubule-actin cross-linking factor 1, isoforms 1/2/3/5 OS=Homo sapiens (Human) OX=9606 GN=MACF1 PE=1 SV=1;>tr|H3BPE1|H3BPE1_HUMAN Isoform of Q9UPN3, Microtubule-actin cross-linking factor 1, isoforms 1/2/3/5 OS=Homo sapiens (Human) OX=9606 GN=MACF1 PE=1 SV=1;>sp|Q9UPN3-2|MACF1-2_HUMAN Isoform of Q9UPN3, Isoform 2 of Microtubule-actin cross-linking fa…	MACF1	45	4	7	7	7	7	6	-0.157299	-0.0890261	-2.13072e-17	-1.34742e-16	-0.266016	-0.220028	0.0801532	0.372378	1	1	0.115524	0.136572	0.231651	1	1	1	0.440033	0.491744	FALSE	FALSE	FALSE	FALSE	FALSE	FALSE	57	67	60	72	55	79	56	77	56	65	57	78	59	63	33
Q9NYI0-2;Q9NYI0;E5RJ29;Q9NYI0-3	Q9NYI0-2;Q9NYI0;E5RJ29;Q9NYI0-3	>sp|Q9NYI0-2|PSD3-2_HUMAN Isoform of Q9NYI0, Isoform 2 of PH and SEC7 domain-containing protein 3 OS=Homo sapiens (Human) OX=9606 GN=PSD3 PE=1 SV=2;>sp|Q9NYI0|PSD3_HUMAN PH and SEC7 domain-containing protein 3 OS=Homo sapiens (Human) OX=9606 GN=PSD3 PE=1 SV=2;>tr|E5RJ29|E5RJ29_HUMAN Isoform of Q9NYI0, PH and SEC7 domain-containing protein 3 OS=Homo sapiens (Human) OX=9606 GN=PSD3 PE=1 SV=1;>sp|Q9…	PSD3	9	3	3	3	3	3	3	-0.157057	-0.181385	-0.0599992	-0.0640673	-0.026387	1.11031e-18	0.00235739	0.0629786	0.443767	0.438977	0.64034	1	0.0190891	0.380668	0.712422	0.873395	1	1	FALSE	FALSE	FALSE	FALSE	FALSE	FALSE	21	16	16	14	11	12	16	11	14	9	12	13	14	12	13
F8W776;Q8TC24;Q9H9S3-2;Q9H9S3-3;Q9H9S3	F8W776;Q8TC24;Q9H9S3-2;Q9H9S3-3;Q9H9S3	>tr|F8W776|F8W776_HUMAN Isoform of Q9H9S3, Plug_translocon domain-containing protein OS=Homo sapiens (Human) OX=9606 GN=SEC61A2 PE=1 SV=1;>tr|Q8TC24|Q8TC24_HUMAN Isoform of Q9H9S3, Plug_translocon domain-containing protein OS=Homo sapiens (Human) OX=9606 GN=SEC61A2 PE=1 SV=1;>sp|Q9H9S3-2|S61A2-2_HUMAN Isoform of Q9H9S3, Isoform 2 of Protein transport protein Sec61 subunit alpha isoform 2 OS=Homo …	SEC61A2	1	1	1	1	1	1	1	0.139316	8.01765e-19	0.350519	0.108092	0.176099	-3.64255e-17	0.0693411	1	0.0181251	0.20893	0.0872212	1	0.210721	1	0.0488353	0.508692	0.365159	1	FALSE	FALSE	FALSE	FALSE	FALSE	FALSE	3	3	3	3	3	3	3	3	3	3	3	3	3	3	3
J3KRR9;J3KS96;J3QS25;J3QR18;Q13472	J3KRR9;J3KS96;J3QS25;J3QR18;Q13472	>tr|J3KRR9|J3KRR9_HUMAN Isoform of Q13472, DNA topoisomerase 3-alpha OS=Homo sapiens (Human) OX=9606 GN=TOP3A PE=1 SV=1;>tr|J3KS96|J3KS96_HUMAN Isoform of Q13472, DNA topoisomerase OS=Homo sapiens (Human) OX=9606 GN=TOP3A PE=1 SV=1;>tr|J3QS25|J3QS25_HUMAN Isoform of Q13472, DNA topoisomerase OS=Homo sapiens (Human) OX=9606 GN=TOP3A PE=1 SV=1;>tr|J3QR18|J3QR18_HUMAN Isoform of Q13472, DNA topoisom…	TOP3A	1	1	1	1	1	1	1	0.171773	0	0.477706	0.446002	1.25429e-18	0	0.068608	1	0.00554947	0.00400713	1	1	0.208971	1	0.0179494	0.0315411	1	1	FALSE	FALSE	FALSE	FALSE	FALSE	FALSE	0	3	0	3	0	3	2	3	1	3	1	3	0	3	1
Q13907;Q13907-2	Q13907;Q13907-2	>sp|Q13907|IDI1_HUMAN Isopentenyl-diphosphate Delta-isomerase 1 OS=Homo sapiens (Human) OX=9606 GN=IDI1 PE=1 SV=2;>sp|Q13907-2|IDI1-2_HUMAN Isoform of Q13907, Isoform 2 of Isopentenyl-diphosphate Delta-isomerase 1 OS=Homo sapiens (Human) OX=9606 GN=IDI1 PE=1 SV=2	IDI1	7	2	3	3	2	2	2	-0.111537	6.92269e-18	-2.704e-15	-2.58161e-18	-0.131452	-0.0759932	0.0622141	1	1	1	0.193049	0.461412	0.193944	1	1	1	0.607935	1	FALSE	FALSE	FALSE	FALSE	FALSE	FALSE	17	15	17	14	16	14	16	16	15	12	18	11	16	12	16
P11279;P11279-2	P11279;P11279-2	>sp|P11279|LAMP1_HUMAN Lysosome-associated membrane glycoprotein 1 OS=Homo sapiens (Human) OX=9606 GN=LAMP1 PE=1 SV=3;>sp|P11279-2|LAMP1-2_HUMAN Isoform of P11279, Isoform 2 of Lysosome-associated membrane glycoprotein 1 OS=Homo sapiens (Human) OX=9606 GN=LAMP1 PE=1 SV=3	LAMP1	4	3	3	3	3	3	3	0.0130549	0.174062	-7.23823e-19	3.89325e-19	0	0	0.513538	0.0617139	1	1	1	1	0.920065	0.377009	1	1	1	1	FALSE	FALSE	FALSE	FALSE	FALSE	FALSE	12	12	12	11	11	12	12	12	12	12	12	12	12	12	12
Q9UN86;Q9UN86-2	Q9UN86;Q9UN86-2	>sp|Q9UN86|G3BP2_HUMAN Ras GTPase-activating protein-binding protein 2 OS=Homo sapiens (Human) OX=9606 GN=G3BP2 PE=1 SV=2;>sp|Q9UN86-2|G3BP2-2_HUMAN Isoform of Q9UN86, Isoform B of Ras GTPase-activating protein-binding protein 2 OS=Homo sapiens (Human) OX=9606 GN=G3BP2 PE=1 SV=2	G3BP2	13	7	8	8	8	7	8	-1.89234e-14	0	0.0326808	8.19624e-17	-0.00810421	-0.0385608	0.999999	1	0.232516	1	0.621995	0.197679	1	1	0.412208	1	1	0.632751	FALSE	FALSE	FALSE	FALSE	FALSE	FALSE	31	33	36	34	33	33	35	31	33	36	33	31	31	32	30
A0A0B4J1Z1;C9JAB2;Q16629-3;Q16629-2;Q16629-4;Q16629	A0A0B4J1Z1;C9JAB2;Q16629-3;Q16629-2;Q16629-4;Q16629	>tr|A0A0B4J1Z1|A0A0B4J1Z1_HUMAN Isoform of Q16629, Serine/arginine-rich-splicing factor 7 OS=Homo sapiens (Human) OX=9606 GN=SRSF7 PE=1 SV=1;>tr|C9JAB2|C9JAB2_HUMAN Isoform of Q16629, Serine/arginine-rich-splicing factor 7 OS=Homo sapiens (Human) OX=9606 GN=SRSF7 PE=1 SV=1;>sp|Q16629-3|SRSF7-3_HUMAN Isoform of Q16629, Isoform 3 of Serine/arginine-rich splicing factor 7 OS=Homo sapiens (Human) OX=…	SRSF7	4	4	4	4	4	4	4	0.0404063	-5.62976e-16	0.186828	0.112093	0	0.0344176	0.2317	1	0.00244752	0.0592749	1	0.371963	0.508171	1	0.00918545	0.208187	1	0.982311	FALSE	FALSE	FALSE	FALSE	FALSE	FALSE	12	12	12	12	12	12	12	12	12	12	12	12	12	12	12
P31939;P31939-2	P31939;P31939-2	>sp|P31939|PUR9_HUMAN Bifunctional purine biosynthesis protein PURH OS=Homo sapiens (Human) OX=9606 GN=ATIC PE=1 SV=3;>sp|P31939-2|PUR9-2_HUMAN Isoform of P31939, Isoform 2 of Bifunctional purine biosynthesis protein PURH OS=Homo sapiens (Human) OX=9606 GN=ATIC PE=1 SV=3	ATIC	19	9	11	10	9	11	10	-0.233567	-0.111393	-0.402562	-0.388195	-0.0902836	-0.173091	8.27265e-07	0.00174306	2.79833e-23	7.35381e-23	0.00679107	1.59493e-06	4.22542e-05	0.0465738	2.66401e-20	4.2255e-20	0.0634358	6.6567e-05	TRUE	FALSE	TRUE	TRUE	FALSE	FALSE	49	52	49	49	53	54	50	50	49	41	48	50	47	50	45
P49418;P49418-2	P49418;P49418-2	>sp|P49418|AMPH_HUMAN Amphiphysin OS=Homo sapiens (Human) OX=9606 GN=AMPH PE=1 SV=1;>sp|P49418-2|AMPH-2_HUMAN Isoform of P49418, Isoform 2 of Amphiphysin OS=Homo sapiens (Human) OX=9606 GN=AMPH PE=1 SV=1	AMPH	16	7	7	7	7	7	7	-0.124608	-1.29645e-16	-0.196464	-0.0598331	-0.172014	-0.0955985	7.40376e-05	1	9.69911e-06	0.143646	0.00188449	0.0763958	0.00139464	1	9.32682e-05	0.389499	0.025291	0.321738	FALSE	FALSE	FALSE	FALSE	FALSE	FALSE	44	41	39	37	40	34	39	42	40	37	42	38	42	38	39
O00442;O00442-2	O00442;O00442-2	>sp|O00442|RTCA_HUMAN RNA 3'-terminal phosphate cyclase OS=Homo sapiens (Human) OX=9606 GN=RTCA PE=1 SV=1;>sp|O00442-2|RTCA-2_HUMAN Isoform of O00442, Isoform 2 of RNA 3'-terminal phosphate cyclase OS=Homo sapiens (Human) OX=9606 GN=RTCA PE=1 SV=1	RTCA	5	3	3	3	3	3	3	0	0	-0.0357234	0	0.0634379	0	1	1	0.436247	1	0.257218	1	1	1	0.701927	1	0.736343	1	FALSE	FALSE	FALSE	FALSE	FALSE	FALSE	14	14	14	13	15	14	15	14	14	13	14	14	14	14	14
Q07021;I3L3Q7;I3L3B0	Q07021;I3L3Q7;I3L3B0	>sp|Q07021|C1QBP_HUMAN Complement component 1 Q subcomponent-binding protein, mitochondrial OS=Homo sapiens (Human) OX=9606 GN=C1QBP PE=1 SV=1;>tr|I3L3Q7|I3L3Q7_HUMAN Isoform of Q07021, Complement component 1 Q subcomponent-binding protein, mitochondrial (Fragment) OS=Homo sapiens (Human) OX=9606 GN=C1QBP PE=1 SV=1;>tr|I3L3B0|I3L3B0_HUMAN Isoform of Q07021, Complement component 1 Q subcomponent-b…	C1QBP	5	4	4	4	4	4	4	-0.138281	-0.05593	-0.284327	-0.0554237	-0.129406	0	0.00926978	0.280105	0.00125713	0.295582	0.0545502	1	0.0528338	0.891781	0.00538287	0.649112	0.260679	1	FALSE	FALSE	TRUE	FALSE	FALSE	FALSE	12	14	14	12	12	13	13	12	12	15	13	12	13	14	12
Q71U36-2;Q71U36;P0DPH8;P0DPH7;P0DPH7-2;Q6PEY2	Q71U36-2;Q71U36;P0DPH8;P0DPH7;P0DPH7-2;Q6PEY2	>sp|Q71U36-2|TBA1A-2_HUMAN Isoform of Q71U36, Isoform 2 of Tubulin alpha-1A chain OS=Homo sapiens (Human) OX=9606 GN=TUBA1A PE=1 SV=1;>sp|Q71U36|TBA1A_HUMAN Tubulin alpha-1A chain OS=Homo sapiens (Human) OX=9606 GN=TUBA1A PE=1 SV=1;>sp|P0DPH8|TBA3D_HUMAN Tubulin alpha-3D chain OS=Homo sapiens (Human) OX=9606 GN=TUBA3D PE=1 SV=1;>sp|P0DPH7|TBA3C_HUMAN Tubulin alpha-3C chain OS=Homo sapiens (Human)…	TUBA1A;TUBA3D;TUBA3C;TUBA3E	33	29	29	29	29	29	29	-1.47646e-17	0.0666313	-9.16144e-17	-6.87233e-17	-0.0553315	-8.61801e-16	1	0.197932	1	1	0.287562	1	1	0.735998	1	1	0.795643	1	FALSE	FALSE	FALSE	FALSE	FALSE	FALSE	96	97	93	94	94	97	95	96	92	94	94	94	93	94	95
Q8N158	Q8N158	>sp|Q8N158|GPC2_HUMAN Glypican-2 OS=Homo sapiens (Human) OX=9606 GN=GPC2 PE=2 SV=1	GPC2	6	5	5	5	5	5	5	0.401944	0.401211	0.197552	0.356001	0.0547251	9.82925e-16	0.0247786	0.211506	0.443539	0.268842	0.706523	1	0.100171	0.759668	0.712422	0.610259	1	1	FALSE	FALSE	FALSE	FALSE	FALSE	FALSE	14	15	15	15	15	15	14	15	15	15	15	16	15	15	15
A0A494C0G1;H0Y987;O95394;O95394-3;O95394-4;A0A087WT27;A0A494C1Q4;J3KN95;A0A494C1E2;A0A494C099	A0A494C0G1;H0Y987;O95394;O95394-3;O95394-4;A0A087WT27;A0A494C1Q4;J3KN95;A0A494C1E2;A0A494C099	>tr|A0A494C0G1|A0A494C0G1_HUMAN Isoform of O95394, Phosphoacetylglucosamine mutase OS=Homo sapiens (Human) OX=9606 GN=PGM3 PE=1 SV=1;>tr|H0Y987|H0Y987_HUMAN Isoform of O95394, Phosphoacetylglucosamine mutase OS=Homo sapiens (Human) OX=9606 GN=PGM3 PE=1 SV=2;>sp|O95394|AGM1_HUMAN Phosphoacetylglucosamine mutase OS=Homo sapiens (Human) OX=9606 GN=PGM3 PE=1 SV=1;>sp|O95394-3|AGM1-3_HUMAN Isoform of …	PGM3	6	2	3	3	3	3	2	-0.128025	-0.0227643	-0.230143	-0.24896	-0.133322	-4.29716e-16	0.00578701	0.607722	0.0197736	0.0137858	0.110918	1	0.0371263	1	0.0526313	0.0736182	0.427592	1	FALSE	FALSE	FALSE	FALSE	FALSE	FALSE	12	11	13	13	13	13	13	12	10	12	13	13	10	12	12
Q8NCC3;H3BMU8	Q8NCC3;H3BMU8	>sp|Q8NCC3|PAG15_HUMAN Group XV phospholipase A2 OS=Homo sapiens (Human) OX=9606 GN=PLA2G15 PE=1 SV=2;>tr|H3BMU8|H3BMU8_HUMAN Isoform of Q8NCC3, Group XV phospholipase A2 (Fragment) OS=Homo sapiens (Human) OX=9606 GN=PLA2G15 PE=1 SV=1	PLA2G15	5	2	2	2	2	2	2	0.0545456	0.12165	0	0	0.262006	-2.16726e-17	0.141172	0.0704734	1	1	2.39244e-05	1	0.350096	0.405399	1	1	0.000773406	1	FALSE	FALSE	FALSE	FALSE	TRUE	FALSE	13	8	12	9	10	9	14	10	13	7	13	10	12	9	11
A0A087X1Z3;Q9UL46;H0YM70	A0A087X1Z3;Q9UL46;H0YM70	>tr|A0A087X1Z3|A0A087X1Z3_HUMAN Isoform of Q9UL46, Proteasome activator complex subunit 2 OS=Homo sapiens (Human) OX=9606 GN=PSME2 PE=1 SV=1;>sp|Q9UL46|PSME2_HUMAN Proteasome activator complex subunit 2 OS=Homo sapiens (Human) OX=9606 GN=PSME2 PE=1 SV=4;>tr|H0YM70|H0YM70_HUMAN Isoform of Q9UL46, Proteasome activator complex subunit 2 OS=Homo sapiens (Human) OX=9606 GN=PSME2 PE=1 SV=1	PSME2	5	3	4	3	4	4	4	-0.186464	-0.206968	-0.200011	-0.0625215	-2.35352e-16	-0.0717963	0.000143632	0.012973	0.0283987	0.288448	1	0.261142	0.00227075	0.151612	0.0712087	0.639082	1	0.759219	TRUE	FALSE	FALSE	FALSE	FALSE	FALSE	15	15	15	15	14	14	15	15	15	13	14	15	15	15	15
Q9HCC0;Q9HCC0-2;D6RD67	Q9HCC0;Q9HCC0-2;D6RD67	>sp|Q9HCC0|MCCB_HUMAN Methylcrotonoyl-CoA carboxylase beta chain, mitochondrial OS=Homo sapiens (Human) OX=9606 GN=MCCC2 PE=1 SV=1;>sp|Q9HCC0-2|MCCB-2_HUMAN Isoform of Q9HCC0, Isoform 2 of Methylcrotonoyl-CoA carboxylase beta chain, mitochondrial OS=Homo sapiens (Human) OX=9606 GN=MCCC2 PE=1 SV=1;>tr|D6RD67|D6RD67_HUMAN Isoform of Q9HCC0, Methylcrotonoyl-CoA carboxylase beta chain, mitochondrial …	MCCC2	9	2	3	2	3	3	3	0.13682	0	0.142288	0.16405	0.135065	0	0.0154673	1	0.118055	0.0388782	0.0369287	1	0.0748292	1	0.236649	0.157099	0.201364	1	FALSE	FALSE	FALSE	FALSE	FALSE	FALSE	23	22	23	17	24	18	21	19	24	22	21	22	21	23	21
P40926;G3XAL0;P40926-2	P40926;G3XAL0;P40926-2	>sp|P40926|MDHM_HUMAN Malate dehydrogenase, mitochondrial OS=Homo sapiens (Human) OX=9606 GN=MDH2 PE=1 SV=3;>tr|G3XAL0|G3XAL0_HUMAN Isoform of P40926, Malate dehydrogenase OS=Homo sapiens (Human) OX=9606 GN=MDH2 PE=1 SV=1;>sp|P40926-2|MDHM-2_HUMAN Isoform of P40926, Isoform 2 of Malate dehydrogenase, mitochondrial OS=Homo sapiens (Human) OX=9606 GN=MDH2 PE=1 SV=3	MDH2	18	16	16	17	17	16	16	-0.0268172	-0.0990741	0.0229947	5.46131e-17	-0.164884	-7.18579e-20	0.305192	0.0838381	0.460535	1	0.00114681	1	0.622059	0.447916	0.734798	1	0.0176131	1	FALSE	FALSE	FALSE	FALSE	FALSE	FALSE	51	51	51	51	51	51	52	50	51	51	51	51	51	50	51
P05388;F8VWS0;P05388-2;F8VU65;F8VPE8;G3V210;F8VW21;Q8NHW5;F8VQY6;F8VRK7;F8VWV4;F8VZS0;F8VS58	P05388;F8VWS0;P05388-2;F8VU65;F8VPE8;G3V210;F8VW21;Q8NHW5;F8VQY6;F8VRK7;F8VWV4;F8VZS0;F8VS58	>sp|P05388|RLA0_HUMAN 60S acidic ribosomal protein P0 OS=Homo sapiens (Human) OX=9606 GN=RPLP0 PE=1 SV=1;>tr|F8VWS0|F8VWS0_HUMAN Isoform of P05388, 60S acidic ribosomal protein P0 OS=Homo sapiens (Human) OX=9606 GN=RPLP0 PE=1 SV=1;>sp|P05388-2|RLA0-2_HUMAN Isoform of P05388, Isoform 2 of 60S acidic ribosomal protein P0 OS=Homo sapiens (Human) OX=9606 GN=RPLP0 PE=1 SV=1;>tr|F8VU65|F8VU65_HUMAN Iso…	RPLP0;RPLP0P6	12	8	9	9	9	8	9	0	2.9304e-17	0.15642	0.023469	-0.102115	-0.0892089	1	1	1.79724e-05	0.271382	0.00263606	0.00185638	1	1	0.000157452	0.612953	0.0317577	0.0189469	FALSE	FALSE	FALSE	FALSE	FALSE	FALSE	33	27	30	29	29	31	27	30	27	30	27	33	28	29	27
P29323-2;P29323-3;P29323;B1AKC9	P29323-2;P29323-3;P29323;B1AKC9	>sp|P29323-2|EPHB2-2_HUMAN Isoform of P29323, Isoform 2 of Ephrin type-B receptor 2 OS=Homo sapiens (Human) OX=9606 GN=EPHB2 PE=1 SV=5;>sp|P29323-3|EPHB2-3_HUMAN Isoform of P29323, Isoform 3 of Ephrin type-B receptor 2 OS=Homo sapiens (Human) OX=9606 GN=EPHB2 PE=1 SV=5;>sp|P29323|EPHB2_HUMAN Ephrin type-B receptor 2 OS=Homo sapiens (Human) OX=9606 GN=EPHB2 PE=1 SV=5;>tr|B1AKC9|B1AKC9_HUMAN Isofor…	EPHB2	11	5	6	5	6	6	5	-0.0350036	-9.70018e-17	1.53679e-17	-4.11534e-17	-0.0216323	-0.176938	0.116908	1	1	1	0.368602	5.01298e-05	0.30412	1	1	1	0.94944	0.00108545	FALSE	FALSE	FALSE	FALSE	FALSE	FALSE	28	26	27	25	26	26	27	25	25	23	26	22	25	24	25
Q92900-2;Q92900	Q92900-2;Q92900	>sp|Q92900-2|RENT1-2_HUMAN Isoform of Q92900, Isoform 2 of Regulator of nonsense transcripts 1 OS=Homo sapiens (Human) OX=9606 GN=UPF1 PE=1 SV=2;>sp|Q92900|RENT1_HUMAN Regulator of nonsense transcripts 1 OS=Homo sapiens (Human) OX=9606 GN=UPF1 PE=1 SV=2	UPF1	22	7	8	7	7	7	8	0.00291652	0	0.245848	0.14715	-0.0378782	-5.62522e-20	0.796161	1	4.06685e-11	0.000193794	0.175267	1	1	1	1.81483e-09	0.00354631	0.571239	1	FALSE	FALSE	FALSE	FALSE	FALSE	FALSE	41	48	45	43	38	45	39	45	40	50	37	45	31	41	32
P16278-3;P16278;E7EQ29;P16278-2	P16278-3;P16278;E7EQ29;P16278-2	>sp|P16278-3|BGAL-3_HUMAN Isoform of P16278, Isoform 3 of Beta-galactosidase OS=Homo sapiens (Human) OX=9606 GN=GLB1 PE=1 SV=2;>sp|P16278|BGAL_HUMAN Beta-galactosidase OS=Homo sapiens (Human) OX=9606 GN=GLB1 PE=1 SV=2;>tr|E7EQ29|E7EQ29_HUMAN Isoform of P16278, Beta-galactosidase OS=Homo sapiens (Human) OX=9606 GN=GLB1 PE=1 SV=1;>sp|P16278-2|BGAL-2_HUMAN Isoform of P16278, Isoform 2 of Beta-galact…	GLB1	11	5	6	6	5	6	6	2.98281e-17	8.98864e-19	0	1.2356e-16	0	-1.85354e-17	1	1	1	1	1	1	1	1	1	1	1	1	FALSE	FALSE	FALSE	FALSE	FALSE	FALSE	33	28	31	22	26	21	31	21	30	25	30	22	28	23	31
P62269	P62269	>sp|P62269|RS18_HUMAN 40S ribosomal protein S18 OS=Homo sapiens (Human) OX=9606 GN=RPS18 PE=1 SV=3	RPS18	8	7	7	7	7	7	7	0.138709	0.0244986	0.291547	0.203336	0.0844665	0.158491	0.0005707	0.407266	1.55457e-08	5.45028e-18	4.55694e-05	7.01684e-10	0.00649133	1	3.63923e-07	2.60977e-15	0.00131562	9.14741e-08	FALSE	FALSE	TRUE	FALSE	FALSE	FALSE	24	24	24	23	24	24	24	24	24	24	24	24	23	24	24
P13591-1;A0A087WTF6;A0A087WWD4;A0A087WV75;P13591-4	P13591-1;A0A087WTF6;A0A087WWD4;A0A087WV75;P13591-4	>sp|P13591-1|NCAM1-1_HUMAN Isoform of P13591, Isoform 2 of Neural cell adhesion molecule 1 OS=Homo sapiens (Human) OX=9606 GN=NCAM1 PE=1 SV=3;>tr|A0A087WTF6|A0A087WTF6_HUMAN Isoform of P13591, Neural cell adhesion molecule 1 OS=Homo sapiens (Human) OX=9606 GN=NCAM1 PE=1 SV=1;>tr|A0A087WWD4|A0A087WWD4_HUMAN Isoform of P13591, Neural cell adhesion molecule 1 OS=Homo sapiens (Human) OX=9606 GN=NCAM1…	NCAM1	25	19	20	19	20	20	20	-0.0631546	-1.0913e-16	-0.106511	0.042473	-0.0627801	-0.264911	0.160159	1	0.00255785	0.243167	0.270669	0.000559543	0.384375	1	0.0095244	0.566602	0.764366	0.00736133	FALSE	FALSE	FALSE	FALSE	FALSE	TRUE	69	71	69	67	71	69	71	70	66	69	70	69	72	71	69
Q02252-2;Q02252	Q02252-2;Q02252	>sp|Q02252-2|MMSA-2_HUMAN Isoform of Q02252, Isoform 2 of Methylmalonate-semialdehyde dehydrogenase [acylating], mitochondrial OS=Homo sapiens (Human) OX=9606 GN=ALDH6A1 PE=1 SV=2;>sp|Q02252|MMSA_HUMAN Methylmalonate-semialdehyde dehydrogenase [acylating], mitochondrial OS=Homo sapiens (Human) OX=9606 GN=ALDH6A1 PE=1 SV=2	ALDH6A1	15	11	11	11	11	11	11	8.33487e-17	-0.242779	0.402337	0.220745	-5.18542e-18	-2.29825e-18	1	0.101895	0.00166989	0.025796	1	1	1	0.504926	0.00673617	0.11839	1	1	FALSE	FALSE	TRUE	FALSE	FALSE	FALSE	37	38	36	38	35	36	37	37	33	39	31	38	34	40	34
P60709	P60709	>sp|P60709|ACTB_HUMAN Actin, cytoplasmic 1 OS=Homo sapiens (Human) OX=9606 GN=ACTB PE=1 SV=1	ACTB	35	25	25	25	25	25	25	0.136455	0.0719693	0.216647	0.195399	0.0544057	0.0926391	9.3779e-10	0.00349813	7.49317e-12	5.36974e-12	0.0362818	0.000617596	1.46516e-07	0.0729591	4.36745e-10	1.71414e-09	0.198939	0.00805121	FALSE	FALSE	FALSE	FALSE	FALSE	FALSE	83	89	87	92	89	94	85	91	82	94	86	90	86	89	86
P61163;R4GMT0;A0A1B0GVS3	P61163;R4GMT0;A0A1B0GVS3	>sp|P61163|ACTZ_HUMAN Alpha-centractin OS=Homo sapiens (Human) OX=9606 GN=ACTR1A PE=1 SV=1;>tr|R4GMT0|R4GMT0_HUMAN Isoform of P61163, Alpha-centractin OS=Homo sapiens (Human) OX=9606 GN=ACTR1A PE=1 SV=1;>tr|A0A1B0GVS3|A0A1B0GVS3_HUMAN Isoform of P61163, Alpha-centractin OS=Homo sapiens (Human) OX=9606 GN=ACTR1A PE=1 SV=1	ACTR1A	10	6	7	7	8	8	8	0	1.74696e-15	0	0	-0.0605201	-1.20684e-15	1	1	1	1	0.0423149	1	1	1	1	1	0.220197	1	FALSE	FALSE	FALSE	FALSE	FALSE	FALSE	27	26	26	25	27	25	26	24	27	23	26	24	27	25	28
Q9H0A0;A0A087WV29;Q9H0A0-2	Q9H0A0;A0A087WV29;Q9H0A0-2	>sp|Q9H0A0|NAT10_HUMAN RNA cytidine acetyltransferase OS=Homo sapiens (Human) OX=9606 GN=NAT10 PE=1 SV=2;>tr|A0A087WV29|A0A087WV29_HUMAN Isoform of Q9H0A0, RNA cytidine acetyltransferase OS=Homo sapiens (Human) OX=9606 GN=NAT10 PE=1 SV=1;>sp|Q9H0A0-2|NAT10-2_HUMAN Isoform of Q9H0A0, Isoform 2 of RNA cytidine acetyltransferase OS=Homo sapiens (Human) OX=9606 GN=NAT10 PE=1 SV=2	NAT10	4	1	1	1	1	1	1	0	0	0.100847	4.8626e-17	0	0	1	1	0.133176	1	1	1	1	1	0.260871	1	1	1	FALSE	FALSE	FALSE	FALSE	FALSE	FALSE	5	5	5	4	4	5	3	4	2	3	3	3	1	4	0
B5MCD7;O43759-2;O43759;A2A283;F8WCE4	B5MCD7;O43759-2;O43759;A2A283;F8WCE4	>tr|B5MCD7|B5MCD7_HUMAN Isoform of O43759, MARVEL domain-containing protein OS=Homo sapiens (Human) OX=9606 GN=SYNGR1 PE=1 SV=1;>sp|O43759-2|SNG1-2_HUMAN Isoform of O43759, Isoform 1B of Synaptogyrin-1 OS=Homo sapiens (Human) OX=9606 GN=SYNGR1 PE=1 SV=2;>sp|O43759|SNG1_HUMAN Synaptogyrin-1 OS=Homo sapiens (Human) OX=9606 GN=SYNGR1 PE=1 SV=2;>tr|A2A283|A2A283_HUMAN Isoform of O43759, MARVEL domain…	SYNGR1	3	2	2	2	2	2	2	-0.195759	-0.138037	-0.158098	-6.36364e-15	-2.59099e-15	-2.6201e-18	0.0889238	0.548455	0.434014	1	1	1	0.249928	1	0.699517	1	1	1	FALSE	FALSE	FALSE	FALSE	FALSE	FALSE	9	9	9	9	9	9	9	8	9	8	9	8	9	8	9
Q9ULU8;Q9ULU8-4	Q9ULU8;Q9ULU8-4	>sp|Q9ULU8|CAPS1_HUMAN Calcium-dependent secretion activator 1 OS=Homo sapiens (Human) OX=9606 GN=CADPS PE=1 SV=3;>sp|Q9ULU8-4|CAPS1-4_HUMAN Isoform of Q9ULU8, Isoform 4 of Calcium-dependent secretion activator 1 OS=Homo sapiens (Human) OX=9606 GN=CADPS PE=1 SV=3	CADPS	43	23	28	27	29	29	28	-0.0964738	1.77199e-17	-0.244557	-1.02705e-16	-7.1505e-16	-0.0329244	0.0944659	1	0.0110064	1	1	0.524875	0.261659	1	0.0324399	1	1	1	FALSE	FALSE	FALSE	FALSE	FALSE	FALSE	118	116	115	112	113	107	115	111	112	103	113	111	116	108	115
Q9H6K5-2;Q9H6K5	Q9H6K5-2;Q9H6K5	>sp|Q9H6K5-2|PRR36-2_HUMAN Isoform of Q9H6K5, Isoform 2 of Proline-rich protein 36 OS=Homo sapiens (Human) OX=9606 GN=PRR36 PE=1 SV=2;>sp|Q9H6K5|PRR36_HUMAN Proline-rich protein 36 OS=Homo sapiens (Human) OX=9606 GN=PRR36 PE=1 SV=2	PRR36	7	4	4	4	4	4	4	0	1.71047e-17	2.14938e-18	0	4.51689e-18	-1.19137e-16	1	1	1	1	1	1	1	1	1	1	1	1	FALSE	FALSE	FALSE	FALSE	FALSE	FALSE	17	14	20	20	20	17	19	20	17	19	20	17	17	21	15
E9PKS9;E9PQE8;E9PN70;Q9Y296-2;Q9Y296;G3V1A0;G5EA23;J3KP27	E9PKS9;E9PQE8;E9PN70;Q9Y296-2;Q9Y296;G3V1A0;G5EA23;J3KP27	>tr|E9PKS9|E9PKS9_HUMAN Isoform of Q9Y296, Trafficking protein particle complex subunit OS=Homo sapiens (Human) OX=9606 GN=TRAPPC4 PE=1 SV=1;>tr|E9PQE8|E9PQE8_HUMAN Isoform of Q9Y296, Trafficking protein particle complex subunit OS=Homo sapiens (Human) OX=9606 GN=TRAPPC4 PE=1 SV=1;>tr|E9PN70|E9PN70_HUMAN Isoform of Q9Y296, Trafficking protein particle complex subunit OS=Homo sapiens (Human) OX=96…	TRAPPC4	5	1	1	1	1	1	1	-0.0739802	-0.150905	-0.225508	-0.139373	1.75722e-18	0	0.245894	0.129294	0.0421578	0.066569	1	1	0.527609	0.58063	0.0996712	0.225418	1	1	FALSE	FALSE	FALSE	FALSE	FALSE	FALSE	12	11	7	11	11	6	8	10	7	11	7	11	7	8	7
Q03252	Q03252	>sp|Q03252|LMNB2_HUMAN Lamin-B2 OS=Homo sapiens (Human) OX=9606 GN=LMNB2 PE=1 SV=4	LMNB2	26	13	16	15	16	14	16	-0.0608567	-0.0279872	-1.80885e-17	-7.29726e-05	-0.073926	-0.127365	0.0239025	0.268639	1	0.960632	0.0294078	5.30813e-05	0.0978197	0.872947	1	1	0.173072	0.0011361	FALSE	FALSE	FALSE	FALSE	FALSE	FALSE	65	65	62	62	68	66	71	59	64	59	57	59	66	54	58
P20618	P20618	>sp|P20618|PSB1_HUMAN Proteasome subunit beta type-1 OS=Homo sapiens (Human) OX=9606 GN=PSMB1 PE=1 SV=2	PSMB1	10	7	7	7	7	7	7	-0.0305731	-1.78635e-19	-0.0426551	-0.0110118	-0.0529188	-4.20625e-17	0.104081	1	0.059505	0.508139	0.0418976	1	0.279513	1	0.131436	0.982375	0.219785	1	FALSE	FALSE	FALSE	FALSE	FALSE	FALSE	30	30	30	29	29	27	29	30	28	28	28	30	29	28	27
Q8NBX0	Q8NBX0	>sp|Q8NBX0|SCPDL_HUMAN Saccharopine dehydrogenase-like oxidoreductase OS=Homo sapiens (Human) OX=9606 GN=SCCPDH PE=1 SV=1	SCCPDH	7	4	4	4	4	4	4	-0.0190568	-5.28603e-18	-0.181927	-0.0399793	-6.77064e-16	4.78942e-16	0.56682	1	0.0504823	0.572448	1	1	0.995128	1	0.115434	1	1	1	FALSE	FALSE	FALSE	FALSE	FALSE	FALSE	18	17	15	14	13	13	17	15	14	15	15	15	14	13	14
Q9BWD1;Q9BWD1-2	Q9BWD1;Q9BWD1-2	>sp|Q9BWD1|THIC_HUMAN Acetyl-CoA acetyltransferase, cytosolic OS=Homo sapiens (Human) OX=9606 GN=ACAT2 PE=1 SV=2;>sp|Q9BWD1-2|THIC-2_HUMAN Isoform of Q9BWD1, Isoform 2 of Acetyl-CoA acetyltransferase, cytosolic OS=Homo sapiens (Human) OX=9606 GN=ACAT2 PE=1 SV=2	ACAT2	6	5	5	5	5	5	5	0.206189	0.306657	4.16526e-16	0.200841	0.237451	8.74413e-16	0.000372133	0.0145871	1	0.0808243	0.0426563	1	0.00472912	0.163547	1	0.258584	0.220737	1	TRUE	FALSE	FALSE	FALSE	FALSE	FALSE	15	15	16	15	16	15	17	16	15	15	15	15	15	16	16
Q6NVY1;Q6NVY1-2	Q6NVY1;Q6NVY1-2	>sp|Q6NVY1|HIBCH_HUMAN 3-hydroxyisobutyryl-CoA hydrolase, mitochondrial OS=Homo sapiens (Human) OX=9606 GN=HIBCH PE=1 SV=2;>sp|Q6NVY1-2|HIBCH-2_HUMAN Isoform of Q6NVY1, Isoform 2 of 3-hydroxyisobutyryl-CoA hydrolase, mitochondrial OS=Homo sapiens (Human) OX=9606 GN=HIBCH PE=1 SV=2	HIBCH	14	8	9	9	8	8	9	0	-0.0748591	0.149352	-0.0284927	-0.136962	-2.1761e-15	1	0.162339	0.00118031	0.327271	0.00570952	1	1	0.661967	0.00511038	0.697694	0.0567363	1	FALSE	FALSE	FALSE	FALSE	FALSE	FALSE	38	36	38	34	38	35	36	35	38	34	36	33	38	35	38
E9PLK3;P55786;P55786-2	E9PLK3;P55786;P55786-2	>tr|E9PLK3|E9PLK3_HUMAN Isoform of P55786, Aminopeptidase OS=Homo sapiens (Human) OX=9606 GN=NPEPPS PE=1 SV=1;>sp|P55786|PSA_HUMAN Puromycin-sensitive aminopeptidase OS=Homo sapiens (Human) OX=9606 GN=NPEPPS PE=1 SV=2;>sp|P55786-2|PSA-2_HUMAN Isoform of P55786, Isoform 2 of Puromycin-sensitive aminopeptidase OS=Homo sapiens (Human) OX=9606 GN=NPEPPS PE=1 SV=2	NPEPPS	36	25	26	25	26	26	26	-0.0822708	-3.92416e-16	-0.190121	-0.0675171	-2.29984e-18	-0.0902863	0.00553936	1	3.99075e-07	0.0446188	1	0.0132108	0.0359148	1	6.22818e-06	0.170013	1	0.0881132	FALSE	FALSE	FALSE	FALSE	FALSE	FALSE	99	99	98	96	103	96	98	100	96	94	93	98	97	98	96
P23526;P23526-2	P23526;P23526-2	>sp|P23526|SAHH_HUMAN Adenosylhomocysteinase OS=Homo sapiens (Human) OX=9606 GN=AHCY PE=1 SV=4;>sp|P23526-2|SAHH-2_HUMAN Isoform of P23526, Isoform 2 of Adenosylhomocysteinase OS=Homo sapiens (Human) OX=9606 GN=AHCY PE=1 SV=4	AHCY	18	12	12	13	13	13	13	1.29682e-18	6.57155e-15	-1.21655e-16	-0.063594	0.0482119	2.39253e-14	1	1	1	0.175164	0.246613	0.999999	1	1	1	0.44672	0.713985	1	FALSE	FALSE	FALSE	FALSE	FALSE	FALSE	51	51	46	46	48	48	50	51	49	49	48	51	49	50	48
O75369-2;O75369-9;O75369;O75369-8;O75369-6;O75369-3;O75369-5;O75369-4;E7EN95;O75369-7	O75369-2;O75369-9;O75369;O75369-8;O75369-6;O75369-3;O75369-5;O75369-4;E7EN95;O75369-7	>sp|O75369-2|FLNB-2_HUMAN Isoform of O75369, Isoform 2 of Filamin-B OS=Homo sapiens (Human) OX=9606 GN=FLNB PE=1 SV=2;>sp|O75369-9|FLNB-9_HUMAN Isoform of O75369, Isoform 9 of Filamin-B OS=Homo sapiens (Human) OX=9606 GN=FLNB PE=1 SV=2;>sp|O75369|FLNB_HUMAN Filamin-B OS=Homo sapiens (Human) OX=9606 GN=FLNB PE=1 SV=2;>sp|O75369-8|FLNB-8_HUMAN Isoform of O75369, Isoform 8 of Filamin-B OS=Homo sapie…	FLNB	28	8	10	10	10	8	10	-1.47163e-16	-7.53231e-16	0.328824	1.51734e-16	-0.346835	-1.39188e-16	1	1	0.0590902	1	0.0262253	1	1	1	0.131128	1	0.162178	1	FALSE	FALSE	FALSE	FALSE	FALSE	FALSE	5	53	4	70	7	66	4	63	4	68	9	67	6	56	3
P49748-2;P49748;P49748-3	P49748-2;P49748;P49748-3	>sp|P49748-2|ACADV-2_HUMAN Isoform of P49748, Isoform 2 of Very long-chain specific acyl-CoA dehydrogenase, mitochondrial OS=Homo sapiens (Human) OX=9606 GN=ACADVL PE=1 SV=1;>sp|P49748|ACADV_HUMAN Very long-chain specific acyl-CoA dehydrogenase, mitochondrial OS=Homo sapiens (Human) OX=9606 GN=ACADVL PE=1 SV=1;>sp|P49748-3|ACADV-3_HUMAN Isoform of P49748, Isoform 3 of Very long-chain specific acy…	ACADVL	19	6	8	10	11	10	10	-0.16466	-0.268889	0.00553178	-2.0454e-16	-0.0463276	-0.110875	0.0167398	0.0692182	0.791092	1	0.442477	0.316838	0.0792167	0.40313	1	1	1	0.875864	FALSE	FALSE	FALSE	FALSE	FALSE	FALSE	54	46	43	45	53	50	44	43	49	45	49	48	45	43	43
A0A1B0GTB8;A0A1B0GWC0;A0A1B0GVF3;P23786;A0A1B0GV75	A0A1B0GTB8;A0A1B0GWC0;A0A1B0GVF3;P23786;A0A1B0GV75	>tr|A0A1B0GTB8|A0A1B0GTB8_HUMAN Isoform of P23786, Carn_acyltransf domain-containing protein OS=Homo sapiens (Human) OX=9606 GN=CPT2 PE=1 SV=1;>tr|A0A1B0GWC0|A0A1B0GWC0_HUMAN Isoform of P23786, Carn_acyltransf domain-containing protein OS=Homo sapiens (Human) OX=9606 GN=CPT2 PE=1 SV=1;>tr|A0A1B0GVF3|A0A1B0GVF3_HUMAN Isoform of P23786, Carn_acyltransf domain-containing protein OS=Homo sapiens (Hum…	CPT2	15	3	5	5	4	3	4	0.00890006	0.104209	0.045681	1.91535e-18	-0.0685991	0.186291	0.686282	0.161546	0.395175	1	0.284439	0.0393636	1	0.661967	0.64826	1	0.791697	0.196339	FALSE	FALSE	FALSE	FALSE	FALSE	FALSE	42	36	38	32	41	36	42	33	42	35	41	31	37	27	39
Q08AM6	Q08AM6	>sp|Q08AM6|VAC14_HUMAN Protein VAC14 homolog OS=Homo sapiens (Human) OX=9606 GN=VAC14 PE=1 SV=1	VAC14	14	5	7	8	6	8	7	-2.1963e-15	-1.00695e-16	-5.99777e-17	0	-0.0677024	1.60245e-16	1	1	1	1	0.0320855	1	1	1	1	1	0.1832	1	FALSE	FALSE	FALSE	FALSE	FALSE	FALSE	35	36	36	36	35	32	35	32	36	32	33	29	35	31	32
E9PFR3;Q14738;Q14738-2;H0Y8C4;Q14738-3	E9PFR3;Q14738;Q14738-2;H0Y8C4;Q14738-3	>tr|E9PFR3|E9PFR3_HUMAN Isoform of Q14738, Serine/threonine-protein phosphatase 2A 56 kDa regulatory subunit OS=Homo sapiens (Human) OX=9606 GN=PPP2R5D PE=1 SV=1;>sp|Q14738|2A5D_HUMAN Serine/threonine-protein phosphatase 2A 56 kDa regulatory subunit delta isoform OS=Homo sapiens (Human) OX=9606 GN=PPP2R5D PE=1 SV=1;>sp|Q14738-2|2A5D-2_HUMAN Isoform of Q14738, Isoform Delta-2 of Serine/threonine-p…	PPP2R5D	21	9	10	10	10	10	9	8.30014e-19	2.58563e-16	-0.0855998	0	0	0.040793	1	1	0.00190435	1	1	0.23363	1	1	0.007533	1	1	0.70606	FALSE	FALSE	FALSE	FALSE	FALSE	FALSE	53	49	52	48	54	53	55	54	53	51	49	51	47	50	48
Q93077;Q7L7L0;P04908;A0A0U1RR32;A0A0U1RRH7;Q99878;Q96KK5;Q9BTM1;P20671;P0C0S8;H0YFX9;A0A3B3IS11;Q9BTM1-2	Q93077;Q7L7L0;P04908;A0A0U1RR32;A0A0U1RRH7;Q99878;Q96KK5;Q9BTM1;P20671;P0C0S8;H0YFX9;A0A3B3IS11;Q9BTM1-2	>sp|Q93077|H2A1C_HUMAN Histone H2A type 1-C OS=Homo sapiens (Human) OX=9606 GN=HIST1H2AC PE=1 SV=3;>sp|Q7L7L0|H2A3_HUMAN Histone H2A type 3 OS=Homo sapiens (Human) OX=9606 GN=HIST3H2A PE=1 SV=3;>sp|P04908|H2A1B_HUMAN Histone H2A type 1-B/E OS=Homo sapiens (Human) OX=9606 GN=H2AC4 PE=1 SV=2;>tr|A0A0U1RR32|A0A0U1RR32_HUMAN ENSG00000282988 readthrough, Histone H2A OS=Homo sapiens (Human) OX=9606 GN=…	HIST1H2AC;HIST3H2A;H2AC4;ENSG00000282988;H2AC14;HIST1H2AH;H2AFJ;H2AC7;H2AC13;H2AJ	2	2	2	2	2	2	2	0.221038	1.1829e-15	0.361228	0.352927	0.0963776	0.138858	2.83054e-05	1	4.04427e-05	0.000211925	0.194152	0.0781508	0.000648097	1	0.000314862	0.00373234	0.610738	0.32578	TRUE	FALSE	TRUE	TRUE	FALSE	FALSE	6	6	6	6	6	6	6	6	6	6	6	6	6	6	6
O60784;O60784-2;O60784-3;O60784-4;B0QY01	O60784;O60784-2;O60784-3;O60784-4;B0QY01	>sp|O60784|TOM1_HUMAN Target of Myb protein 1 OS=Homo sapiens (Human) OX=9606 GN=TOM1 PE=1 SV=2;>sp|O60784-2|TOM1-2_HUMAN Isoform of O60784, Isoform 2 of Target of Myb protein 1 OS=Homo sapiens (Human) OX=9606 GN=TOM1 PE=1 SV=2;>sp|O60784-3|TOM1-3_HUMAN Isoform of O60784, Isoform 3 of Target of Myb protein 1 OS=Homo sapiens (Human) OX=9606 GN=TOM1 PE=1 SV=2;>sp|O60784-4|TOM1-4_HUMAN Isoform of O6…	TOM1	4	2	2	2	2	2	2	-4.87151e-18	1.83788e-17	5.94135e-18	-0.0614881	1.19514e-18	-4.24648e-20	1	1	1	0.165431	1	1	1	1	1	0.4309	1	1	FALSE	FALSE	FALSE	FALSE	FALSE	FALSE	11	12	9	6	11	7	9	11	10	8	7	8	12	11	9
P42356	P42356	>sp|P42356|PI4KA_HUMAN Phosphatidylinositol 4-kinase alpha OS=Homo sapiens (Human) OX=9606 GN=PI4KA PE=1 SV=4	PI4KA	21	4	7	6	6	6	7	0.000734818	-1.62671e-18	0.0567906	2.18718e-18	-4.64312e-17	6.60623e-17	0.893688	1	0.279411	1	1	1	1	1	0.480721	1	1	1	FALSE	FALSE	FALSE	FALSE	FALSE	FALSE	44	42	32	35	33	33	31	39	39	32	32	39	33	33	27
O75947;O75947-2	O75947;O75947-2	>sp|O75947|ATP5H_HUMAN ATP synthase subunit d, mitochondrial OS=Homo sapiens (Human) OX=9606 GN=ATP5PD PE=1 SV=3;>sp|O75947-2|ATP5H-2_HUMAN Isoform of O75947, Isoform 2 of ATP synthase subunit d, mitochondrial OS=Homo sapiens (Human) OX=9606 GN=ATP5PD PE=1 SV=3	ATP5PD	10	5	5	6	6	6	6	-0.035962	-0.0389888	-0.0838674	-0.0613373	-0.00537439	6.6268e-19	0.360099	0.528627	0.283898	0.361099	0.817448	1	0.706369	1	0.486974	0.755048	1	1	FALSE	FALSE	FALSE	FALSE	FALSE	FALSE	27	23	27	22	27	21	28	24	25	24	23	23	24	25	27
Q13425;H0YCS0;A0A140TA73;Q13425-2;A0A0G2JM75;J3KT21	Q13425;H0YCS0;A0A140TA73;Q13425-2;A0A0G2JM75;J3KT21	>sp|Q13425|SNTB2_HUMAN Beta-2-syntrophin OS=Homo sapiens (Human) OX=9606 GN=SNTB2 PE=1 SV=1;>tr|H0YCS0|H0YCS0_HUMAN Isoform of Q13425, PDZ domain-containing protein (Fragment) OS=Homo sapiens (Human) OX=9606 GN=SNTB2 PE=1 SV=1;>tr|A0A140TA73|A0A140TA73_HUMAN Isoform of Q13425, PDZ domain-containing protein OS=Homo sapiens (Human) OX=9606 GN=SNTB2 PE=1 SV=1;>sp|Q13425-2|SNTB2-2_HUMAN Isoform of Q1…	SNTB2	3	2	2	2	2	2	2	0.123232	3.36255e-16	0.208604	0.305454	0	0.0235968	0.0589035	1	0.0584256	0.0139012	1	0.648565	0.186869	1	0.129956	0.0739597	1	1	FALSE	FALSE	FALSE	FALSE	FALSE	FALSE	5	7	4	7	5	8	4	8	6	7	5	7	4	6	5
P18124;A8MUD9	P18124;A8MUD9	>sp|P18124|RL7_HUMAN 60S ribosomal protein L7 OS=Homo sapiens (Human) OX=9606 GN=RPL7 PE=1 SV=1;>tr|A8MUD9|A8MUD9_HUMAN Isoform of P18124, 60S ribosomal protein L7 OS=Homo sapiens (Human) OX=9606 GN=RPL7 PE=1 SV=1	RPL7	9	6	7	6	7	6	7	0.0689545	0.0284491	0.132787	0.122599	0	0.14588	0.00404946	0.227714	0.000469501	9.39628e-05	1	0.00026534	0.0287577	0.792977	0.00244243	0.00204512	1	0.00409137	FALSE	FALSE	FALSE	FALSE	FALSE	FALSE	27	24	25	25	25	26	26	25	24	23	24	26	24	25	24
K7ERI7;P35268;K7EJT5;K7EP65;K7EKS7;K7ELC4;K7EMH1	K7ERI7;P35268;K7EJT5;K7EP65;K7EKS7;K7ELC4;K7EMH1	>tr|K7ERI7|K7ERI7_HUMAN Isoform of P35268, 60S ribosomal protein L22 OS=Homo sapiens (Human) OX=9606 GN=RPL22 PE=1 SV=1;>sp|P35268|RL22_HUMAN 60S ribosomal protein L22 OS=Homo sapiens (Human) OX=9606 GN=RPL22 PE=1 SV=2;>tr|K7EJT5|K7EJT5_HUMAN Isoform of P35268, 60S ribosomal protein L22 (Fragment) OS=Homo sapiens (Human) OX=9606 GN=RPL22 PE=1 SV=1;>tr|K7EP65|K7EP65_HUMAN Isoform of P35268, 60S ri…	RPL22;ENSG00000285629	2	2	2	2	2	2	2	-1.36861e-17	-0.155971	-0.160664	-4.40801e-18	0.0763697	0.158894	1	0.100139	0.131992	1	0.305152	0.0786969	1	0.498777	0.259085	1	0.829136	0.327105	FALSE	FALSE	FALSE	FALSE	FALSE	FALSE	6	6	6	6	6	6	6	6	6	6	6	6	6	6	6
O60506-3;O60506-4;O60506;O60506-2;B7Z645;O60506-5	O60506-3;O60506-4;O60506;O60506-2;B7Z645;O60506-5	>sp|O60506-3|HNRPQ-3_HUMAN Isoform of O60506, Isoform 3 of Heterogeneous nuclear ribonucleoprotein Q OS=Homo sapiens (Human) OX=9606 GN=SYNCRIP PE=1 SV=2;>sp|O60506-4|HNRPQ-4_HUMAN Isoform of O60506, Isoform 4 of Heterogeneous nuclear ribonucleoprotein Q OS=Homo sapiens (Human) OX=9606 GN=SYNCRIP PE=1 SV=2;>sp|O60506|HNRPQ_HUMAN Heterogeneous nuclear ribonucleoprotein Q OS=Homo sapiens (Human) OX…	SYNCRIP	14	9	9	9	9	9	9	0.0143031	0	0.121837	0.0986207	-1.66738e-16	2.38087e-15	0.363958	1	0.00666597	0.00770634	1	1	0.71236	1	0.0210598	0.0483825	1	1	FALSE	FALSE	FALSE	FALSE	FALSE	FALSE	38	34	37	36	35	36	38	37	38	34	34	39	34	37	37
Q8WXF7;Q8WXF7-2	Q8WXF7;Q8WXF7-2	>sp|Q8WXF7|ATLA1_HUMAN Atlastin-1 OS=Homo sapiens (Human) OX=9606 GN=ATL1 PE=1 SV=1;>sp|Q8WXF7-2|ATLA1-2_HUMAN Isoform of Q8WXF7, Isoform 2 of Atlastin-1 OS=Homo sapiens (Human) OX=9606 GN=ATL1 PE=1 SV=1	ATL1	20	10	10	10	10	10	10	-6.9736e-19	0.0681185	-0.0883799	-2.00899e-19	8.86614e-18	-7.40351e-17	1	0.188981	0.0847458	1	1	1	1	0.719278	0.177314	1	1	1	FALSE	FALSE	FALSE	FALSE	FALSE	FALSE	52	47	54	46	54	47	52	50	52	47	50	42	53	47	51
P52209-2;P52209	P52209-2;P52209	>sp|P52209-2|6PGD-2_HUMAN Isoform of P52209, Isoform 2 of 6-phosphogluconate dehydrogenase, decarboxylating OS=Homo sapiens (Human) OX=9606 GN=PGD PE=1 SV=3;>sp|P52209|6PGD_HUMAN 6-phosphogluconate dehydrogenase, decarboxylating OS=Homo sapiens (Human) OX=9606 GN=PGD PE=1 SV=3	PGD	22	14	15	14	15	15	14	0	0.00361531	-0.0267658	5.37401e-17	0.0655658	3.8427e-18	1	0.838411	0.566636	1	0.318807	1	1	1	0.882395	1	0.855714	1	FALSE	FALSE	FALSE	FALSE	FALSE	FALSE	52	50	53	53	58	55	58	57	56	51	54	54	57	52	58
Q9ULP9-2;Q9ULP9;H3BV07;A0A2R8Y518	Q9ULP9-2;Q9ULP9;H3BV07;A0A2R8Y518	>sp|Q9ULP9-2|TBC24-2_HUMAN Isoform of Q9ULP9, Isoform 2 of TBC1 domain family member 24 OS=Homo sapiens (Human) OX=9606 GN=TBC1D24 PE=1 SV=2;>sp|Q9ULP9|TBC24_HUMAN TBC1 domain family member 24 OS=Homo sapiens (Human) OX=9606 GN=TBC1D24 PE=1 SV=2;>tr|H3BV07|H3BV07_HUMAN Isoform of Q9ULP9, TBC1 domain family member 24 (Fragment) OS=Homo sapiens (Human) OX=9606 GN=TBC1D24 PE=1 SV=9;>tr|A0A2R8Y518|A0…	TBC1D24	2	1	1	1	1	1	1	0.0179624	0.350394	0	0	0.0367179	-4.70837e-18	0.668985	0.0116702	1	1	0.606713	1	1	0.143816	1	1	1	1	FALSE	FALSE	FALSE	FALSE	FALSE	FALSE	6	5	6	4	6	5	6	4	5	3	4	6	4	4	3
Q15417;Q15417-2;Q15417-3;E9PDU6	Q15417;Q15417-2;Q15417-3;E9PDU6	>sp|Q15417|CNN3_HUMAN Calponin-3 OS=Homo sapiens (Human) OX=9606 GN=CNN3 PE=1 SV=1;>sp|Q15417-2|CNN3-2_HUMAN Isoform of Q15417, Isoform 2 of Calponin-3 OS=Homo sapiens (Human) OX=9606 GN=CNN3 PE=1 SV=1;>sp|Q15417-3|CNN3-3_HUMAN Isoform of Q15417, Isoform 3 of Calponin-3 OS=Homo sapiens (Human) OX=9606 GN=CNN3 PE=1 SV=1;>tr|E9PDU6|E9PDU6_HUMAN Isoform of Q15417, Calponin (Fragment) OS=Homo sapiens…	CNN3	13	8	9	8	9	9	9	0.0411031	0	0.277609	0.0621249	-1.04396e-17	1.40502e-18	0.342801	1	5.69249e-05	0.31545	1	1	0.679969	1	0.000419014	0.679376	1	1	FALSE	FALSE	TRUE	FALSE	FALSE	FALSE	22	33	22	35	20	32	23	31	22	31	19	31	18	32	26
Q2M2I8;Q2M2I8-2;E9PG46	Q2M2I8;Q2M2I8-2;E9PG46	>sp|Q2M2I8|AAK1_HUMAN AP2-associated protein kinase 1 OS=Homo sapiens (Human) OX=9606 GN=AAK1 PE=1 SV=3;>sp|Q2M2I8-2|AAK1-2_HUMAN Isoform of Q2M2I8, Isoform 2 of AP2-associated protein kinase 1 OS=Homo sapiens (Human) OX=9606 GN=AAK1 PE=1 SV=3;>tr|E9PG46|E9PG46_HUMAN Isoform of Q2M2I8, Protein kinase domain-containing protein OS=Homo sapiens (Human) OX=9606 GN=AAK1 PE=1 SV=1	AAK1	12	4	5	5	5	6	6	-0.0691434	0	-0.179115	-0.0621181	-0.0282326	-0.145364	0.0897926	1	0.00888439	0.320693	0.518562	0.0460956	0.252103	1	0.0267656	0.685019	1	0.221074	FALSE	FALSE	FALSE	FALSE	FALSE	FALSE	28	30	32	30	32	29	29	28	30	27	31	26	28	30	30
P09543-2;P09543	P09543-2;P09543	>sp|P09543-2|CN37-2_HUMAN Isoform of P09543, Isoform CNPI of 2',3'-cyclic-nucleotide 3'-phosphodiesterase OS=Homo sapiens (Human) OX=9606 GN=CNP PE=1 SV=2;>sp|P09543|CN37_HUMAN 2',3'-cyclic-nucleotide 3'-phosphodiesterase OS=Homo sapiens (Human) OX=9606 GN=CNP PE=1 SV=2	CNP	13	10	11	10	11	11	11	-0.0176818	-0.0686145	-0.105114	-1.57039e-17	3.73783e-18	-4.74094e-16	0.432852	0.0933908	0.0566497	1	1	1	0.815358	0.475943	0.126995	1	1	1	FALSE	FALSE	FALSE	FALSE	FALSE	FALSE	33	33	34	33	33	34	33	33	33	33	32	35	33	34	33
A0A024RCR6;A0A0G2JK23;P46379-2;P46379;P46379-3;A0A0G2JL47;P46379-4;P46379-5;F6S6P2;X6REW1;A0A0G2JJM1	A0A024RCR6;A0A0G2JK23;P46379-2;P46379;P46379-3;A0A0G2JL47;P46379-4;P46379-5;F6S6P2;X6REW1;A0A0G2JJM1	>tr|A0A024RCR6|A0A024RCR6_HUMAN Isoform of P46379, Ubiquitin-like domain-containing protein OS=Homo sapiens (Human) OX=9606 GN=BAG6 PE=1 SV=1;>tr|A0A0G2JK23|A0A0G2JK23_HUMAN Isoform of P46379, Ubiquitin-like domain-containing protein OS=Homo sapiens (Human) OX=9606 GN=BAG6 PE=1 SV=1;>sp|P46379-2|BAG6-2_HUMAN Isoform of P46379, Isoform 2 of Large proline-rich protein BAG6 OS=Homo sapiens (Human) O…	BAG6	11	4	6	6	5	5	6	-0.059648	-1.96681e-17	-0.0152611	0.0215181	-0.148635	-6.56915e-18	0.017965	1	0.47049	0.469436	1.74307e-05	1	0.082108	1	0.748173	0.920493	0.000614143	1	FALSE	FALSE	FALSE	FALSE	FALSE	FALSE	24	24	22	26	22	24	23	22	22	23	21	23	20	21	22
A0A286YF22;O43175;A0A2C9F2M7;A0A286YFA2;A0A286YFL2;A0A286YFM8	A0A286YF22;O43175;A0A2C9F2M7;A0A286YFA2;A0A286YFL2;A0A286YFM8	>tr|A0A286YF22|A0A286YF22_HUMAN Isoform of O43175, D-3-phosphoglycerate dehydrogenase OS=Homo sapiens (Human) OX=9606 GN=PHGDH PE=1 SV=1;>sp|O43175|SERA_HUMAN D-3-phosphoglycerate dehydrogenase OS=Homo sapiens (Human) OX=9606 GN=PHGDH PE=1 SV=4;>tr|A0A2C9F2M7|A0A2C9F2M7_HUMAN Isoform of O43175, D-3-phosphoglycerate dehydrogenase OS=Homo sapiens (Human) OX=9606 GN=PHGDH PE=1 SV=1;>tr|A0A286YFA2|A0…	PHGDH	10	6	7	7	6	6	7	-0.0157753	-0.210811	0.132077	-0.0610729	-8.0813e-16	-3.18569e-18	0.600605	0.00318522	0.00490236	0.302394	1	1	1	0.0684702	0.0162804	0.66016	1	1	FALSE	FALSE	FALSE	FALSE	FALSE	FALSE	24	24	23	24	25	26	21	23	24	22	22	22	21	23	21
O43707;O43707-2	O43707;O43707-2	>sp|O43707|ACTN4_HUMAN Alpha-actinin-4 OS=Homo sapiens (Human) OX=9606 GN=ACTN4 PE=1 SV=2;>sp|O43707-2|ACTN4-2_HUMAN Isoform of O43707, Isoform ACTN4ISO of Alpha-actinin-4 OS=Homo sapiens (Human) OX=9606 GN=ACTN4 PE=1 SV=2	ACTN4	47	35	37	35	35	36	36	0.160183	0.0527049	0.450364	0.259913	2.03554e-15	4.84624e-17	0.015987	0.361499	3.75848e-06	0.00153183	1	1	0.076645	1	4.24277e-05	0.0154963	1	1	FALSE	FALSE	TRUE	FALSE	FALSE	FALSE	112	132	96	126	91	126	97	130	91	129	87	130	96	126	95
P12814;P12814-3;P12814-2;P12814-4;H9KV75	P12814;P12814-3;P12814-2;P12814-4;H9KV75	>sp|P12814|ACTN1_HUMAN Alpha-actinin-1 OS=Homo sapiens (Human) OX=9606 GN=ACTN1 PE=1 SV=2;>sp|P12814-3|ACTN1-3_HUMAN Isoform of P12814, Isoform 3 of Alpha-actinin-1 OS=Homo sapiens (Human) OX=9606 GN=ACTN1 PE=1 SV=2;>sp|P12814-2|ACTN1-2_HUMAN Isoform of P12814, Isoform 2 of Alpha-actinin-1 OS=Homo sapiens (Human) OX=9606 GN=ACTN1 PE=1 SV=2;>sp|P12814-4|ACTN1-4_HUMAN Isoform of P12814, Isoform 4 o…	ACTN1	30	21	22	22	22	23	23	0.186371	0.0203475	0.561335	0.353029	-2.81878e-16	5.28771e-16	0.0338253	0.641453	7.86223e-06	0.00076356	1	1	0.12618	1	7.71634e-05	0.00929537	1	1	FALSE	FALSE	TRUE	TRUE	FALSE	FALSE	63	78	60	74	52	78	56	77	50	78	50	77	47	78	60
P06756-3;P06756-2;P06756	P06756-3;P06756-2;P06756	>sp|P06756-3|ITAV-3_HUMAN Isoform of P06756, Isoform 3 of Integrin alpha-V OS=Homo sapiens (Human) OX=9606 GN=ITGAV PE=1 SV=2;>sp|P06756-2|ITAV-2_HUMAN Isoform of P06756, Isoform 2 of Integrin alpha-V OS=Homo sapiens (Human) OX=9606 GN=ITGAV PE=1 SV=2;>sp|P06756|ITAV_HUMAN Integrin alpha-V OS=Homo sapiens (Human) OX=9606 GN=ITGAV PE=1 SV=2	ITGAV	10	4	4	4	4	4	4	0.313198	1.94231e-14	0.612936	0.675925	1.6783e-13	3.74291e-17	0.00934573	1	0.000541402	1.92311e-06	0.999999	1	0.053039	1	0.00270322	9.36456e-05	1	1	FALSE	FALSE	TRUE	TRUE	FALSE	FALSE	11	23	5	21	6	20	5	20	4	24	8	24	4	18	4
Q92828	Q92828	>sp|Q92828|COR2A_HUMAN Coronin-2A OS=Homo sapiens (Human) OX=9606 GN=CORO2A PE=1 SV=2	CORO2A	5	2	2	2	2	2	2	0.178564	0.354643	0.724999	-0.258117	0.160564	0.317029	0.100307	0.000106597	1.11681e-09	0.00199537	0.0531107	0.00271596	0.273661	0.00621961	3.66622e-08	0.0189562	0.255773	0.0256229	FALSE	TRUE	TRUE	FALSE	FALSE	FALSE	11	10	13	7	11	8	13	9	13	11	11	8	13	10	12
Q9P0M6;Q5SQT3	Q9P0M6;Q5SQT3	>sp|Q9P0M6|H2AW_HUMAN Core histone macro-H2A.2 OS=Homo sapiens (Human) OX=9606 GN=H2AFY2 PE=1 SV=3;>tr|Q5SQT3|Q5SQT3_HUMAN Isoform of Q9P0M6, Histone H2A (Fragment) OS=Homo sapiens (Human) OX=9606 GN=MACROH2A2 PE=1 SV=8	H2AFY2;MACROH2A2	13	8	9	11	11	11	10	2.60514e-14	6.31607e-16	0.244453	2.37024e-15	-1.06904e-16	-1.47548e-18	1	1	0.0481982	1	1	1	1	1	0.110743	1	1	1	FALSE	FALSE	FALSE	FALSE	FALSE	FALSE	38	34	37	38	38	38	38	35	39	37	38	39	39	38	36
Q92506	Q92506	>sp|Q92506|DHB8_HUMAN Estradiol 17-beta-dehydrogenase 8 OS=Homo sapiens (Human) OX=9606 GN=HSD17B8 PE=1 SV=2	HSD17B8	4	3	3	3	3	3	3	3.33271e-16	-0.374841	0.366372	0.113331	3.33639e-18	3.51832e-20	1	0.0765737	0.0607546	0.352655	1	1	1	0.426819	0.133679	0.741106	1	1	FALSE	FALSE	FALSE	FALSE	FALSE	FALSE	9	9	10	9	4	9	6	9	4	9	8	9	6	9	4
A0A024QZ42;O75340;O75340-2	A0A024QZ42;O75340;O75340-2	>tr|A0A024QZ42|A0A024QZ42_HUMAN Isoform of O75340, HCG1985580, isoform CRA_c OS=Homo sapiens (Human) OX=9606 GN=PDCD6 PE=1 SV=1;>sp|O75340|PDCD6_HUMAN Programmed cell death protein 6 OS=Homo sapiens (Human) OX=9606 GN=PDCD6 PE=1 SV=1;>sp|O75340-2|PDCD6-2_HUMAN Isoform of O75340, Isoform 2 of Programmed cell death protein 6 OS=Homo sapiens (Human) OX=9606 GN=PDCD6 PE=1 SV=1	PDCD6	4	3	4	4	4	3	4	0.0617485	-3.395e-18	0.0172541	8.67455e-19	0.0734953	0.107879	0.0436847	1	0.599801	1	0.0660246	0.0186611	0.151076	1	0.92554	1	0.298149	0.113631	FALSE	FALSE	FALSE	FALSE	FALSE	FALSE	12	12	12	12	12	12	12	12	12	12	10	12	12	11	11
P62424;Q5T8U3	P62424;Q5T8U3	>sp|P62424|RL7A_HUMAN 60S ribosomal protein L7a OS=Homo sapiens (Human) OX=9606 GN=RPL7A PE=1 SV=2;>tr|Q5T8U3|Q5T8U3_HUMAN Isoform of P62424, Ribosomal_L7Ae domain-containing protein OS=Homo sapiens (Human) OX=9606 GN=RPL7A PE=1 SV=1	RPL7A	10	9	9	9	9	9	9	0.102522	0.0273955	0.301651	0.184682	3.06044e-17	0.0777742	0.00636534	0.252827	1.46591e-10	1.04474e-06	1	0.00127874	0.0402333	0.843444	5.8788e-09	5.5584e-05	1	0.0142148	FALSE	FALSE	TRUE	FALSE	FALSE	FALSE	29	30	30	30	30	29	30	30	30	30	30	29	29	30	30
P10253	P10253	>sp|P10253|LYAG_HUMAN Lysosomal alpha-glucosidase OS=Homo sapiens (Human) OX=9606 GN=GAA PE=1 SV=4	GAA	18	7	7	7	7	7	7	0.00491345	0.0706997	0.297892	-2.77327e-15	-2.78876e-16	0.200964	0.842658	0.536456	0.0988399	1	1	0.23391	1	1	0.203377	1	1	0.7061	FALSE	FALSE	FALSE	FALSE	FALSE	FALSE	46	39	37	31	37	35	48	45	42	44	38	37	42	34	42
O75083;D6RD66;O75083-3	O75083;D6RD66;O75083-3	>sp|O75083|WDR1_HUMAN WD repeat-containing protein 1 OS=Homo sapiens (Human) OX=9606 GN=WDR1 PE=1 SV=4;>tr|D6RD66|D6RD66_HUMAN Isoform of O75083, WD_REPEATS_REGION domain-containing protein (Fragment) OS=Homo sapiens (Human) OX=9606 GN=WDR1 PE=1 SV=1;>sp|O75083-3|WDR1-3_HUMAN Isoform of O75083, Isoform 2 of WD repeat-containing protein 1 OS=Homo sapiens (Human) OX=9606 GN=WDR1 PE=1 SV=4	WDR1	18	15	15	15	15	15	15	4.80479e-17	1.37078e-13	-6.33786e-15	4.45854e-16	0.0909241	4.12449e-16	1	0.999999	1	1	0.332517	1	1	1	1	1	0.879363	1	FALSE	FALSE	FALSE	FALSE	FALSE	FALSE	51	50	50	49	52	52	50	52	48	51	51	50	48	51	48
M0QXF9;O15382;B3KSI3;M0QZ10;O15382-2;M0QZP4	M0QXF9;O15382;B3KSI3;M0QZ10;O15382-2;M0QZP4	>tr|M0QXF9|M0QXF9_HUMAN Isoform of O15382, Branched-chain-amino-acid aminotransferase (Fragment) OS=Homo sapiens (Human) OX=9606 GN=BCAT2 PE=1 SV=1;>sp|O15382|BCAT2_HUMAN Branched-chain-amino-acid aminotransferase, mitochondrial OS=Homo sapiens (Human) OX=9606 GN=BCAT2 PE=1 SV=2;>tr|B3KSI3|B3KSI3_HUMAN Isoform of O15382, Branched-chain-amino-acid aminotransferase OS=Homo sapiens (Human) OX=9606 G…	BCAT2	6	1	4	3	4	2	3	1.23812	-1.43994e-16	0	0	0.0764541	0.328772	0.0216501	1	1	1	0.635934	0.0673158	0.0933487	1	1	1	1	0.296107	FALSE	FALSE	FALSE	FALSE	FALSE	FALSE	17	16	18	15	18	15	15	18	15	11	15	16	17	14	17
P06576;H0YH81;F8W079	P06576;H0YH81;F8W079	>sp|P06576|ATPB_HUMAN ATP synthase subunit beta, mitochondrial OS=Homo sapiens (Human) OX=9606 GN=ATP5F1B PE=1 SV=3;>tr|H0YH81|H0YH81_HUMAN Isoform of P06576, ATP synthase subunit beta (Fragment) OS=Homo sapiens (Human) OX=9606 GN=ATP5F1B PE=1 SV=1;>tr|F8W079|F8W079_HUMAN Isoform of P06576, AAA domain-containing protein (Fragment) OS=Homo sapiens (Human) OX=9606 GN=ATP5F1B PE=1 SV=1	ATP5F1B	42	39	40	40	40	40	39	7.58825e-16	-1.38127e-15	0.161193	0.058655	-0.0482645	1.83026e-18	1	1	0.0941588	0.414805	0.460346	1	1	1	0.194868	0.8373	1	1	FALSE	FALSE	FALSE	FALSE	FALSE	FALSE	125	124	123	123	121	124	121	125	124	125	123	125	121	123	122
P30520	P30520	>sp|P30520|PURA2_HUMAN Adenylosuccinate synthetase isozyme 2 OS=Homo sapiens (Human) OX=9606 GN=ADSS2 PE=1 SV=3	ADSS2	10	5	5	6	6	6	6	0.0516433	0.150783	0	3.28705e-17	0.00971415	0.0689124	0.100167	0.00495233	1	1	0.620512	0.223613	0.273661	0.0890485	1	1	1	0.688042	FALSE	FALSE	FALSE	FALSE	FALSE	FALSE	26	28	25	26	25	27	27	25	20	25	26	25	28	25	25
P39023;G5E9G0;B5MCW2;H7C422	P39023;G5E9G0;B5MCW2;H7C422	>sp|P39023|RL3_HUMAN 60S ribosomal protein L3 OS=Homo sapiens (Human) OX=9606 GN=RPL3 PE=1 SV=2;>tr|G5E9G0|G5E9G0_HUMAN Isoform of P39023, 60S ribosomal protein L3 OS=Homo sapiens (Human) OX=9606 GN=RPL3 PE=1 SV=1;>tr|B5MCW2|B5MCW2_HUMAN Isoform of P39023, 60S ribosomal protein L3 (Fragment) OS=Homo sapiens (Human) OX=9606 GN=RPL3 PE=1 SV=1;>tr|H7C422|H7C422_HUMAN Isoform of P39023, 60S ribosomal…	RPL3	4	3	3	3	3	3	3	0.165311	1.76463e-15	0.293188	0.128249	-4.97006e-17	2.60354e-18	0.00181686	1	0.00213238	0.211553	1	1	0.0158852	1	0.00825202	0.512904	1	1	FALSE	FALSE	TRUE	FALSE	FALSE	FALSE	11	12	12	11	12	11	12	12	12	12	12	12	12	11	12
Q96CS3	Q96CS3	>sp|Q96CS3|FAF2_HUMAN FAS-associated factor 2 OS=Homo sapiens (Human) OX=9606 GN=FAF2 PE=1 SV=2	FAF2	9	5	7	7	7	6	6	0.0143625	-1.3726e-14	0.11179	0	-3.52936e-17	0	0.480378	1	0.034852	1	1	1	0.875812	1	0.0849295	1	1	1	FALSE	FALSE	FALSE	FALSE	FALSE	FALSE	26	26	25	26	23	24	25	26	26	27	24	26	22	24	22
P62136;P62136-2;E9PMD7;P62136-3	P62136;P62136-2;E9PMD7;P62136-3	>sp|P62136|PP1A_HUMAN Serine/threonine-protein phosphatase PP1-alpha catalytic subunit OS=Homo sapiens (Human) OX=9606 GN=PPP1CA PE=1 SV=1;>sp|P62136-2|PP1A-2_HUMAN Isoform of P62136, Isoform 2 of Serine/threonine-protein phosphatase PP1-alpha catalytic subunit OS=Homo sapiens (Human) OX=9606 GN=PPP1CA PE=1 SV=1;>tr|E9PMD7|E9PMD7_HUMAN Isoform of P62136, Serine/threonine-protein phosphatase (Frag…	PPP1CA	10	8	8	8	8	8	8	0.0836088	0.00855231	0.154597	0.142077	0.0768024	0.0532013	1.7073e-05	0.525223	1.63996e-09	1.70477e-08	0.000860118	0.0135444	0.000440252	1	5.03626e-08	1.74921e-06	0.0139563	0.0895055	FALSE	FALSE	FALSE	FALSE	FALSE	FALSE	28	27	28	27	28	27	27	27	28	27	27	28	28	27	27
Q12860-2;Q12860	Q12860-2;Q12860	>sp|Q12860-2|CNTN1-2_HUMAN Isoform of Q12860, Isoform 2 of Contactin-1 OS=Homo sapiens (Human) OX=9606 GN=CNTN1 PE=1 SV=1;>sp|Q12860|CNTN1_HUMAN Contactin-1 OS=Homo sapiens (Human) OX=9606 GN=CNTN1 PE=1 SV=1	CNTN1	43	34	36	34	36	36	36	-0.0662122	-2.24691e-15	-0.184683	-5.78336e-16	9.12434e-19	-3.34977e-16	0.30143	1	0.203436	1	1	1	0.616963	1	0.367666	1	1	1	FALSE	FALSE	FALSE	FALSE	FALSE	FALSE	125	124	122	118	120	119	123	121	124	117	122	124	125	122	126
M0R3D6;M0R1A7;M0R117;Q02543;M0R0P7	M0R3D6;M0R1A7;M0R117;Q02543;M0R0P7	>tr|M0R3D6|M0R3D6_HUMAN Isoform of Q02543, Ribosomal_L18A domain-containing protein (Fragment) OS=Homo sapiens (Human) OX=9606 GN=RPL18A PE=1 SV=1;>tr|M0R1A7|M0R1A7_HUMAN Isoform of Q02543, 60S ribosomal protein L18a OS=Homo sapiens (Human) OX=9606 GN=RPL18A PE=1 SV=1;>tr|M0R117|M0R117_HUMAN Isoform of Q02543, 60S ribosomal protein L18a OS=Homo sapiens (Human) OX=9606 GN=RPL18A PE=1 SV=1;>sp|Q025…	RPL18A	4	4	4	4	4	4	4	0.213318	0.146787	0.183989	0.226657	0.165791	0.312587	1.69388e-08	0.00618312	0.0005145	2.32697e-05	0.00572382	2.71636e-07	1.57648e-06	0.0987573	0.00259107	0.000718859	0.0567363	1.49817e-05	TRUE	FALSE	FALSE	FALSE	FALSE	TRUE	12	12	12	12	11	12	12	12	12	12	12	12	12	12	12
P55072	P55072	>sp|P55072|TERA_HUMAN Transitional endoplasmic reticulum ATPase OS=Homo sapiens (Human) OX=9606 GN=VCP PE=1 SV=4	VCP	46	32	33	35	33	35	33	1.78189e-17	0.0328371	0.0957127	0	-0.0261038	0	1	0.313885	0.022945	1	0.375056	1	1	0.968158	0.0595736	1	0.963472	1	FALSE	FALSE	FALSE	FALSE	FALSE	FALSE	119	122	117	120	117	117	121	117	117	118	110	116	117	121	110
P35221;P35221-2;G3XAM7;P35221-3	P35221;P35221-2;G3XAM7;P35221-3	>sp|P35221|CTNA1_HUMAN Catenin alpha-1 OS=Homo sapiens (Human) OX=9606 GN=CTNNA1 PE=1 SV=1;>sp|P35221-2|CTNA1-2_HUMAN Isoform of P35221, Isoform 2 of Catenin alpha-1 OS=Homo sapiens (Human) OX=9606 GN=CTNNA1 PE=1 SV=1;>tr|G3XAM7|G3XAM7_HUMAN Isoform of P35221, Catenin (Cadherin-associated protein), alpha 1, 102kDa, isoform CRA_a OS=Homo sapiens (Human) OX=9606 GN=CTNNA1 PE=1 SV=1;>sp|P35221-3|CTN…	CTNNA1	21	14	14	14	14	14	14	0.20357	-2.03037e-16	0.623777	0.374804	2.91899e-15	6.2241e-17	0.0267264	1	7.69432e-07	0.000526505	1	1	0.106107	1	1.07195e-05	0.00725656	1	1	FALSE	FALSE	TRUE	TRUE	FALSE	FALSE	26	50	26	51	24	55	15	52	14	57	29	55	15	52	18
Q86UP2-4;Q86UP2;Q86UP2-2	Q86UP2-4;Q86UP2;Q86UP2-2	>sp|Q86UP2-4|KTN1-4_HUMAN Isoform of Q86UP2, Isoform 4 of Kinectin OS=Homo sapiens (Human) OX=9606 GN=KTN1 PE=1 SV=1;>sp|Q86UP2|KTN1_HUMAN Kinectin OS=Homo sapiens (Human) OX=9606 GN=KTN1 PE=1 SV=1;>sp|Q86UP2-2|KTN1-2_HUMAN Isoform of Q86UP2, Isoform 2 of Kinectin OS=Homo sapiens (Human) OX=9606 GN=KTN1 PE=1 SV=1	KTN1	48	22	24	25	23	23	24	-1.11306e-14	-0.0396098	6.04019e-16	-5.78792e-17	-0.120278	9.55655e-16	1	0.539044	1	1	0.165313	1	1	1	1	1	0.552068	1	FALSE	FALSE	FALSE	FALSE	FALSE	FALSE	134	116	111	111	102	112	115	110	121	117	114	114	101	111	116
P50990;P50990-2;P50990-3	P50990;P50990-2;P50990-3	>sp|P50990|TCPQ_HUMAN T-complex protein 1 subunit theta OS=Homo sapiens (Human) OX=9606 GN=CCT8 PE=1 SV=4;>sp|P50990-2|TCPQ-2_HUMAN Isoform of P50990, Isoform 2 of T-complex protein 1 subunit theta OS=Homo sapiens (Human) OX=9606 GN=CCT8 PE=1 SV=4;>sp|P50990-3|TCPQ-3_HUMAN Isoform of P50990, Isoform 3 of T-complex protein 1 subunit theta OS=Homo sapiens (Human) OX=9606 GN=CCT8 PE=1 SV=4	CCT8	38	32	32	33	33	33	33	0.0282469	0.0246459	0.0124858	0.0401367	3.36715e-17	0.0238823	0.0106929	0.047244	0.32402	0.00385394	1	0.124436	0.0574581	0.327346	0.545638	0.0305024	1	0.453472	FALSE	FALSE	FALSE	FALSE	FALSE	FALSE	106	106	108	106	108	106	106	108	105	106	109	109	104	109	106
A0A087WZQ7;Q9H115;Q9H115-2;Q9H115-3	A0A087WZQ7;Q9H115;Q9H115-2;Q9H115-3	>tr|A0A087WZQ7|A0A087WZQ7_HUMAN Isoform of Q9H115, Beta-soluble NSF attachment protein OS=Homo sapiens (Human) OX=9606 GN=NAPB PE=1 SV=1;>sp|Q9H115|SNAB_HUMAN Beta-soluble NSF attachment protein OS=Homo sapiens (Human) OX=9606 GN=NAPB PE=1 SV=2;>sp|Q9H115-2|SNAB-2_HUMAN Isoform of Q9H115, Isoform 2 of Beta-soluble NSF attachment protein OS=Homo sapiens (Human) OX=9606 GN=NAPB PE=2 SV=2;>sp|Q9H115…	NAPB	19	13	13	13	13	13	13	0.0706061	0.0602209	1.11428e-21	0.0850473	0.0544691	0.0518243	0.0116552	0.158171	1	0.0603056	0.192809	0.249665	0.0608179	0.656584	1	0.210063	0.607845	0.732146	FALSE	FALSE	FALSE	FALSE	FALSE	FALSE	50	49	48	48	51	47	52	51	49	49	52	52	51	50	51
A0A2R8Y891;P08237;P08237-3;P08237-2;F8VZI0	A0A2R8Y891;P08237;P08237-3;P08237-2;F8VZI0	>tr|A0A2R8Y891|A0A2R8Y891_HUMAN Isoform of P08237, ATP-dependent 6-phosphofructokinase OS=Homo sapiens (Human) OX=9606 GN=PFKM PE=1 SV=1;>sp|P08237|PFKAM_HUMAN ATP-dependent 6-phosphofructokinase, muscle type OS=Homo sapiens (Human) OX=9606 GN=PFKM PE=1 SV=2;>sp|P08237-3|PFKAM-3_HUMAN Isoform of P08237, Isoform 3 of ATP-dependent 6-phosphofructokinase, muscle type OS=Homo sapiens (Human) OX=9606 …	PFKM	27	19	19	19	19	19	19	-0.049151	-1.48422e-17	-5.72258e-16	-0.00374177	-9.95017e-17	0	0.161832	1	1	0.839593	1	1	0.386881	1	1	1	1	1	FALSE	FALSE	FALSE	FALSE	FALSE	FALSE	78	74	76	74	76	73	76	73	74	74	76	70	73	72	73
P82933	P82933	>sp|P82933|RT09_HUMAN 28S ribosomal protein S9, mitochondrial OS=Homo sapiens (Human) OX=9606 GN=MRPS9 PE=1 SV=2	MRPS9	5	2	3	3	3	2	2	-0.0074898	-2.14761e-16	-3.09319e-17	1.98002e-18	-0.0647494	-1.33784e-18	0.73393	1	1	1	0.425908	1	1	1	1	1	1	1	FALSE	FALSE	FALSE	FALSE	FALSE	FALSE	12	11	10	9	12	9	12	11	13	9	12	10	12	7	9
P50502;Q3KNR6;Q8NFI4;H7C3I1;F6VDH7;Q8IZP2	P50502;Q3KNR6;Q8NFI4;H7C3I1;F6VDH7;Q8IZP2	>sp|P50502|F10A1_HUMAN Hsc70-interacting protein OS=Homo sapiens (Human) OX=9606 GN=ST13 PE=1 SV=2;>tr|Q3KNR6|Q3KNR6_HUMAN Isoform of P50502, TPR_REGION domain-containing protein OS=Homo sapiens (Human) OX=9606 GN=ST13 PE=1 SV=1;>sp|Q8NFI4|F10A5_HUMAN Putative protein FAM10A5 OS=Homo sapiens (Human) OX=9606 GN=ST13P5 PE=5 SV=1;>tr|H7C3I1|H7C3I1_HUMAN Isoform of P50502, TPR_REGION domain-containin…	ST13;ST13P5;ST13P4	9	6	6	6	7	6	7	-0.10252	-0.120631	-0.0477972	-0.150681	-1.02886e-16	-0.0294142	0.000763811	0.00963919	0.31492	0.00323594	1	0.429199	0.0080185	0.129382	0.533142	0.0273275	1	1	FALSE	FALSE	FALSE	FALSE	FALSE	FALSE	27	25	25	25	26	25	23	25	23	24	26	26	23	24	26
Q16799;Q2NKQ5	Q16799;Q2NKQ5	>sp|Q16799|RTN1_HUMAN Reticulon-1 OS=Homo sapiens (Human) OX=9606 GN=RTN1 PE=1 SV=1;>tr|Q2NKQ5|Q2NKQ5_HUMAN Isoform of Q16799, Reticulon OS=Homo sapiens (Human) OX=9606 GN=RTN1 PE=1 SV=1	RTN1	18	11	12	12	11	12	12	0	1.6465e-16	-0.175005	8.37069e-16	0.104699	-0.0444129	1	1	0.0201533	1	0.137306	0.411171	1	1	0.0533437	1	0.487472	1	FALSE	FALSE	FALSE	FALSE	FALSE	FALSE	52	46	46	47	47	49	49	47	48	46	49	49	49	48	50
P30419-2;P30419	P30419-2;P30419	>sp|P30419-2|NMT1-2_HUMAN Isoform of P30419, Isoform Short of Glycylpeptide N-tetradecanoyltransferase 1 OS=Homo sapiens (Human) OX=9606 GN=NMT1 PE=1 SV=2;>sp|P30419|NMT1_HUMAN Glycylpeptide N-tetradecanoyltransferase 1 OS=Homo sapiens (Human) OX=9606 GN=NMT1 PE=1 SV=2	NMT1	5	3	3	3	3	3	3	0.0818224	0.0219392	0.217485	0.148308	4.08443e-17	0.0142874	0.0330665	0.4451	2.28064e-06	0.000250853	1	0.614743	0.123697	1	2.78355e-05	0.00426449	1	1	FALSE	FALSE	FALSE	FALSE	FALSE	FALSE	14	15	12	11	12	14	11	14	12	14	12	15	12	12	12
P48637;A0A2R8Y430;A0A2R8Y5T7;P48637-2	P48637;A0A2R8Y430;A0A2R8Y5T7;P48637-2	>sp|P48637|GSHB_HUMAN Glutathione synthetase OS=Homo sapiens (Human) OX=9606 GN=GSS PE=1 SV=1;>tr|A0A2R8Y430|A0A2R8Y430_HUMAN Isoform of P48637, Glutathione synthetase OS=Homo sapiens (Human) OX=9606 GN=GSS PE=1 SV=1;>tr|A0A2R8Y5T7|A0A2R8Y5T7_HUMAN Isoform of P48637, GSH_synthase domain-containing protein (Fragment) OS=Homo sapiens (Human) OX=9606 GN=GSS PE=1 SV=1;>sp|P48637-2|GSHB-2_HUMAN Isofor…	GSS	7	4	5	5	5	4	5	0.0147167	-3.44499e-18	0.0283723	4.81591e-17	0.040151	2.75717e-17	0.527324	1	0.423311	1	0.374725	1	0.939352	1	0.687304	1	0.963472	1	FALSE	FALSE	FALSE	FALSE	FALSE	FALSE	16	17	16	16	17	16	15	16	16	16	16	17	17	16	16
Q15435;H7C003;Q15435-2;C9J177;C9JD73;Q15435-3;B5MBZ8;Q15435-5;Q15435-4	Q15435;H7C003;Q15435-2;C9J177;C9JD73;Q15435-3;B5MBZ8;Q15435-5;Q15435-4	>sp|Q15435|PP1R7_HUMAN Protein phosphatase 1 regulatory subunit 7 OS=Homo sapiens (Human) OX=9606 GN=PPP1R7 PE=1 SV=1;>tr|H7C003|H7C003_HUMAN Isoform of Q15435, LRRcap domain-containing protein (Fragment) OS=Homo sapiens (Human) OX=9606 GN=PPP1R7 PE=1 SV=1;>sp|Q15435-2|PP1R7-2_HUMAN Isoform of Q15435, Isoform 2 of Protein phosphatase 1 regulatory subunit 7 OS=Homo sapiens (Human) OX=9606 GN=PPP1R…	PPP1R7	17	11	13	13	14	12	11	-0.11174	-4.88688e-19	-0.180547	-0.0619556	1.54102e-18	-0.137489	0.000176989	1	0.00285138	0.214235	1	0.0250937	0.00270803	1	0.0104404	0.518532	1	0.141815	FALSE	FALSE	FALSE	FALSE	FALSE	FALSE	49	48	47	46	47	46	47	45	46	43	46	45	47	45	46
A0A5F9ZHW1;F6SFB5;A0A5F9ZI43;H7BZG6;A0A5F9ZHX2;A6NH01;P56377	A0A5F9ZHW1;F6SFB5;A0A5F9ZI43;H7BZG6;A0A5F9ZHX2;A6NH01;P56377	>tr|A0A5F9ZHW1|A0A5F9ZHW1_HUMAN Isoform of P56377, AP-1 complex subunit sigma-2 OS=Homo sapiens (Human) OX=9606 GN=AP1S2 PE=4 SV=1;>tr|F6SFB5|F6SFB5_HUMAN Isoform of P56377, AP complex subunit sigma OS=Homo sapiens (Human) OX=9606 GN=AP1S2 PE=1 SV=2;>tr|A0A5F9ZI43|A0A5F9ZI43_HUMAN Isoform of P56377, AP-1 complex subunit sigma-2 OS=Homo sapiens (Human) OX=9606 GN=AP1S2 PE=4 SV=1;>tr|H7BZG6|H7BZG6_…	AP1S2	4	2	2	2	2	2	2	0.208678	0.211322	0.323958	1.68354e-17	0.250329	0.160629	0.0667274	0.00227569	0.0208501	1	0.235144	0.0826751	0.20418	0.0570822	0.0548324	1	0.691939	0.340679	FALSE	FALSE	FALSE	FALSE	FALSE	FALSE	8	6	7	6	8	6	8	6	9	7	6	6	6	6	7
Q96HS1;Q96HS1-2	Q96HS1;Q96HS1-2	>sp|Q96HS1|PGAM5_HUMAN Serine/threonine-protein phosphatase PGAM5, mitochondrial OS=Homo sapiens (Human) OX=9606 GN=PGAM5 PE=1 SV=2;>sp|Q96HS1-2|PGAM5-2_HUMAN Isoform of Q96HS1, Isoform 2 of Serine/threonine-protein phosphatase PGAM5, mitochondrial OS=Homo sapiens (Human) OX=9606 GN=PGAM5 PE=1 SV=2	PGAM5	9	4	4	4	4	4	4	-1.04791e-16	6.07955e-17	-0.0787125	1.62002e-16	-0.0553819	0	1	1	0.109173	1	0.22241	1	1	1	0.221606	1	0.668766	1	FALSE	FALSE	FALSE	FALSE	FALSE	FALSE	20	18	20	18	20	16	21	19	20	18	20	18	20	20	20
Q9ULV4;Q9ULV4-2;Q9ULV4-3;B4E3S0	Q9ULV4;Q9ULV4-2;Q9ULV4-3;B4E3S0	>sp|Q9ULV4|COR1C_HUMAN Coronin-1C OS=Homo sapiens (Human) OX=9606 GN=CORO1C PE=1 SV=1;>sp|Q9ULV4-2|COR1C-2_HUMAN Isoform of Q9ULV4, Isoform 2 of Coronin-1C OS=Homo sapiens (Human) OX=9606 GN=CORO1C PE=1 SV=1;>sp|Q9ULV4-3|COR1C-3_HUMAN Isoform of Q9ULV4, Isoform 3 of Coronin-1C OS=Homo sapiens (Human) OX=9606 GN=CORO1C PE=1 SV=1;>tr|B4E3S0|B4E3S0_HUMAN Isoform of Q9ULV4, Coronin OS=Homo sapiens (H…	CORO1C	9	6	6	6	6	6	6	0.0589525	6.38696e-16	1.47715e-15	0.113112	0.058792	-6.67083e-18	0.263365	1	1	0.169917	0.429402	1	0.553838	1	1	0.439604	1	1	FALSE	FALSE	FALSE	FALSE	FALSE	FALSE	21	23	24	23	25	25	25	24	22	23	23	24	24	22	20
P60520;H3BSM5	P60520;H3BSM5	>sp|P60520|GBRL2_HUMAN Gamma-aminobutyric acid receptor-associated protein-like 2 OS=Homo sapiens (Human) OX=9606 GN=GABARAPL2 PE=1 SV=1;>tr|H3BSM5|H3BSM5_HUMAN Isoform of P60520, Gamma-aminobutyric acid receptor-associated protein-like 2 OS=Homo sapiens (Human) OX=9606 GN=GABARAPL2 PE=1 SV=1	GABARAPL2	4	3	3	3	3	3	3	-0.0307624	-1.6251e-15	-0.342999	-7.05515e-16	0	1.34421e-15	0.414237	1	7.69731e-06	1	1	1	0.789474	1	7.58933e-05	1	1	1	FALSE	FALSE	TRUE	FALSE	FALSE	FALSE	11	12	12	12	12	11	12	11	11	11	11	11	12	12	10
P49593;P49593-2;A8MX49;B5MCT7	P49593;P49593-2;A8MX49;B5MCT7	>sp|P49593|PPM1F_HUMAN Protein phosphatase 1F OS=Homo sapiens (Human) OX=9606 GN=PPM1F PE=1 SV=3;>sp|P49593-2|PPM1F-2_HUMAN Isoform of P49593, Isoform 2 of Protein phosphatase 1F OS=Homo sapiens (Human) OX=9606 GN=PPM1F PE=1 SV=3;>tr|A8MX49|A8MX49_HUMAN Isoform of P49593, PPM-type phosphatase domain-containing protein OS=Homo sapiens (Human) OX=9606 GN=PPM1F PE=1 SV=2;>tr|B5MCT7|B5MCT7_HUMAN Isof…	PPM1F	5	2	2	2	2	2	2	-0.0186043	0	-5.49997e-18	-4.37566e-18	6.49339e-19	-0.00321946	0.507154	1	1	1	1	0.873007	0.910751	1	1	1	1	1	FALSE	FALSE	FALSE	FALSE	FALSE	FALSE	13	10	11	10	12	12	8	13	10	11	9	14	10	11	10
Q9UH03-2;A0A2R8Y4H2;Q9UH03;B1AHR1	Q9UH03-2;A0A2R8Y4H2;Q9UH03;B1AHR1	>sp|Q9UH03-2|SEPT3-2_HUMAN Isoform of Q9UH03, Isoform 2 of Neuronal-specific septin-3 OS=Homo sapiens (Human) OX=9606 GN=SEPTIN3 PE=1 SV=3;>tr|A0A2R8Y4H2|A0A2R8Y4H2_HUMAN Isoform of Q9UH03, Septin-type G domain-containing protein OS=Homo sapiens (Human) OX=9606 GN=SEPTIN3 PE=1 SV=1;>sp|Q9UH03|SEPT3_HUMAN Neuronal-specific septin-3 OS=Homo sapiens (Human) OX=9606 GN=SEPTIN3 PE=1 SV=3;>tr|B1AHR1|B1…	SEPTIN3	8	7	7	7	7	7	7	-0.126273	-0.152997	-0.111869	-0.123175	-0.0776933	-0.0926141	1.72131e-08	3.03194e-06	0.00126822	0.000514461	0.00846909	0.0114211	1.57648e-06	0.000436915	0.0054222	0.00720998	0.0741561	0.0791204	FALSE	FALSE	FALSE	FALSE	FALSE	FALSE	24	24	24	24	24	23	23	24	23	22	22	24	22	24	23
O75533	O75533	>sp|O75533|SF3B1_HUMAN Splicing factor 3B subunit 1 OS=Homo sapiens (Human) OX=9606 GN=SF3B1 PE=1 SV=3	SF3B1	18	7	7	8	8	8	8	1.50611e-15	9.59218e-18	0.343005	0.0864371	-0.021874	-4.63818e-15	1	1	2.41345e-16	0.174303	0.352797	1	1	1	4.308e-14	0.445692	0.920284	1	FALSE	FALSE	TRUE	FALSE	FALSE	FALSE	41	42	37	42	42	43	40	46	43	42	37	42	33	41	38
P28066;P28066-2	P28066;P28066-2	>sp|P28066|PSA5_HUMAN Proteasome subunit alpha type-5 OS=Homo sapiens (Human) OX=9606 GN=PSMA5 PE=1 SV=3;>sp|P28066-2|PSA5-2_HUMAN Isoform of P28066, Isoform 2 of Proteasome subunit alpha type-5 OS=Homo sapiens (Human) OX=9606 GN=PSMA5 PE=1 SV=3	PSMA5	9	7	8	8	8	7	7	-0.0464113	-0.0237636	-0.0882666	-0.024856	-0.0221731	0	0.0260851	0.259516	0.000338419	0.23359	0.285492	1	0.103871	0.855774	0.00187311	0.550207	0.792241	1	FALSE	FALSE	FALSE	FALSE	FALSE	FALSE	25	24	25	24	26	25	24	25	22	25	23	25	25	24	21
Q01813;Q01813-2;B1APP6	Q01813;Q01813-2;B1APP6	>sp|Q01813|PFKAP_HUMAN ATP-dependent 6-phosphofructokinase, platelet type OS=Homo sapiens (Human) OX=9606 GN=PFKP PE=1 SV=2;>sp|Q01813-2|PFKAP-2_HUMAN Isoform of Q01813, Isoform 2 of ATP-dependent 6-phosphofructokinase, platelet type OS=Homo sapiens (Human) OX=9606 GN=PFKP PE=1 SV=2;>tr|B1APP6|B1APP6_HUMAN Isoform of Q01813, ATP-dependent 6-phosphofructokinase, platelet type OS=Homo sapiens (Huma…	PFKP	21	16	16	16	16	16	16	-5.64538e-19	-8.98034e-16	-3.80363e-16	-2.05011e-16	1.02765e-15	2.20081e-15	1	1	1	1	1	1	1	1	1	1	1	1	FALSE	FALSE	FALSE	FALSE	FALSE	FALSE	60	57	56	54	50	51	55	56	55	54	54	52	55	53	56
P28070	P28070	>sp|P28070|PSB4_HUMAN Proteasome subunit beta type-4 OS=Homo sapiens (Human) OX=9606 GN=PSMB4 PE=1 SV=4	PSMB4	5	4	4	4	4	4	4	-1.92046e-18	0	0	0	4.50629e-13	0.108006	1	1	1	1	0.999998	0.0922349	1	1	1	1	1	0.367234	FALSE	FALSE	FALSE	FALSE	FALSE	FALSE	15	15	15	14	15	14	14	15	14	13	15	15	15	14	15
Q04637-5;Q04637-4;Q04637-3;Q04637;Q04637-9;E7EX73;E9PGM1;E7EUU4;Q04637-6;Q04637-8;Q04637-7	Q04637-5;Q04637-4;Q04637-3;Q04637;Q04637-9;E7EX73;E9PGM1;E7EUU4;Q04637-6;Q04637-8;Q04637-7	>sp|Q04637-5|IF4G1-5_HUMAN Isoform of Q04637, Isoform D of Eukaryotic translation initiation factor 4 gamma 1 OS=Homo sapiens (Human) OX=9606 GN=EIF4G1 PE=1 SV=4;>sp|Q04637-4|IF4G1-4_HUMAN Isoform of Q04637, Isoform C of Eukaryotic translation initiation factor 4 gamma 1 OS=Homo sapiens (Human) OX=9606 GN=EIF4G1 PE=1 SV=4;>sp|Q04637-3|IF4G1-3_HUMAN Isoform of Q04637, Isoform B of Eukaryotic trans…	EIF4G1	21	12	14	14	14	14	12	-0.124299	-0.0748935	-8.9142e-18	-0.120547	-0.28126	-0.275512	0.00510686	0.00780084	1	8.66381e-06	3.5698e-18	6.56746e-12	0.0341658	0.114372	1	0.000311139	3.41748e-15	1.88355e-09	FALSE	FALSE	FALSE	FALSE	TRUE	TRUE	48	54	49	56	51	51	52	52	53	56	53	50	54	46	44
O75976;O75976-2	O75976;O75976-2	>sp|O75976|CBPD_HUMAN Carboxypeptidase D OS=Homo sapiens (Human) OX=9606 GN=CPD PE=1 SV=2;>sp|O75976-2|CBPD-2_HUMAN Isoform of O75976, Isoform 2 of Carboxypeptidase D OS=Homo sapiens (Human) OX=9606 GN=CPD PE=1 SV=2	CPD	11	3	4	4	3	3	3	-0.0181002	-1.03315e-16	0	-8.15557e-15	-0.0879565	-0.0495927	0.395912	1	1	1	0.173774	0.45379	0.762539	1	1	1	0.569738	1	FALSE	FALSE	FALSE	FALSE	FALSE	FALSE	30	26	28	26	28	26	27	27	27	25	25	26	27	21	27
Q12765;Q12765-2;Q12765-3;C9K052	Q12765;Q12765-2;Q12765-3;C9K052	>sp|Q12765|SCRN1_HUMAN Secernin-1 OS=Homo sapiens (Human) OX=9606 GN=SCRN1 PE=1 SV=2;>sp|Q12765-2|SCRN1-2_HUMAN Isoform of Q12765, Isoform 2 of Secernin-1 OS=Homo sapiens (Human) OX=9606 GN=SCRN1 PE=1 SV=2;>sp|Q12765-3|SCRN1-3_HUMAN Isoform of Q12765, Isoform 3 of Secernin-1 OS=Homo sapiens (Human) OX=9606 GN=SCRN1 PE=1 SV=2;>tr|C9K052|C9K052_HUMAN Isoform of Q12765, Secernin-1 (Fragment) OS=Homo…	SCRN1	17	13	14	13	14	14	14	-0.178581	-0.0132908	-0.35458	-0.314671	-0.0339076	-0.148401	0.000329585	0.676787	5.5745e-10	3.04196e-05	0.453323	0.0468577	0.00436095	1	1.96553e-08	0.000856817	1	0.22398	TRUE	FALSE	TRUE	TRUE	FALSE	FALSE	45	48	46	47	45	46	47	48	44	43	44	45	48	43	46
P62081;A0A2R8Y623;B5MCP9	P62081;A0A2R8Y623;B5MCP9	>sp|P62081|RS7_HUMAN 40S ribosomal protein S7 OS=Homo sapiens (Human) OX=9606 GN=RPS7 PE=1 SV=1;>tr|A0A2R8Y623|A0A2R8Y623_HUMAN Isoform of P62081, 40S ribosomal protein S7 (Fragment) OS=Homo sapiens (Human) OX=9606 GN=RPS7 PE=1 SV=1;>tr|B5MCP9|B5MCP9_HUMAN Isoform of P62081, 40S ribosomal protein S7 OS=Homo sapiens (Human) OX=9606 GN=RPS7 PE=1 SV=1	RPS7	6	3	4	4	3	4	3	0.0202459	4.25146e-15	0.185795	4.28065e-19	0	5.61988e-19	0.443597	1	0.000125174	1	1	1	0.828169	1	0.000824091	1	1	1	FALSE	FALSE	FALSE	FALSE	FALSE	FALSE	13	14	15	16	13	15	15	15	15	15	15	13	15	15	15
P61221;D6R9I9	P61221;D6R9I9	>sp|P61221|ABCE1_HUMAN ATP-binding cassette sub-family E member 1 OS=Homo sapiens (Human) OX=9606 GN=ABCE1 PE=1 SV=1;>tr|D6R9I9|D6R9I9_HUMAN Isoform of P61221, ATP-binding cassette sub-family E member 1 OS=Homo sapiens (Human) OX=9606 GN=ABCE1 PE=1 SV=1	ABCE1	7	2	2	2	2	2	2	-1.25903e-18	0.121421	-0.133339	-9.77925e-19	0.00569904	-1.28063e-16	1	0.0535172	0.030975	1	0.77382	1	1	0.348532	0.0765265	1	1	1	FALSE	FALSE	FALSE	FALSE	FALSE	FALSE	19	19	17	17	19	16	18	19	18	17	18	19	19	18	19
Q6YP21-3;Q6YP21	Q6YP21-3;Q6YP21	>sp|Q6YP21-3|KAT3-3_HUMAN Isoform of Q6YP21, Isoform 3 of Kynurenine--oxoglutarate transaminase 3 OS=Homo sapiens (Human) OX=9606 GN=KYAT3 PE=1 SV=1;>sp|Q6YP21|KAT3_HUMAN Kynurenine--oxoglutarate transaminase 3 OS=Homo sapiens (Human) OX=9606 GN=KYAT3 PE=1 SV=1	KYAT3	9	2	4	3	4	4	2	-9.21679e-18	0.416893	0	1.72186e-18	-0.398629	-0.532929	1	0.0691029	1	1	0.0677341	0.0478457	1	0.40313	1	1	0.30301	0.227943	FALSE	FALSE	FALSE	FALSE	FALSE	FALSE	24	16	25	15	16	13	24	20	18	14	19	17	15	12	19
Q9Y646;E5RH35;E5RJZ7;E5RJP8;E5RJA8	Q9Y646;E5RH35;E5RJZ7;E5RJP8;E5RJA8	>sp|Q9Y646|CBPQ_HUMAN Carboxypeptidase Q OS=Homo sapiens (Human) OX=9606 GN=CPQ PE=1 SV=1;>tr|E5RH35|E5RH35_HUMAN Isoform of Q9Y646, Carboxypeptidase Q (Fragment) OS=Homo sapiens (Human) OX=9606 GN=CPQ PE=1 SV=1;>tr|E5RJZ7|E5RJZ7_HUMAN Isoform of Q9Y646, Carboxypeptidase Q (Fragment) OS=Homo sapiens (Human) OX=9606 GN=CPQ PE=1 SV=1;>tr|E5RJP8|E5RJP8_HUMAN Isoform of Q9Y646, Carboxypeptidase Q (Fr…	CPQ	1	1	1	1	1	1	1	0.179144	4.96717e-17	0.240542	0.2275	0	0.159374	0.00996537	1	0.0593491	0.0300293	1	0.10123	0.0550271	1	0.131436	0.132729	1	0.38819	FALSE	FALSE	FALSE	FALSE	FALSE	FALSE	2	3	0	3	0	3	0	3	0	3	0	3	0	3	0
E7ERD7;C9J8C7;Q9UKU0;Q9UKU0-9;Q9UKU0-6;Q9UKU0-1;A0A494BZW8;A0A494C0J9;A0A499FJL5;A0A494C0B6;Q9UKU0-5;Q9UKU0-3;Q9UKU0-8;A0A494C116;Q9UKU0-7;Q9UKU0-2	E7ERD7;C9J8C7;Q9UKU0;Q9UKU0-9;Q9UKU0-6;Q9UKU0-1;A0A494BZW8;A0A494C0J9;A0A499FJL5;A0A494C0B6;Q9UKU0-5;Q9UKU0-3;Q9UKU0-8;A0A494C116;Q9UKU0-7;Q9UKU0-2	>tr|E7ERD7|E7ERD7_HUMAN Isoform of Q9UKU0, AMP-binding domain-containing protein OS=Homo sapiens (Human) OX=9606 GN=ACSL6 PE=1 SV=1;>tr|C9J8C7|C9J8C7_HUMAN Isoform of Q9UKU0, AMP-binding domain-containing protein OS=Homo sapiens (Human) OX=9606 GN=ACSL6 PE=1 SV=2;>sp|Q9UKU0|ACSL6_HUMAN Long-chain-fatty-acid--CoA ligase 6 OS=Homo sapiens (Human) OX=9606 GN=ACSL6 PE=1 SV=4;>sp|Q9UKU0-9|ACSL6-9_HUMA…	ACSL6;ENSG00000281938	17	6	6	8	8	8	8	2.47711e-18	-0.182986	0.325445	1.65106e-18	-9.3284e-16	0	1	0.287006	0.00194478	1	1	1	1	0.905685	0.00762952	1	1	1	FALSE	FALSE	TRUE	FALSE	FALSE	FALSE	34	39	26	42	21	40	28	34	28	39	25	40	22	34	24
A0A0A0MQV6;P09038-2;P09038-3;P09038-1;P09038	A0A0A0MQV6;P09038-2;P09038-3;P09038-1;P09038	>tr|A0A0A0MQV6|A0A0A0MQV6_HUMAN Isoform of P09038, Fibroblast growth factor OS=Homo sapiens (Human) OX=9606 GN=FGF2 PE=1 SV=1;>sp|P09038-2|FGF2-2_HUMAN Isoform of P09038, Isoform 3 of Fibroblast growth factor 2 OS=Homo sapiens (Human) OX=9606 GN=FGF2 PE=1 SV=3;>sp|P09038-3|FGF2-3_HUMAN Isoform of P09038, Isoform 4 of Fibroblast growth factor 2 OS=Homo sapiens (Human) OX=9606 GN=FGF2 PE=1 SV=3;>sp…	FGF2	3	3	3	3	3	3	3	0.161403	-0.123917	0.533104	0.294275	8.75763e-16	3.71439e-15	0.0752437	0.263471	0.00067326	0.0337061	1	1	0.221806	0.863675	0.00321544	0.143251	1	1	FALSE	FALSE	TRUE	FALSE	FALSE	FALSE	7	9	7	9	6	9	6	9	8	9	3	9	5	9	3
F8VVA7;P61923;F8W651;P61923-4;F8VXB1;F8VUC5;F8W156;F8VYZ4;P61923-5	F8VVA7;P61923;F8W651;P61923-4;F8VXB1;F8VUC5;F8W156;F8VYZ4;P61923-5	>tr|F8VVA7|F8VVA7_HUMAN Isoform of P61923, Coatomer subunit zeta OS=Homo sapiens (Human) OX=9606 GN=COPZ1 PE=1 SV=1;>sp|P61923|COPZ1_HUMAN Coatomer subunit zeta-1 OS=Homo sapiens (Human) OX=9606 GN=COPZ1 PE=1 SV=1;>tr|F8W651|F8W651_HUMAN Isoform of P61923, Coatomer subunit zeta OS=Homo sapiens (Human) OX=9606 GN=COPZ1 PE=1 SV=1;>sp|P61923-4|COPZ1-4_HUMAN Isoform of P61923, Isoform 4 of Coatomer s…	COPZ1	3	2	2	2	2	2	2	2.66564e-15	0	0.00949315	6.90519e-14	2.81521e-13	1.17083e-15	1	1	0.618555	0.999999	0.999998	1	1	1	0.951316	1	1	1	FALSE	FALSE	FALSE	FALSE	FALSE	FALSE	8	7	9	9	8	9	9	8	8	9	9	9	9	8	9
Q16572	Q16572	>sp|Q16572|VACHT_HUMAN Vesicular acetylcholine transporter OS=Homo sapiens (Human) OX=9606 GN=SLC18A3 PE=1 SV=2	SLC18A3	4	2	3	3	3	2	2	0	0.0227725	-3.73676e-18	8.74711e-19	0.206077	1.27946e-17	1	0.789264	1	1	0.373637	1	1	1	1	1	0.961546	1	FALSE	FALSE	FALSE	FALSE	FALSE	FALSE	12	9	11	9	12	9	12	10	10	9	12	10	10	9	9
Q9Y5S2	Q9Y5S2	>sp|Q9Y5S2|MRCKB_HUMAN Serine/threonine-protein kinase MRCK beta OS=Homo sapiens (Human) OX=9606 GN=CDC42BPB PE=1 SV=2	CDC42BPB	22	11	11	11	11	11	11	0.0160593	0.00396122	-2.01171e-17	0.0379691	0.0445668	0.0899388	0.321759	0.754581	1	0.139236	0.13672	0.00155519	0.647353	1	1	0.38233	0.48717	0.0164586	FALSE	FALSE	FALSE	FALSE	FALSE	FALSE	52	49	48	45	46	49	52	47	48	44	49	51	53	44	50
Q13509;A0A0B4J269;Q13509-2	Q13509;A0A0B4J269;Q13509-2	>sp|Q13509|TBB3_HUMAN Tubulin beta-3 chain OS=Homo sapiens (Human) OX=9606 GN=TUBB3 PE=1 SV=2;>tr|A0A0B4J269|A0A0B4J269_HUMAN ENSG00000198211 readthrough, G_PROTEIN_RECEP_F1_2 domain-containing protein OS=Homo sapiens (Human) OX=9606 GN=ENSG00000198211 PE=1 SV=1;>sp|Q13509-2|TBB3-2_HUMAN Isoform of Q13509, Isoform 2 of Tubulin beta-3 chain OS=Homo sapiens (Human) OX=9606 GN=TUBB3 PE=1 SV=2	TUBB3;ENSG00000198211	46	36	37	37	37	36	37	0.0474404	0.0813051	-0.00608641	0.0110386	0.0588022	0.0258831	0.0370074	0.058648	0.717684	0.608234	0.139137	0.405159	0.135202	0.366102	1	1	0.489969	1	FALSE	FALSE	FALSE	FALSE	FALSE	FALSE	128	126	128	125	125	125	123	124	121	121	120	129	127	123	124
P40616-2;P40616;B4DZG7;F8VYN9	P40616-2;P40616;B4DZG7;F8VYN9	>sp|P40616-2|ARL1-2_HUMAN Isoform of P40616, Isoform 2 of ADP-ribosylation factor-like protein 1 OS=Homo sapiens (Human) OX=9606 GN=ARL1 PE=1 SV=1;>sp|P40616|ARL1_HUMAN ADP-ribosylation factor-like protein 1 OS=Homo sapiens (Human) OX=9606 GN=ARL1 PE=1 SV=1;>tr|B4DZG7|B4DZG7_HUMAN Isoform of P40616, ADP-ribosylation factor-like protein 1 OS=Homo sapiens (Human) OX=9606 GN=ARL1 PE=1 SV=1;>tr|F8VYN…	ARL1	7	3	3	3	3	3	3	0.117903	1.99583e-16	0.279706	-9.11178e-20	6.77143e-90	1.1629e-16	0.120277	1	0.0241741	1	1	1	0.310754	1	0.0624809	1	1	1	FALSE	FALSE	FALSE	FALSE	FALSE	FALSE	20	20	15	16	17	16	19	20	17	20	15	18	16	17	15
P08133;P08133-2;E5RK69;E7EMC6	P08133;P08133-2;E5RK69;E7EMC6	>sp|P08133|ANXA6_HUMAN Annexin A6 OS=Homo sapiens (Human) OX=9606 GN=ANXA6 PE=1 SV=3;>sp|P08133-2|ANXA6-2_HUMAN Isoform of P08133, Isoform 2 of Annexin A6 OS=Homo sapiens (Human) OX=9606 GN=ANXA6 PE=1 SV=3;>tr|E5RK69|E5RK69_HUMAN Isoform of P08133, Annexin OS=Homo sapiens (Human) OX=9606 GN=ANXA6 PE=1 SV=1;>tr|E7EMC6|E7EMC6_HUMAN Isoform of P08133, Annexin OS=Homo sapiens (Human) OX=9606 GN=ANXA6…	ANXA6	34	25	26	27	26	27	27	3.68875e-17	-1.7203e-16	-1.73504e-16	-5.51492e-16	0.124395	-7.92563e-17	1	1	1	1	0.29417	1	1	1	1	1	0.807702	1	FALSE	FALSE	FALSE	FALSE	FALSE	FALSE	93	92	95	93	88	88	95	91	91	94	91	89	92	94	90
Q07960;H0YE29	Q07960;H0YE29	>sp|Q07960|RHG01_HUMAN Rho GTPase-activating protein 1 OS=Homo sapiens (Human) OX=9606 GN=ARHGAP1 PE=1 SV=1;>tr|H0YE29|H0YE29_HUMAN Isoform of Q07960, Rho GTPase-activating protein 1 (Fragment) OS=Homo sapiens (Human) OX=9606 GN=ARHGAP1 PE=1 SV=1	ARHGAP1	9	4	4	4	4	4	4	-0.133078	-1.03329e-17	-0.105184	-0.174836	-0.119511	-0.185222	7.24362e-05	1	0.0252914	0.00302892	0.0205871	0.000635665	0.0013841	1	0.0648404	0.0257458	0.137503	0.00824926	FALSE	FALSE	FALSE	FALSE	FALSE	FALSE	24	20	19	20	22	21	20	20	25	19	23	16	22	19	24
G3V5Z7;P60900;G3V295;G3V3I1;P60900-2;G3V3U4;P60900-3	G3V5Z7;P60900;G3V295;G3V3I1;P60900-2;G3V3U4;P60900-3	>tr|G3V5Z7|G3V5Z7_HUMAN Isoform of P60900, Proteasome subunit alpha type OS=Homo sapiens (Human) OX=9606 GN=PSMA6 PE=1 SV=1;>sp|P60900|PSA6_HUMAN Proteasome subunit alpha type-6 OS=Homo sapiens (Human) OX=9606 GN=PSMA6 PE=1 SV=1;>tr|G3V295|G3V295_HUMAN Isoform of P60900, Proteasome subunit alpha type OS=Homo sapiens (Human) OX=9606 GN=PSMA6 PE=1 SV=1;>tr|G3V3I1|G3V3I1_HUMAN Isoform of P60900, Pro…	PSMA6	6	4	4	4	4	4	4	-0.0462441	-0.0490449	-0.0800891	-0.041131	-0.00330968	1.41516e-20	0.010422	0.0709293	0.000623564	0.0961887	0.709088	1	0.0565665	0.406787	0.0030258	0.293365	1	1	FALSE	FALSE	FALSE	FALSE	FALSE	FALSE	13	13	16	18	15	16	16	14	17	16	18	12	18	15	17
Q9ULH0-4;Q9ULH0;Q9ULH0-2;A0A1W2PPB7;E9PH70;H0Y8E4;Q9ULH0-3	Q9ULH0-4;Q9ULH0;Q9ULH0-2;A0A1W2PPB7;E9PH70;H0Y8E4;Q9ULH0-3	>sp|Q9ULH0-4|KDIS-4_HUMAN Isoform of Q9ULH0, Isoform 4 of Kinase D-interacting substrate of 220 kDa OS=Homo sapiens (Human) OX=9606 GN=KIDINS220 PE=1 SV=3;>sp|Q9ULH0|KDIS_HUMAN Kinase D-interacting substrate of 220 kDa OS=Homo sapiens (Human) OX=9606 GN=KIDINS220 PE=1 SV=3;>sp|Q9ULH0-2|KDIS-2_HUMAN Isoform of Q9ULH0, Isoform 2 of Kinase D-interacting substrate of 220 kDa OS=Homo sapiens (Human) O…	KIDINS220	25	8	11	10	9	10	9	-6.32285e-18	9.22178e-16	0.00559487	0	0	-0.191613	1	1	0.800623	1	1	0.0358512	1	1	1	1	1	0.183218	FALSE	FALSE	FALSE	FALSE	FALSE	FALSE	63	51	59	47	60	50	64	55	63	53	60	46	60	57	56
A0A087WTP3;Q92945;M0R0I5	A0A087WTP3;Q92945;M0R0I5	>tr|A0A087WTP3|A0A087WTP3_HUMAN Isoform of Q92945, Far upstream element-binding protein 2 OS=Homo sapiens (Human) OX=9606 GN=KHSRP PE=1 SV=1;>sp|Q92945|FUBP2_HUMAN Far upstream element-binding protein 2 OS=Homo sapiens (Human) OX=9606 GN=KHSRP PE=1 SV=4;>tr|M0R0I5|M0R0I5_HUMAN Isoform of Q92945, Far upstream element-binding protein 2 (Fragment) OS=Homo sapiens (Human) OX=9606 GN=KHSRP PE=1 SV=1	KHSRP	16	9	10	10	9	9	9	0.0172619	1.5298e-17	0.192619	0.0850818	-8.1134e-16	-2.00941e-18	0.444051	1	0.000583338	0.0372627	1	1	0.82823	1	0.00286257	0.152937	1	1	FALSE	FALSE	FALSE	FALSE	FALSE	FALSE	35	36	36	38	34	37	37	37	38	37	36	39	29	34	33
A0A0A0MRX1;Q12926;Q12926-2;B1AM48	A0A0A0MRX1;Q12926;Q12926-2;B1AM48	>tr|A0A0A0MRX1|A0A0A0MRX1_HUMAN Isoform of Q12926, ELAV-like protein OS=Homo sapiens (Human) OX=9606 GN=ELAVL2 PE=1 SV=1;>sp|Q12926|ELAV2_HUMAN ELAV-like protein 2 OS=Homo sapiens (Human) OX=9606 GN=ELAVL2 PE=1 SV=2;>sp|Q12926-2|ELAV2-2_HUMAN Isoform of Q12926, Isoform 2 of ELAV-like protein 2 OS=Homo sapiens (Human) OX=9606 GN=ELAVL2 PE=1 SV=2;>tr|B1AM48|B1AM48_HUMAN Isoform of Q12926, ELAV-like…	ELAVL2	17	11	12	12	12	11	11	-3.74825e-17	1.3541e-18	-0.00981779	-2.21643e-18	-3.55159e-16	0	1	1	0.564844	1	1	1	1	1	0.880084	1	1	1	FALSE	FALSE	FALSE	FALSE	FALSE	FALSE	48	46	46	42	45	44	47	46	48	42	47	45	45	43	48
P18206-2;P18206	P18206-2;P18206	>sp|P18206-2|VINC-2_HUMAN Isoform of P18206, Isoform 1 of Vinculin OS=Homo sapiens (Human) OX=9606 GN=VCL PE=1 SV=4;>sp|P18206|VINC_HUMAN Vinculin OS=Homo sapiens (Human) OX=9606 GN=VCL PE=1 SV=4	VCL	52	33	37	35	35	34	36	0.173314	0.182165	0.0521768	0.261631	0.0988298	0.165424	1.37779e-06	5.61668e-08	0.394556	3.4596e-25	0.110635	0.000483674	6.2024e-05	2.67635e-05	0.647615	2.48486e-22	0.427561	0.00662585	TRUE	FALSE	FALSE	TRUE	FALSE	FALSE	120	145	122	144	131	142	132	150	121	143	130	145	126	143	137
O43157-2;O43157	O43157-2;O43157	>sp|O43157-2|PLXB1-2_HUMAN Isoform of O43157, Isoform 2 of Plexin-B1 OS=Homo sapiens (Human) OX=9606 GN=PLXNB1 PE=1 SV=3;>sp|O43157|PLXB1_HUMAN Plexin-B1 OS=Homo sapiens (Human) OX=9606 GN=PLXNB1 PE=1 SV=3	PLXNB1	8	3	5	4	4	5	5	0.0840422	9.53443e-18	0.270576	0.102351	1.91237e-18	0.214126	0.0761958	1	0.000814408	0.0911589	1	0.0146053	0.22362	1	0.00375059	0.282219	1	0.0947695	FALSE	FALSE	TRUE	FALSE	FALSE	FALSE	17	18	18	19	18	18	18	18	19	18	19	17	17	21	18
Q02878	Q02878	>sp|Q02878|RL6_HUMAN 60S ribosomal protein L6 OS=Homo sapiens (Human) OX=9606 GN=RPL6 PE=1 SV=3	RPL6	10	9	9	9	9	9	9	0.0928212	0.0191627	0.200789	0.122062	0.0120847	0.0874741	4.18165e-06	0.360209	1.44076e-09	0.000244442	0.474612	0.002346	0.000135445	1	4.57201e-08	0.00418024	1	0.0225783	FALSE	FALSE	FALSE	FALSE	FALSE	FALSE	29	30	30	30	30	28	30	30	30	30	28	29	30	29	29
P07814;V9GYZ6	P07814;V9GYZ6	>sp|P07814|SYEP_HUMAN Bifunctional glutamate/proline--tRNA ligase OS=Homo sapiens (Human) OX=9606 GN=EPRS PE=1 SV=5;>tr|V9GYZ6|V9GYZ6_HUMAN Isoform of P07814, Glutamyl-prolyl-tRNA synthetase 1 (Fragment) OS=Homo sapiens (Human) OX=9606 GN=EPRS1 PE=1 SV=1	EPRS;EPRS1	32	12	14	15	13	15	15	-0.153813	-0.104769	-0.0086052	-0.0870057	-0.153317	-0.103875	6.82677e-09	0.0616879	0.699542	0.0653739	0.00510695	0.0428411	6.97381e-07	0.377009	1	0.222799	0.0521963	0.208605	FALSE	FALSE	FALSE	FALSE	FALSE	FALSE	80	71	78	64	69	69	73	70	76	63	73	62	69	66	76
O15294-3;O15294;O15294-2;O15294-4	O15294-3;O15294;O15294-2;O15294-4	>sp|O15294-3|OGT1-3_HUMAN Isoform of O15294, Isoform 1 of UDP-N-acetylglucosamine--peptide N-acetylglucosaminyltransferase 110 kDa subunit OS=Homo sapiens (Human) OX=9606 GN=OGT PE=1 SV=3;>sp|O15294|OGT1_HUMAN UDP-N-acetylglucosamine--peptide N-acetylglucosaminyltransferase 110 kDa subunit OS=Homo sapiens (Human) OX=9606 GN=OGT PE=1 SV=3;>sp|O15294-2|OGT1-2_HUMAN Isoform of O15294, Isoform 2 of U…	OGT	10	1	3	4	2	4	3	0	9.85943e-19	1.81136e-18	0	-3.0325e-15	-0.074539	1	1	1	1	1	0.0559959	1	1	1	1	1	0.25532	FALSE	FALSE	FALSE	FALSE	FALSE	FALSE	24	18	27	20	22	21	25	18	22	19	24	15	21	17	22
O43242;O43242-2	O43242;O43242-2	>sp|O43242|PSMD3_HUMAN 26S proteasome non-ATPase regulatory subunit 3 OS=Homo sapiens (Human) OX=9606 GN=PSMD3 PE=1 SV=2;>sp|O43242-2|PSMD3-2_HUMAN Isoform of O43242, Isoform 2 of 26S proteasome non-ATPase regulatory subunit 3 OS=Homo sapiens (Human) OX=9606 GN=PSMD3 PE=1 SV=2	PSMD3	22	15	16	16	17	17	17	0.0245161	0.0335993	0.0590078	0.0501362	0.0297239	0.0217214	0.104229	0.0842965	0.00290386	0.00709411	0.0740104	0.207893	0.279629	0.447962	0.0105784	0.0464268	0.323036	0.65234	FALSE	FALSE	FALSE	FALSE	FALSE	FALSE	64	63	63	63	64	63	63	63	57	62	60	66	54	63	61
Q99614;H0YB37	Q99614;H0YB37	>sp|Q99614|TTC1_HUMAN Tetratricopeptide repeat protein 1 OS=Homo sapiens (Human) OX=9606 GN=TTC1 PE=1 SV=1;>tr|H0YB37|H0YB37_HUMAN Isoform of Q99614, TPR_REGION domain-containing protein (Fragment) OS=Homo sapiens (Human) OX=9606 GN=TTC1 PE=1 SV=1	TTC1	5	2	3	2	3	3	3	-6.54592e-17	0	1.44912e-16	-0.0501161	-2.72117e-16	-2.1938e-17	1	1	1	0.224721	1	1	1	1	1	0.535233	1	1	FALSE	FALSE	FALSE	FALSE	FALSE	FALSE	10	11	11	14	10	12	10	12	10	11	8	10	11	12	9
Q9BT78;D6RFN0;D6RAX7;Q9BT78-2;D6RD63	Q9BT78;D6RFN0;D6RAX7;Q9BT78-2;D6RD63	>sp|Q9BT78|CSN4_HUMAN COP9 signalosome complex subunit 4 OS=Homo sapiens (Human) OX=9606 GN=COPS4 PE=1 SV=1;>tr|D6RFN0|D6RFN0_HUMAN Isoform of Q9BT78, PCI domain-containing protein OS=Homo sapiens (Human) OX=9606 GN=COPS4 PE=1 SV=1;>tr|D6RAX7|D6RAX7_HUMAN Isoform of Q9BT78, PCI domain-containing protein OS=Homo sapiens (Human) OX=9606 GN=COPS4 PE=1 SV=1;>sp|Q9BT78-2|CSN4-2_HUMAN Isoform of Q9BT78…	COPS4	18	9	9	10	10	10	10	-0.013584	-6.51569e-18	-0.0252067	-1.8278e-18	0	6.33228e-21	0.305643	1	0.279212	1	1	1	0.622059	1	0.480669	1	1	1	FALSE	FALSE	FALSE	FALSE	FALSE	FALSE	40	40	36	41	38	38	37	38	33	36	36	38	35	43	37
Q5VIR6-4;Q5VIR6;Q5VIR6-2;Q5VIR6-3;F6VX93;E7EVT8	Q5VIR6-4;Q5VIR6;Q5VIR6-2;Q5VIR6-3;F6VX93;E7EVT8	>sp|Q5VIR6-4|VPS53-4_HUMAN Isoform of Q5VIR6, Isoform 4 of Vacuolar protein sorting-associated protein 53 homolog OS=Homo sapiens (Human) OX=9606 GN=VPS53 PE=1 SV=1;>sp|Q5VIR6|VPS53_HUMAN Vacuolar protein sorting-associated protein 53 homolog OS=Homo sapiens (Human) OX=9606 GN=VPS53 PE=1 SV=1;>sp|Q5VIR6-2|VPS53-2_HUMAN Isoform of Q5VIR6, Isoform 2 of Vacuolar protein sorting-associated protein 53…	VPS53	6	2	2	2	2	2	2	-0.0842341	2.16291e-14	-0.0952998	-0.142471	-0.023041	-0.0623763	0.0843488	1	0.181139	0.0689252	0.57066	0.305264	0.240376	1	0.33375	0.231484	1	0.85331	FALSE	FALSE	FALSE	FALSE	FALSE	FALSE	16	11	14	14	14	11	11	12	12	14	12	12	10	12	12
P30153;B3KQV6	P30153;B3KQV6	>sp|P30153|2AAA_HUMAN Serine/threonine-protein phosphatase 2A 65 kDa regulatory subunit A alpha isoform OS=Homo sapiens (Human) OX=9606 GN=PPP2R1A PE=1 SV=4;>tr|B3KQV6|B3KQV6_HUMAN Isoform of P30153, Serine/threonine-protein phosphatase 2A 65 kDa regulatory subunit A alpha isoform OS=Homo sapiens (Human) OX=9606 GN=PPP2R1A PE=1 SV=1	PPP2R1A	26	22	23	24	23	23	24	-0.0328892	0	-0.120541	-2.5373e-17	-2.72831e-18	-0.0305841	0.0270669	1	5.20378e-10	1	1	0.0971142	0.106979	1	1.85775e-08	1	1	0.380894	FALSE	FALSE	FALSE	FALSE	FALSE	FALSE	73	72	72	72	71	72	71	71	70	73	69	71	70	72	71
O00534;B4DHS6;O00534-3;O00534-2	O00534;B4DHS6;O00534-3;O00534-2	>sp|O00534|VMA5A_HUMAN von Willebrand factor A domain-containing protein 5A OS=Homo sapiens (Human) OX=9606 GN=VWA5A PE=2 SV=2;>tr|B4DHS6|B4DHS6_HUMAN Isoform of O00534, cDNA FLJ55206, highly similar to Loss of heterozygosity 11 chromosomal region 2 gene A protein OS=Homo sapiens (Human) OX=9606 GN=VWA5A PE=1 SV=1;>sp|O00534-3|VMA5A-3_HUMAN Isoform of O00534, Isoform 3 of von Willebrand factor A …	VWA5A	18	7	10	8	9	9	8	-0.11969	7.1049e-16	-0.344505	-2.22189e-15	-6.81707e-15	-6.06003e-15	0.0838308	1	0.00515337	1	1	1	0.239414	1	0.0169379	1	1	1	FALSE	FALSE	FALSE	FALSE	FALSE	FALSE	51	47	50	47	49	43	49	44	42	39	45	43	50	42	48
O94811	O94811	>sp|O94811|TPPP_HUMAN Tubulin polymerization-promoting protein OS=Homo sapiens (Human) OX=9606 GN=TPPP PE=1 SV=1	TPPP	6	3	3	3	3	3	3	-0.0612297	-0.0616001	0	-0.121412	0	-1.36294e-18	0.154343	0.357113	1	0.126765	1	1	0.374028	1	1	0.358813	1	1	FALSE	FALSE	FALSE	FALSE	FALSE	FALSE	13	11	12	12	12	12	12	13	12	12	12	14	10	12	12
A0A087X0H9;Q5T8P6-3;Q5T8P6-2;Q5T8P6;Q5T8P6-5;Q5T8P6-4	A0A087X0H9;Q5T8P6-3;Q5T8P6-2;Q5T8P6;Q5T8P6-5;Q5T8P6-4	>tr|A0A087X0H9|A0A087X0H9_HUMAN Isoform of Q5T8P6, RNA-binding protein 26 OS=Homo sapiens (Human) OX=9606 GN=RBM26 PE=1 SV=1;>sp|Q5T8P6-3|RBM26-3_HUMAN Isoform of Q5T8P6, Isoform 3 of RNA-binding protein 26 OS=Homo sapiens (Human) OX=9606 GN=RBM26 PE=1 SV=3;>sp|Q5T8P6-2|RBM26-2_HUMAN Isoform of Q5T8P6, Isoform 2 of RNA-binding protein 26 OS=Homo sapiens (Human) OX=9606 GN=RBM26 PE=1 SV=3;>sp|Q5T8…	RBM26	3	1	1	1	1	1	1	1.02921e-18	0	0.255397	8.54893e-12	-0.0177676	0	1	1	0.0156995	0.999993	0.645463	1	1	1	0.0436166	1	1	1	FALSE	FALSE	FALSE	FALSE	FALSE	FALSE	5	4	3	3	4	3	4	4	4	4	3	3	4	3	5
O15031	O15031	>sp|O15031|PLXB2_HUMAN Plexin-B2 OS=Homo sapiens (Human) OX=9606 GN=PLXNB2 PE=1 SV=3	PLXNB2	12	6	7	7	7	6	7	0.194517	5.12935e-17	0.515418	0.257927	0.0153206	5.08238e-17	0.00501684	1	2.84224e-07	0.0081525	0.636367	1	0.0337335	1	4.58613e-06	0.0500473	1	1	FALSE	FALSE	TRUE	FALSE	FALSE	FALSE	14	27	14	26	15	27	16	27	17	29	16	28	16	26	13
C9JXB8;C9JNW5;P83731	C9JXB8;C9JNW5;P83731	>tr|C9JXB8|C9JXB8_HUMAN Isoform of P83731, TRASH domain-containing protein OS=Homo sapiens (Human) OX=9606 GN=RPL24 PE=1 SV=1;>tr|C9JNW5|C9JNW5_HUMAN Isoform of P83731, TRASH domain-containing protein OS=Homo sapiens (Human) OX=9606 GN=RPL24 PE=1 SV=1;>sp|P83731|RL24_HUMAN 60S ribosomal protein L24 OS=Homo sapiens (Human) OX=9606 GN=RPL24 PE=1 SV=1	RPL24	4	4	4	4	4	4	4	0.0776079	1.79616e-17	0.263898	0.144966	0	5.01958e-16	0.0505943	1	5.93073e-06	0.000153444	1	1	0.168394	1	6.27339e-05	0.00303415	1	1	FALSE	FALSE	TRUE	FALSE	FALSE	FALSE	12	12	12	12	12	12	12	12	12	12	12	12	12	12	12
P14866	P14866	>sp|P14866|HNRPL_HUMAN Heterogeneous nuclear ribonucleoprotein L OS=Homo sapiens (Human) OX=9606 GN=HNRNPL PE=1 SV=2	HNRNPL	12	9	9	9	9	9	9	1.99903e-16	2.69436e-19	0.194078	8.9141e-18	-0.0471104	-3.3621e-73	1	1	0.00017389	1	0.261546	1	1	1	0.00107729	1	0.745199	1	FALSE	FALSE	FALSE	FALSE	FALSE	FALSE	32	34	34	31	33	32	34	32	33	32	34	33	33	32	33
Q15907;Q15907-2;H3BMH2;H3BSC1;P62491-2;P62491	Q15907;Q15907-2;H3BMH2;H3BSC1;P62491-2;P62491	>sp|Q15907|RB11B_HUMAN Ras-related protein Rab-11B OS=Homo sapiens (Human) OX=9606 GN=RAB11B PE=1 SV=4;>sp|Q15907-2|RB11B-2_HUMAN Isoform of Q15907, Isoform 2 of Ras-related protein Rab-11B OS=Homo sapiens (Human) OX=9606 GN=RAB11B PE=1 SV=4;>tr|H3BMH2|H3BMH2_HUMAN Isoform of P62491, Ras-related protein Rab-11A (Fragment) OS=Homo sapiens (Human) OX=9606 GN=RAB11A PE=4 SV=1;>tr|H3BSC1|H3BSC1_HUMAN…	RAB11B;RAB11A	14	11	11	11	11	11	11	0.0903483	0.0038404	0.201672	0.113267	0.0628668	0.0627794	2.4422e-05	0.747177	1.97727e-11	2.71625e-05	0.0187266	0.0251193	0.000584369	1	9.90715e-10	0.000788261	0.130559	0.141815	FALSE	FALSE	FALSE	FALSE	FALSE	FALSE	36	34	35	35	35	38	38	36	35	36	36	37	37	34	38
Q9NYU2-2;Q9NYU2	Q9NYU2-2;Q9NYU2	>sp|Q9NYU2-2|UGGG1-2_HUMAN Isoform of Q9NYU2, Isoform 2 of UDP-glucose:glycoprotein glucosyltransferase 1 OS=Homo sapiens (Human) OX=9606 GN=UGGT1 PE=1 SV=3;>sp|Q9NYU2|UGGG1_HUMAN UDP-glucose:glycoprotein glucosyltransferase 1 OS=Homo sapiens (Human) OX=9606 GN=UGGT1 PE=1 SV=3	UGGT1	29	17	17	17	17	17	17	0.0101439	1.61486e-19	0.152066	0.100233	-3.54123e-17	-1.78053e-18	0.567499	1	0.000368384	0.0109578	1	1	0.995559	1	0.00200038	0.062464	1	1	FALSE	FALSE	FALSE	FALSE	FALSE	FALSE	71	70	69	68	71	66	70	71	72	69	73	67	68	66	73
Q5JXI8;Q13642-1;Q13642-5;Q13642-4;A0A0D9SFI6;A0A0D9SFB0;Q5JXH9;A0A0D9SFZ9;Q5JXH8;Q5JXH7;Q5JXI3;Q5JXI2;A0A494C0D6;Q13642-3;Q13642	Q5JXI8;Q13642-1;Q13642-5;Q13642-4;A0A0D9SFI6;A0A0D9SFB0;Q5JXH9;A0A0D9SFZ9;Q5JXH8;Q5JXH7;Q5JXI3;Q5JXI2;A0A494C0D6;Q13642-3;Q13642	>tr|Q5JXI8|Q5JXI8_HUMAN Isoform of Q13642, Four and a half LIM domains protein 1 (Fragment) OS=Homo sapiens (Human) OX=9606 GN=FHL1 PE=1 SV=1;>sp|Q13642-1|FHL1-1_HUMAN Isoform of Q13642, Isoform 1 of Four and a half LIM domains protein 1 OS=Homo sapiens (Human) OX=9606 GN=FHL1 PE=1 SV=4;>sp|Q13642-5|FHL1-5_HUMAN Isoform of Q13642, Isoform 5 of Four and a half LIM domains protein 1 OS=Homo sapiens…	FHL1	2	2	2	2	2	2	2	0.24538	5.31806e-15	0.50211	0.237088	0.298685	0.166709	0.0210124	1	0.000433123	0.139332	0.000104673	0.260272	0.0914682	1	0.00229499	0.38233	0.00266036	0.757827	FALSE	FALSE	TRUE	FALSE	TRUE	FALSE	5	6	4	6	4	6	4	6	4	6	3	6	4	6	4
Q9Y5M8;H7C4H2	Q9Y5M8;H7C4H2	>sp|Q9Y5M8|SRPRB_HUMAN Signal recognition particle receptor subunit beta OS=Homo sapiens (Human) OX=9606 GN=SRPRB PE=1 SV=3;>tr|H7C4H2|H7C4H2_HUMAN Isoform of Q9Y5M8, Signal recognition particle receptor subunit beta (Fragment) OS=Homo sapiens (Human) OX=9606 GN=SRPRB PE=1 SV=1	SRPRB	7	3	4	4	4	3	4	3.03598e-17	0	0.151543	0.112352	-2.4265e-16	5.70316e-16	1	1	0.0202888	0.0804036	1	1	1	1	0.0536527	0.2581	1	1	FALSE	FALSE	FALSE	FALSE	FALSE	FALSE	14	16	15	16	15	15	17	16	15	18	16	17	14	15	15
P48163;P48163-2	P48163;P48163-2	>sp|P48163|MAOX_HUMAN NADP-dependent malic enzyme OS=Homo sapiens (Human) OX=9606 GN=ME1 PE=1 SV=1;>sp|P48163-2|MAOX-2_HUMAN Isoform of P48163, Isoform 2 of NADP-dependent malic enzyme OS=Homo sapiens (Human) OX=9606 GN=ME1 PE=1 SV=1	ME1	11	4	7	5	7	6	7	-0.200414	-0.0392654	-0.318416	-0.252824	-0.0134805	-1.52496e-18	0.000177409	0.557705	0.00278846	0.038774	0.736467	1	0.00270803	1	0.0102759	0.156898	1	1	TRUE	FALSE	FALSE	FALSE	FALSE	FALSE	32	32	32	30	33	26	28	25	24	26	30	30	28	28	31
P53396;P53396-2;P53396-3	P53396;P53396-2;P53396-3	>sp|P53396|ACLY_HUMAN ATP-citrate synthase OS=Homo sapiens (Human) OX=9606 GN=ACLY PE=1 SV=3;>sp|P53396-2|ACLY-2_HUMAN Isoform of P53396, Isoform 2 of ATP-citrate synthase OS=Homo sapiens (Human) OX=9606 GN=ACLY PE=1 SV=3;>sp|P53396-3|ACLY-3_HUMAN Isoform of P53396, Isoform 3 of ATP-citrate synthase OS=Homo sapiens (Human) OX=9606 GN=ACLY PE=1 SV=3	ACLY	46	33	37	35	36	36	35	-2.86475e-17	2.30439e-16	-4.18504e-16	-2.41277e-15	0.228942	-0.124405	1	1	1	1	0.075124	0.260156	1	1	1	1	0.326903	0.757827	FALSE	FALSE	FALSE	FALSE	FALSE	FALSE	136	129	127	127	129	126	129	127	125	126	125	126	132	131	128
P04179;P04179-4;F5H4R2;F5GYZ5;P04179-2;F5H3C5;P04179-3;G8JLJ2	P04179;P04179-4;F5H4R2;F5GYZ5;P04179-2;F5H3C5;P04179-3;G8JLJ2	>sp|P04179|SODM_HUMAN Superoxide dismutase [Mn], mitochondrial OS=Homo sapiens (Human) OX=9606 GN=SOD2 PE=1 SV=3;>sp|P04179-4|SODM-4_HUMAN Isoform of P04179, Isoform 4 of Superoxide dismutase [Mn], mitochondrial OS=Homo sapiens (Human) OX=9606 GN=SOD2 PE=1 SV=3;>tr|F5H4R2|F5H4R2_HUMAN Isoform of P04179, Superoxide dismutase (Fragment) OS=Homo sapiens (Human) OX=9606 GN=SOD2 PE=1 SV=1;>tr|F5GYZ5|F…	SOD2	10	7	7	7	7	7	7	3.3254e-17	4.82894e-18	6.99097e-15	5.42561e-16	-3.7356e-17	7.09871e-20	1	1	1	1	1	1	1	1	1	1	1	1	FALSE	FALSE	FALSE	FALSE	FALSE	FALSE	29	27	27	26	25	26	28	28	29	27	28	26	28	24	28
P28074;P28074-3	P28074;P28074-3	>sp|P28074|PSB5_HUMAN Proteasome subunit beta type-5 OS=Homo sapiens (Human) OX=9606 GN=PSMB5 PE=1 SV=3;>sp|P28074-3|PSB5-3_HUMAN Isoform of P28074, Isoform 3 of Proteasome subunit beta type-5 OS=Homo sapiens (Human) OX=9606 GN=PSMB5 PE=1 SV=3	PSMB5	11	8	8	8	8	8	8	-2.10329e-16	-3.08136e-20	-0.0487627	-1.3027e-17	0.0706799	0.0118323	1	1	0.0633606	1	0.0173749	0.530906	1	1	0.138984	1	0.124441	1	FALSE	FALSE	FALSE	FALSE	FALSE	FALSE	27	27	27	28	26	27	27	27	27	26	27	27	27	28	30
P16615-5;P16615-2;P16615-3;P16615;P16615-4;H7C5W9	P16615-5;P16615-2;P16615-3;P16615;P16615-4;H7C5W9	>sp|P16615-5|AT2A2-5_HUMAN Isoform of P16615, Isoform 5 of Sarcoplasmic/endoplasmic reticulum calcium ATPase 2 OS=Homo sapiens (Human) OX=9606 GN=ATP2A2 PE=1 SV=1;>sp|P16615-2|AT2A2-2_HUMAN Isoform of P16615, Isoform 2 of Sarcoplasmic/endoplasmic reticulum calcium ATPase 2 OS=Homo sapiens (Human) OX=9606 GN=ATP2A2 PE=1 SV=1;>sp|P16615-3|AT2A2-3_HUMAN Isoform of P16615, Isoform 3 of Sarcoplasmic/e…	ATP2A2	24	14	15	16	16	16	15	0.277411	7.38102e-14	0.582083	0.181657	4.05518e-18	3.49868e-18	0.0194034	1	2.52482e-06	0.138113	1	1	0.0864687	1	3.02978e-05	0.380804	1	1	FALSE	FALSE	TRUE	FALSE	FALSE	FALSE	65	70	52	57	57	66	61	68	67	70	63	69	64	63	59
P38606-2;P38606	P38606-2;P38606	>sp|P38606-2|VATA-2_HUMAN Isoform of P38606, Isoform 2 of V-type proton ATPase catalytic subunit A OS=Homo sapiens (Human) OX=9606 GN=ATP6V1A PE=1 SV=2;>sp|P38606|VATA_HUMAN V-type proton ATPase catalytic subunit A OS=Homo sapiens (Human) OX=9606 GN=ATP6V1A PE=1 SV=2	ATP6V1A	33	27	28	27	27	27	27	-0.0695841	-8.40904e-16	-0.127968	-7.28486e-16	-5.26196e-18	-0.0492031	0.0311485	1	0.058272	1	1	0.333532	0.118179	1	0.129841	1	1	0.909286	FALSE	FALSE	FALSE	FALSE	FALSE	FALSE	94	93	91	87	92	91	91	91	91	89	91	88	93	88	93
O15511;B1ALC0;O15511-2	O15511;B1ALC0;O15511-2	>sp|O15511|ARPC5_HUMAN Actin-related protein 2/3 complex subunit 5 OS=Homo sapiens (Human) OX=9606 GN=ARPC5 PE=1 SV=3;>tr|B1ALC0|B1ALC0_HUMAN Isoform of O15511, Actin-related protein 2/3 complex subunit 5 OS=Homo sapiens (Human) OX=9606 GN=ARPC5 PE=1 SV=1;>sp|O15511-2|ARPC5-2_HUMAN Isoform of O15511, Isoform 2 of Actin-related protein 2/3 complex subunit 5 OS=Homo sapiens (Human) OX=9606 GN=ARPC5…	ARPC5	5	2	2	2	2	2	2	-0.273305	-0.206429	-0.497928	-0.241783	-0.205399	-0.198872	1.59728e-07	0.0233331	2.17913e-07	0.000443401	0.00166505	0.00165797	1.11641e-05	0.224654	3.72671e-06	0.00640146	0.0234538	0.0173542	TRUE	FALSE	TRUE	FALSE	FALSE	FALSE	14	13	14	10	13	13	11	15	12	11	10	13	12	12	12
P16401	P16401	>sp|P16401|H15_HUMAN Histone H1.5 OS=Homo sapiens (Human) OX=9606 GN=H1-5 PE=1 SV=3	H1-5	2	2	2	2	2	2	2	0.440334	0.427055	0.842507	0.780847	0.149378	0.0813606	0.00921351	0.0113258	3.42896e-06	0.00181176	0.201982	0.535838	0.0526824	0.141474	3.93297e-05	0.0175851	0.627805	1	FALSE	FALSE	TRUE	FALSE	FALSE	FALSE	6	6	6	6	6	6	6	6	6	6	6	6	6	6	6
Q01650	Q01650	>sp|Q01650|LAT1_HUMAN Large neutral amino acids transporter small subunit 1 OS=Homo sapiens (Human) OX=9606 GN=SLC7A5 PE=1 SV=2	SLC7A5	6	4	5	5	5	5	4	0.261559	9.12165e-18	0.457932	0.228623	0.174408	0.0178654	0.000186562	1	0.000236904	0.0626708	0.168726	0.698065	0.00280364	1	0.00138647	0.21615	0.559563	1	TRUE	FALSE	TRUE	FALSE	FALSE	FALSE	18	16	17	16	16	15	17	17	15	17	18	17	16	16	15
Q96GK7;Q6P2I3	Q96GK7;Q6P2I3	>sp|Q96GK7|FAH2A_HUMAN Fumarylacetoacetate hydrolase domain-containing protein 2A OS=Homo sapiens (Human) OX=9606 GN=FAHD2A PE=1 SV=1;>sp|Q6P2I3|FAH2B_HUMAN Fumarylacetoacetate hydrolase domain-containing protein 2B OS=Homo sapiens (Human) OX=9606 GN=FAHD2B PE=1 SV=1	FAHD2A;FAHD2B	4	1	2	2	1	1	1	-0.0186154	1.83137e-17	-0.519135	0	-3.47896e-18	0	0.708517	1	0.00738574	1	1	1	1	1	0.0230029	1	1	1	FALSE	FALSE	FALSE	FALSE	FALSE	FALSE	12	11	9	9	12	9	11	9	8	7	9	7	7	6	10
Q9HAV7	Q9HAV7	>sp|Q9HAV7|GRPE1_HUMAN GrpE protein homolog 1, mitochondrial OS=Homo sapiens (Human) OX=9606 GN=GRPEL1 PE=1 SV=2	GRPEL1	6	3	3	3	3	3	3	0.286321	0	0.470819	0.370971	0.177064	0.208175	1.73515e-05	1	0.000666463	0.00676298	0.121351	0.0832411	0.000443132	1	0.00318831	0.0448731	0.450284	0.342519	TRUE	FALSE	TRUE	FALSE	FALSE	FALSE	13	13	11	11	12	12	13	12	12	12	11	12	12	12	11
Q9UQB8-3;Q9UQB8-5;Q9UQB8-4;Q9UQB8-6;Q9UQB8-2;Q9UQB8;I3L4C2;I3L327	Q9UQB8-3;Q9UQB8-5;Q9UQB8-4;Q9UQB8-6;Q9UQB8-2;Q9UQB8;I3L4C2;I3L327	>sp|Q9UQB8-3|BAIP2-3_HUMAN Isoform of Q9UQB8, Isoform 3 of Brain-specific angiogenesis inhibitor 1-associated protein 2 OS=Homo sapiens (Human) OX=9606 GN=BAIAP2 PE=1 SV=1;>sp|Q9UQB8-5|BAIP2-5_HUMAN Isoform of Q9UQB8, Isoform 5 of Brain-specific angiogenesis inhibitor 1-associated protein 2 OS=Homo sapiens (Human) OX=9606 GN=BAIAP2 PE=1 SV=1;>sp|Q9UQB8-4|BAIP2-4_HUMAN Isoform of Q9UQB8, Isoform 4…	BAIAP2	13	6	7	7	8	8	8	0.0517652	3.30564e-19	1.46955e-20	0.0161149	0.0987417	0.234288	0.257485	1	1	0.596298	0.0803161	0.000788257	0.546667	1	1	1	0.343256	0.00974449	FALSE	FALSE	FALSE	FALSE	FALSE	FALSE	38	35	35	31	38	35	34	35	34	34	34	38	33	39	33
E9PGC8;P78559;P78559-2	E9PGC8;P78559;P78559-2	>tr|E9PGC8|E9PGC8_HUMAN Isoform of P78559, Microtubule-associated protein 1A OS=Homo sapiens (Human) OX=9606 GN=MAP1A PE=1 SV=1;>sp|P78559|MAP1A_HUMAN Microtubule-associated protein 1A OS=Homo sapiens (Human) OX=9606 GN=MAP1A PE=1 SV=6;>sp|P78559-2|MAP1A-2_HUMAN Isoform of P78559, Isoform 2 of Microtubule-associated protein 1A OS=Homo sapiens (Human) OX=9606 GN=MAP1A PE=1 SV=6	MAP1A	33	13	14	15	15	15	14	-0.108978	0	-1.27258e-15	-0.054077	-0.135149	-0.111866	0.0514031	1	1	0.43671	0.126768	0.236599	0.170021	1	1	0.869485	0.462029	0.71054	FALSE	FALSE	FALSE	FALSE	FALSE	FALSE	74	73	67	67	66	68	61	64	64	67	59	68	63	67	51
Q8NBS9-2;Q8NBS9	Q8NBS9-2;Q8NBS9	>sp|Q8NBS9-2|TXND5-2_HUMAN Isoform of Q8NBS9, Isoform 2 of Thioredoxin domain-containing protein 5 OS=Homo sapiens (Human) OX=9606 GN=TXNDC5 PE=1 SV=2;>sp|Q8NBS9|TXND5_HUMAN Thioredoxin domain-containing protein 5 OS=Homo sapiens (Human) OX=9606 GN=TXNDC5 PE=1 SV=2	TXNDC5	7	4	4	4	4	4	4	0.0885762	-1.19091e-15	0.283895	0.243122	0	0.0954256	0.0493088	1	0.000514092	0.000792929	1	0.132666	0.165359	1	0.00259107	0.00949202	1	0.479805	FALSE	FALSE	TRUE	TRUE	FALSE	FALSE	20	16	18	15	17	18	16	16	19	16	16	15	19	16	20
P00367;P00367-3;P00367-2;P49448	P00367;P00367-3;P00367-2;P49448	>sp|P00367|DHE3_HUMAN Glutamate dehydrogenase 1, mitochondrial OS=Homo sapiens (Human) OX=9606 GN=GLUD1 PE=1 SV=2;>sp|P00367-3|DHE3-3_HUMAN Isoform of P00367, Isoform 3 of Glutamate dehydrogenase 1, mitochondrial OS=Homo sapiens (Human) OX=9606 GN=GLUD1 PE=1 SV=2;>sp|P00367-2|DHE3-2_HUMAN Isoform of P00367, Isoform 2 of Glutamate dehydrogenase 1, mitochondrial OS=Homo sapiens (Human) OX=9606 GN=G…	GLUD1;GLUD2	24	20	20	21	21	21	21	4.66812e-17	-0.0384107	0.231636	0.0971407	-8.29163e-16	4.98228e-15	1	0.493914	0.000606335	0.106072	1	1	1	1	0.00296016	0.31288	1	1	FALSE	FALSE	FALSE	FALSE	FALSE	FALSE	66	67	65	67	66	67	66	64	67	67	66	68	64	66	65
Q9BPX5	Q9BPX5	>sp|Q9BPX5|ARP5L_HUMAN Actin-related protein 2/3 complex subunit 5-like protein OS=Homo sapiens (Human) OX=9606 GN=ARPC5L PE=1 SV=1	ARPC5L	3	1	2	2	2	1	2	0	-0.0288698	0.0836899	-2.24922e-17	1.48047e-18	0.000871383	1	0.41362	0.0890423	1	1	0.899923	1	1	0.185624	1	1	1	FALSE	FALSE	FALSE	FALSE	FALSE	FALSE	9	9	9	8	9	9	9	9	9	9	9	9	9	8	9
O60831	O60831	>sp|O60831|PRAF2_HUMAN PRA1 family protein 2 OS=Homo sapiens (Human) OX=9606 GN=PRAF2 PE=1 SV=1	PRAF2	2	1	2	1	2	1	2	-2.221e-16	-4.05023e-15	0	0	0.0601725	-2.10318e-19	1	1	1	1	0.234167	1	1	1	1	1	0.689772	1	FALSE	FALSE	FALSE	FALSE	FALSE	FALSE	6	6	6	6	6	6	6	6	6	5	6	6	6	5	5
Q9Y3B8-3	Q9Y3B8-3	>sp|Q9Y3B8-3|ORN-3_HUMAN Isoform of Q9Y3B8, Isoform 3 of Oligoribonuclease, mitochondrial OS=Homo sapiens (Human) OX=9606 GN=REXO2 PE=1 SV=3	REXO2	3	1	1	1	1	1	1	1.05002e-18	-0.129555	0.20316	0.183698	-0.0620278	9.51473e-18	1	0.144251	0.00744828	0.0317922	0.367661	1	1	0.618311	0.0231221	0.137559	0.948717	1	FALSE	FALSE	FALSE	FALSE	FALSE	FALSE	9	5	7	7	6	6	7	6	6	7	6	6	6	6	8
P35998;P35998-2	P35998;P35998-2	>sp|P35998|PRS7_HUMAN 26S proteasome regulatory subunit 7 OS=Homo sapiens (Human) OX=9606 GN=PSMC2 PE=1 SV=3;>sp|P35998-2|PRS7-2_HUMAN Isoform of P35998, Isoform 2 of 26S proteasome regulatory subunit 7 OS=Homo sapiens (Human) OX=9606 GN=PSMC2 PE=1 SV=3	PSMC2	23	15	15	15	15	15	15	-1.31651e-20	-8.02478e-17	0.0294901	0.0513442	-0.030621	-7.35329e-16	1	1	0.0990955	0.00508232	0.0791751	1	1	1	0.203756	0.036583	0.340501	1	FALSE	FALSE	FALSE	FALSE	FALSE	FALSE	63	62	64	61	65	61	64	63	61	63	62	57	64	61	62
Q96EQ0;D6RFW1	Q96EQ0;D6RFW1	>sp|Q96EQ0|SGTB_HUMAN Small glutamine-rich tetratricopeptide repeat-containing protein beta OS=Homo sapiens (Human) OX=9606 GN=SGTB PE=1 SV=1;>tr|D6RFW1|D6RFW1_HUMAN Isoform of Q96EQ0, TPR_REGION domain-containing protein (Fragment) OS=Homo sapiens (Human) OX=9606 GN=SGTB PE=1 SV=1	SGTB	5	3	3	3	3	3	3	-0.0480849	1.16691e-19	-0.227518	-0.0622076	4.41953e-15	-0.0866876	0.277322	1	0.010642	0.391456	1	0.315279	0.574815	1	0.0315286	0.798192	1	0.872799	FALSE	FALSE	FALSE	FALSE	FALSE	FALSE	14	14	14	13	13	11	14	13	13	12	14	12	14	13	13
A0A087WTT1;P11940-2;P11940;E7EQV3;E7ERJ7;H0YAR2;Q9H361	A0A087WTT1;P11940-2;P11940;E7EQV3;E7ERJ7;H0YAR2;Q9H361	>tr|A0A087WTT1|A0A087WTT1_HUMAN Isoform of P11940, Polyadenylate-binding protein OS=Homo sapiens (Human) OX=9606 GN=PABPC1 PE=1 SV=1;>sp|P11940-2|PABP1-2_HUMAN Isoform of P11940, Isoform 2 of Polyadenylate-binding protein 1 OS=Homo sapiens (Human) OX=9606 GN=PABPC1 PE=1 SV=2;>sp|P11940|PABP1_HUMAN Polyadenylate-binding protein 1 OS=Homo sapiens (Human) OX=9606 GN=PABPC1 PE=1 SV=2;>tr|E7EQV3|E7EQV…	PABPC1;PABPC3	26	17	18	18	18	18	17	5.51475e-19	0.0375463	0.125063	3.16997e-16	-0.0715846	0	1	0.0682203	1.57379e-05	1	0.000916777	1	1	0.401321	0.000141345	1	0.014792	1	FALSE	FALSE	FALSE	FALSE	FALSE	FALSE	73	73	71	69	69	70	75	70	70	72	71	72	66	70	71
G0XQ39;Q13586-2;Q13586;E9PNJ4;H0YDB2	G0XQ39;Q13586-2;Q13586;E9PNJ4;H0YDB2	>tr|G0XQ39|G0XQ39_HUMAN Isoform of Q13586, SAM domain-containing protein OS=Homo sapiens (Human) OX=9606 GN=STIM1 PE=1 SV=1;>sp|Q13586-2|STIM1-2_HUMAN Isoform of Q13586, Isoform 2 of Stromal interaction molecule 1 OS=Homo sapiens (Human) OX=9606 GN=STIM1 PE=1 SV=3;>sp|Q13586|STIM1_HUMAN Stromal interaction molecule 1 OS=Homo sapiens (Human) OX=9606 GN=STIM1 PE=1 SV=3;>tr|E9PNJ4|E9PNJ4_HUMAN Isofo…	STIM1	8	3	3	3	3	3	3	0.166517	-9.28891e-18	0.413608	0.266898	0.104041	0.0424232	0.0137359	1	6.20061e-06	0.00124051	0.0221815	0.451471	0.0687053	1	6.46312e-05	0.013249	0.14348	1	FALSE	FALSE	TRUE	FALSE	FALSE	FALSE	12	11	11	12	12	12	11	13	7	15	9	16	9	12	9
P09455;A0A0A0MTB9;H0YAK8;A0A0A0MQT0;P09455-2;P09455-3	P09455;A0A0A0MTB9;H0YAK8;A0A0A0MQT0;P09455-2;P09455-3	>sp|P09455|RET1_HUMAN Retinol-binding protein 1 OS=Homo sapiens (Human) OX=9606 GN=RBP1 PE=1 SV=2;>tr|A0A0A0MTB9|A0A0A0MTB9_HUMAN Isoform of P09455, FABP domain-containing protein OS=Homo sapiens (Human) OX=9606 GN=RBP1 PE=1 SV=1;>tr|H0YAK8|H0YAK8_HUMAN Isoform of P09455, FABP domain-containing protein OS=Homo sapiens (Human) OX=9606 GN=RBP1 PE=1 SV=2;>tr|A0A0A0MQT0|A0A0A0MQT0_HUMAN Isoform of P0…	RBP1	16	13	13	13	13	13	13	-1.89429e-14	-0.176043	-0.575509	-0.110474	4.82351e-15	0.602658	1	0.290688	0.00507674	0.414916	1	0.00371337	1	0.914278	0.0168009	0.8373	1	0.0332412	FALSE	FALSE	FALSE	FALSE	FALSE	FALSE	39	42	42	42	44	42	40	42	39	40	39	42	40	44	40
C9JIF9;P13798;H7C1U0	C9JIF9;P13798;H7C1U0	>tr|C9JIF9|C9JIF9_HUMAN Isoform of P13798, Peptidase_S9 domain-containing protein OS=Homo sapiens (Human) OX=9606 GN=APEH PE=1 SV=1;>sp|P13798|ACPH_HUMAN Acylamino-acid-releasing enzyme OS=Homo sapiens (Human) OX=9606 GN=APEH PE=1 SV=4;>tr|H7C1U0|H7C1U0_HUMAN Isoform of P13798, Acylamino-acid-releasing enzyme (Fragment) OS=Homo sapiens (Human) OX=9606 GN=APEH PE=1 SV=1	APEH	10	1	2	1	2	1	2	-0.163749	0	-0.116778	-0.0549493	-0.0910073	-0.114174	0.000738251	1	0.0798453	0.33053	0.174589	0.0170747	0.00779532	1	0.169042	0.702376	0.571094	0.106642	FALSE	FALSE	FALSE	FALSE	FALSE	FALSE	25	23	21	21	19	24	24	19	25	14	25	19	22	21	23
A0A0C4DG97;A0A0A0MRS5;F8W946;Q9BXM9-2;Q9BXM9;Q8N450;C9JD05	A0A0C4DG97;A0A0A0MRS5;F8W946;Q9BXM9-2;Q9BXM9;Q8N450;C9JD05	>tr|A0A0C4DG97|A0A0C4DG97_HUMAN Isoform of Q9BXM9, FSD1-like protein OS=Homo sapiens (Human) OX=9606 GN=FSD1L PE=1 SV=1;>tr|A0A0A0MRS5|A0A0A0MRS5_HUMAN Isoform of Q9BXM9, FSD1-like protein OS=Homo sapiens (Human) OX=9606 GN=FSD1L PE=1 SV=1;>tr|F8W946|F8W946_HUMAN Isoform of Q9BXM9, FSD1-like protein OS=Homo sapiens (Human) OX=9606 GN=FSD1L PE=1 SV=1;>sp|Q9BXM9-2|FSD1L-2_HUMAN Isoform of Q9BXM9, I…	FSD1L	6	2	3	4	3	3	3	-4.71351e-17	-0.0392744	-0.0435846	0.00761792	9.73096e-19	0	1	0.14944	0.215819	0.706241	1	1	1	0.63109	0.38693	1	1	1	FALSE	FALSE	FALSE	FALSE	FALSE	FALSE	15	14	17	16	15	16	17	15	17	14	16	14	17	14	16
Q08623-3;Q08623;Q08623-4;A0A590UJH7;Q08623-2	Q08623-3;Q08623;Q08623-4;A0A590UJH7;Q08623-2	>sp|Q08623-3|HDHD1-3_HUMAN Isoform of Q08623, Isoform 3 of Pseudouridine-5'-phosphatase OS=Homo sapiens (Human) OX=9606 GN=PUDP PE=1 SV=3;>sp|Q08623|HDHD1_HUMAN Pseudouridine-5'-phosphatase OS=Homo sapiens (Human) OX=9606 GN=PUDP PE=1 SV=3;>sp|Q08623-4|HDHD1-4_HUMAN Isoform of Q08623, Isoform 4 of Pseudouridine-5'-phosphatase OS=Homo sapiens (Human) OX=9606 GN=PUDP PE=1 SV=3;>tr|A0A590UJH7|A0A590…	PUDP	2	1	1	1	1	1	1	0	-0.087499	1.12833e-17	-9.02013e-16	-0.813004	0.152858	1	0.268187	1	1	1.44944e-06	0.174362	1	0.872947	1	1	7.85432e-05	0.577449	FALSE	FALSE	FALSE	FALSE	TRUE	FALSE	3	3	3	3	3	4	4	3	3	3	3	3	3	3	3
Q16352	Q16352	>sp|Q16352|AINX_HUMAN Alpha-internexin OS=Homo sapiens (Human) OX=9606 GN=INA PE=1 SV=2	INA	25	20	20	21	20	20	21	0.0708515	0.176158	0.0653731	3.7432e-17	0.0068874	1.65429e-16	0.0259596	0.000554578	0.192672	1	0.725792	1	0.103731	0.021233	0.351162	1	1	1	FALSE	FALSE	FALSE	FALSE	FALSE	FALSE	68	67	64	70	69	70	68	70	71	70	66	70	66	69	67
P35579;P35579-2	P35579;P35579-2	>sp|P35579|MYH9_HUMAN Myosin-9 OS=Homo sapiens (Human) OX=9606 GN=MYH9 PE=1 SV=4;>sp|P35579-2|MYH9-2_HUMAN Isoform of P35579, Isoform 2 of Myosin-9 OS=Homo sapiens (Human) OX=9606 GN=MYH9 PE=1 SV=4	MYH9	77	30	32	33	32	32	31	0.107493	0.327962	0.516706	0.396332	-4.09308e-14	-0.18493	0.296693	0.030927	1.15025e-05	0.000729169	1	0.0535763	0.610392	0.265221	0.000108063	0.00902975	1	0.247834	FALSE	FALSE	TRUE	TRUE	FALSE	FALSE	153	152	140	158	129	153	135	170	126	162	152	166	121	158	92
E5RGX5;Q93045;Q93045-2	E5RGX5;Q93045;Q93045-2	>tr|E5RGX5|E5RGX5_HUMAN Isoform of Q93045, Stathmin OS=Homo sapiens (Human) OX=9606 GN=STMN2 PE=1 SV=1;>sp|Q93045|STMN2_HUMAN Stathmin-2 OS=Homo sapiens (Human) OX=9606 GN=STMN2 PE=1 SV=3;>sp|Q93045-2|STMN2-2_HUMAN Isoform of Q93045, Isoform 2 of Stathmin-2 OS=Homo sapiens (Human) OX=9606 GN=STMN2 PE=1 SV=3	STMN2	4	2	2	2	2	2	2	0.195074	0.349104	2.58544e-19	0.0212385	0.261435	0.163147	0.000107339	0.00131161	1	0.633674	0.0108726	0.0995439	0.00183931	0.0377053	1	1	0.0884589	0.385906	TRUE	FALSE	FALSE	FALSE	FALSE	FALSE	10	9	9	9	10	8	11	11	9	8	10	9	10	11	10
Q8IYB4-4;Q8IYB4-5;Q8IYB4-3;Q8IYB4-6;Q8IYB4-2;Q8IYB4;Q8IYB4-8;Q8IYB4-7	Q8IYB4-4;Q8IYB4-5;Q8IYB4-3;Q8IYB4-6;Q8IYB4-2;Q8IYB4;Q8IYB4-8;Q8IYB4-7	>sp|Q8IYB4-4|PEX5R-4_HUMAN Isoform of Q8IYB4, Isoform 4 of PEX5-related protein OS=Homo sapiens (Human) OX=9606 GN=PEX5L PE=1 SV=2;>sp|Q8IYB4-5|PEX5R-5_HUMAN Isoform of Q8IYB4, Isoform 5 of PEX5-related protein OS=Homo sapiens (Human) OX=9606 GN=PEX5L PE=1 SV=2;>sp|Q8IYB4-3|PEX5R-3_HUMAN Isoform of Q8IYB4, Isoform 3 of PEX5-related protein OS=Homo sapiens (Human) OX=9606 GN=PEX5L PE=1 SV=2;>sp|Q8…	PEX5L	3	1	1	1	1	2	1	-0.227104	-7.72734e-17	-0.383506	-0.315988	5.30464e-18	-0.23629	0.00458561	1	0.00887833	0.00502502	1	0.0240262	0.0315831	1	0.0267656	0.0364568	1	0.137265	FALSE	FALSE	FALSE	FALSE	FALSE	FALSE	6	6	5	6	7	7	5	5	5	5	5	4	6	6	5
F8W6L3;Q07866-8;G5E9S8;G3V2E7;G3V3H3;G3V5R9;E7EVH7;Q07866-2;Q07866-3;Q07866;Q07866-7;Q07866-5;Q07866-10;Q07866-6;Q07866-4;Q07866-9	F8W6L3;Q07866-8;G5E9S8;G3V2E7;G3V3H3;G3V5R9;E7EVH7;Q07866-2;Q07866-3;Q07866;Q07866-7;Q07866-5;Q07866-10;Q07866-6;Q07866-4;Q07866-9	>tr|F8W6L3|F8W6L3_HUMAN Isoform of Q07866, Kinesin light chain 1 OS=Homo sapiens (Human) OX=9606 GN=KLC1 PE=1 SV=1;>sp|Q07866-8|KLC1-8_HUMAN Isoform of Q07866, Isoform S of Kinesin light chain 1 OS=Homo sapiens (Human) OX=9606 GN=KLC1 PE=1 SV=2;>tr|G5E9S8|G5E9S8_HUMAN Isoform of Q07866, Kinesin light chain 1 OS=Homo sapiens (Human) OX=9606 GN=KLC1 PE=1 SV=1;>tr|G3V2E7|G3V2E7_HUMAN Isoform of Q078…	KLC1;ENSG00000256500	27	21	22	21	22	22	22	1.25514e-16	0.0549009	-0.0496337	1.2405e-17	0.0300309	2.51699e-14	1	0.0893315	0.196166	1	0.277489	0.999999	1	0.464361	0.355715	1	0.778271	1	FALSE	FALSE	FALSE	FALSE	FALSE	FALSE	77	75	78	78	79	79	78	79	77	76	76	73	78	76	79
Q9UNE7;Q9UNE7-2;H3BTA3	Q9UNE7;Q9UNE7-2;H3BTA3	>sp|Q9UNE7|CHIP_HUMAN E3 ubiquitin-protein ligase CHIP OS=Homo sapiens (Human) OX=9606 GN=STUB1 PE=1 SV=2;>sp|Q9UNE7-2|CHIP-2_HUMAN Isoform of Q9UNE7, Isoform 2 of E3 ubiquitin-protein ligase CHIP OS=Homo sapiens (Human) OX=9606 GN=STUB1 PE=1 SV=2;>tr|H3BTA3|H3BTA3_HUMAN Isoform of Q9UNE7, U-box domain-containing protein (Fragment) OS=Homo sapiens (Human) OX=9606 GN=STUB1 PE=1 SV=1	STUB1	6	2	2	2	2	2	2	-6.67347e-17	0	9.43973e-18	-9.52027e-13	0	-0.0240455	1	1	1	0.999998	1	0.495906	1	1	1	1	1	1	FALSE	FALSE	FALSE	FALSE	FALSE	FALSE	15	13	12	14	9	14	10	14	10	15	10	13	11	13	13
O43765;K7EMD6	O43765;K7EMD6	>sp|O43765|SGTA_HUMAN Small glutamine-rich tetratricopeptide repeat-containing protein alpha OS=Homo sapiens (Human) OX=9606 GN=SGTA PE=1 SV=1;>tr|K7EMD6|K7EMD6_HUMAN Isoform of O43765, TPR_REGION domain-containing protein (Fragment) OS=Homo sapiens (Human) OX=9606 GN=SGTA PE=1 SV=1	SGTA	7	6	6	6	6	6	6	0.0740496	0.138333	-8.35928e-19	0	0.209058	1.65551e-17	0.0438395	0.00304622	1	1	0.00199232	1	0.151414	0.0669935	1	1	0.0262475	1	FALSE	FALSE	FALSE	FALSE	FALSE	FALSE	20	20	20	20	21	21	20	21	19	21	20	20	20	21	21
P26038	P26038	>sp|P26038|MOES_HUMAN Moesin OS=Homo sapiens (Human) OX=9606 GN=MSN PE=1 SV=3	MSN	33	20	23	23	23	25	23	2.18654e-14	2.31712e-16	6.31427e-16	0.0988489	5.36422e-17	2.9631e-18	1	1	1	0.29064	1	1	1	1	1	0.641327	1	1	FALSE	FALSE	FALSE	FALSE	FALSE	FALSE	86	87	77	88	74	83	71	86	44	79	75	85	77	86	76
Q9H3S7	Q9H3S7	>sp|Q9H3S7|PTN23_HUMAN Tyrosine-protein phosphatase non-receptor type 23 OS=Homo sapiens (Human) OX=9606 GN=PTPN23 PE=1 SV=1	PTPN23	10	1	1	1	1	1	1	-0.0556858	0	0	-0.00126848	-0.0942022	0	0.304777	1	1	0.909216	0.240957	1	0.621787	1	1	1	0.701144	1	FALSE	FALSE	FALSE	FALSE	FALSE	FALSE	25	14	21	16	21	14	18	17	15	11	12	14	12	16	13
O60282;A0A0G2JMZ6;O60282-2	O60282;A0A0G2JMZ6;O60282-2	>sp|O60282|KIF5C_HUMAN Kinesin heavy chain isoform 5C OS=Homo sapiens (Human) OX=9606 GN=KIF5C PE=1 SV=1;>tr|A0A0G2JMZ6|A0A0G2JMZ6_HUMAN Isoform of O60282, Kinesin-like protein (Fragment) OS=Homo sapiens (Human) OX=9606 GN=KIF5C PE=1 SV=1;>sp|O60282-2|KIF5C-2_HUMAN Isoform of O60282, Isoform 2 of Kinesin heavy chain isoform 5C OS=Homo sapiens (Human) OX=9606 GN=KIF5C PE=1 SV=1	KIF5C	49	25	27	26	26	27	27	0	0.0570767	-0.0785729	-1.26398e-17	1.16829e-17	0	1	0.118855	0.082562	1	1	1	1	0.552533	0.173508	1	1	1	FALSE	FALSE	FALSE	FALSE	FALSE	FALSE	105	97	101	107	104	100	102	103	101	98	106	101	104	100	106
Q9NT62;Q9NT62-2	Q9NT62;Q9NT62-2	>sp|Q9NT62|ATG3_HUMAN Ubiquitin-like-conjugating enzyme ATG3 OS=Homo sapiens (Human) OX=9606 GN=ATG3 PE=1 SV=1;>sp|Q9NT62-2|ATG3-2_HUMAN Isoform of Q9NT62, Isoform 2 of Ubiquitin-like-conjugating enzyme ATG3 OS=Homo sapiens (Human) OX=9606 GN=ATG3 PE=1 SV=1	ATG3	5	2	3	2	3	3	3	-0.0714703	0	-0.249253	-0.11757	-0.0777238	-0.0396333	0.100928	1	1.58028e-05	0.00565231	0.0272894	0.199797	0.273837	1	0.000141482	0.0392248	0.167111	0.636074	FALSE	FALSE	FALSE	FALSE	FALSE	FALSE	13	13	12	13	11	14	14	13	14	11	12	14	12	12	12
E7EW77;E7EP65;A0A0C4DG21;F8WAL6;Q9NYB9-2;Q9NYB9-4;Q9NYB9;E9PEZ7;B7Z836;Q9NYB9-3	E7EW77;E7EP65;A0A0C4DG21;F8WAL6;Q9NYB9-2;Q9NYB9-4;Q9NYB9;E9PEZ7;B7Z836;Q9NYB9-3	>tr|E7EW77|E7EW77_HUMAN Isoform of Q9NYB9, Abl interactor 2 OS=Homo sapiens (Human) OX=9606 GN=ABI2 PE=1 SV=1;>tr|E7EP65|E7EP65_HUMAN Isoform of Q9NYB9, Abl interactor 2 (Fragment) OS=Homo sapiens (Human) OX=9606 GN=ABI2 PE=1 SV=1;>tr|A0A0C4DG21|A0A0C4DG21_HUMAN Isoform of Q9NYB9, Abl interactor 2 OS=Homo sapiens (Human) OX=9606 GN=ABI2 PE=1 SV=1;>tr|F8WAL6|F8WAL6_HUMAN Isoform of Q9NYB9, Abl int…	ABI2	10	4	5	5	4	4	5	-0.00865238	0	-0.0616989	6.42742e-16	1.62454e-17	-0.00798465	0.454409	1	0.0241708	1	1	0.587235	0.841053	1	0.0624809	1	1	1	FALSE	FALSE	FALSE	FALSE	FALSE	FALSE	21	22	19	19	21	22	22	24	21	22	21	21	22	17	19
B4DJV2;O75390;A0A0C4DGI3	B4DJV2;O75390;A0A0C4DGI3	>tr|B4DJV2|B4DJV2_HUMAN Isoform of O75390, Citrate synthase OS=Homo sapiens (Human) OX=9606 GN=CS PE=1 SV=1;>sp|O75390|CISY_HUMAN Citrate synthase, mitochondrial OS=Homo sapiens (Human) OX=9606 GN=CS PE=1 SV=2;>tr|A0A0C4DGI3|A0A0C4DGI3_HUMAN Isoform of O75390, Citrate synthase OS=Homo sapiens (Human) OX=9606 GN=CS PE=1 SV=1	CS	17	14	14	15	15	15	15	0.0126998	-0.0188122	0.149814	0.0755239	-1.12207e-17	0.0889772	0.445603	0.527728	0.000761101	0.0780213	1	0.040258	0.830431	1	0.00356345	0.253569	1	0.199412	FALSE	FALSE	FALSE	FALSE	FALSE	FALSE	48	49	48	47	50	48	48	47	49	48	48	48	48	48	48
Q99574	Q99574	>sp|Q99574|NEUS_HUMAN Neuroserpin OS=Homo sapiens (Human) OX=9606 GN=SERPINI1 PE=1 SV=1	SERPINI1	9	3	3	3	3	3	3	0	0	-7.58075e-19	-2.29623e-18	1.19978e-17	0.26278	1	1	1	1	1	0.277111	1	1	1	1	1	0.797145	FALSE	FALSE	FALSE	FALSE	FALSE	FALSE	26	18	23	18	23	23	23	21	24	18	22	18	23	19	24
P36915;A0A140T8Y2;P36915-2;A2AB27	P36915;A0A140T8Y2;P36915-2;A2AB27	>sp|P36915|GNL1_HUMAN Guanine nucleotide-binding protein-like 1 OS=Homo sapiens (Human) OX=9606 GN=GNL1 PE=1 SV=2;>tr|A0A140T8Y2|A0A140T8Y2_HUMAN Isoform of P36915, CP-type G domain-containing protein (Fragment) OS=Homo sapiens (Human) OX=9606 GN=GNL1 PE=1 SV=1;>sp|P36915-2|GNL1-2_HUMAN Isoform of P36915, Isoform 2 of Guanine nucleotide-binding protein-like 1 OS=Homo sapiens (Human) OX=9606 GN=GN…	GNL1	10	4	4	4	4	4	4	-0.144644	-0.0247746	-0.373315	-0.0396135	-0.184517	-9.53257e-15	0.000736621	0.450651	4.7291e-06	0.257996	0.000658556	1	0.00779532	1	5.09672e-05	0.592978	0.0115074	1	FALSE	FALSE	TRUE	FALSE	FALSE	FALSE	27	27	27	26	29	24	27	26	28	23	28	26	27	28	29
F8W1R7;G3V1V0;P60660-2;P60660;G3V1Y7;J3KND3;G8JLA2;B7Z6Z4;F8VPF3;F8VZU9;F8W180	F8W1R7;G3V1V0;P60660-2;P60660;G3V1Y7;J3KND3;G8JLA2;B7Z6Z4;F8VPF3;F8VZU9;F8W180	>tr|F8W1R7|F8W1R7_HUMAN Isoform of P60660, Myosin light polypeptide 6 OS=Homo sapiens (Human) OX=9606 GN=MYL6 PE=1 SV=1;>tr|G3V1V0|G3V1V0_HUMAN Isoform of P60660, Myosin light polypeptide 6 OS=Homo sapiens (Human) OX=9606 GN=MYL6 PE=1 SV=1;>sp|P60660-2|MYL6-2_HUMAN Isoform of P60660, Isoform Smooth muscle of Myosin light polypeptide 6 OS=Homo sapiens (Human) OX=9606 GN=MYL6 PE=1 SV=2;>sp|P60660|M…	MYL6	6	6	6	6	6	6	6	0.176616	0.0677747	0.274506	0.243842	0.0132087	0.0459881	0.000804242	0.420971	0.000276182	0.00156948	0.661103	0.374356	0.00834401	1	0.00155628	0.0157112	1	0.983697	TRUE	FALSE	TRUE	FALSE	FALSE	FALSE	18	18	18	18	18	18	17	18	18	18	17	18	18	18	16
O60313-2;O60313;O60313-10;A0A2R8YDM2;O60313-11;C9JMB8;E5KLJ9;O60313-9;A0A2R8Y3X5;A0A2R8YE78;O60313-13;A0A2R8YFD1;A0A2R8YGE5	O60313-2;O60313;O60313-10;A0A2R8YDM2;O60313-11;C9JMB8;E5KLJ9;O60313-9;A0A2R8Y3X5;A0A2R8YE78;O60313-13;A0A2R8YFD1;A0A2R8YGE5	>sp|O60313-2|OPA1-2_HUMAN Isoform of O60313, Isoform 2 of Dynamin-like 120 kDa protein, mitochondrial OS=Homo sapiens (Human) OX=9606 GN=OPA1 PE=1 SV=3;>sp|O60313|OPA1_HUMAN Dynamin-like 120 kDa protein, mitochondrial OS=Homo sapiens (Human) OX=9606 GN=OPA1 PE=1 SV=3;>sp|O60313-10|OPA1-10_HUMAN Isoform of O60313, Isoform 4 of Dynamin-like 120 kDa protein, mitochondrial OS=Homo sapiens (Human) OX=…	OPA1	42	27	32	30	31	32	29	1.90497e-14	1.86765e-14	0.0436571	0.085708	-1.85113e-15	-1.46513e-18	0.999999	0.999999	0.216274	0.0384766	1	1	1	1	0.387503	0.156422	1	1	FALSE	FALSE	FALSE	FALSE	FALSE	FALSE	120	115	116	109	117	116	117	115	118	109	115	116	113	116	112
Q5T1B5;Q14642;H0Y2W5	Q5T1B5;Q14642;H0Y2W5	>tr|Q5T1B5|Q5T1B5_HUMAN Isoform of Q14642, IPPc domain-containing protein OS=Homo sapiens (Human) OX=9606 GN=INPP5A PE=1 SV=1;>sp|Q14642|I5P1_HUMAN Inositol polyphosphate-5-phosphatase A OS=Homo sapiens (Human) OX=9606 GN=INPP5A PE=1 SV=1;>tr|H0Y2W5|H0Y2W5_HUMAN Isoform of Q14642, IPPc domain-containing protein (Fragment) OS=Homo sapiens (Human) OX=9606 GN=INPP5A PE=1 SV=1	INPP5A	8	3	3	3	3	3	3	0	-1.90538e-18	0.0376065	-0.0390207	-8.29311e-17	-3.48391e-17	1	1	0.327585	0.313883	1	1	1	1	0.551305	0.677399	1	1	FALSE	FALSE	FALSE	FALSE	FALSE	FALSE	16	15	14	12	14	14	14	14	16	13	13	17	17	14	17
Q8IWT6	Q8IWT6	>sp|Q8IWT6|LRC8A_HUMAN Volume-regulated anion channel subunit LRRC8A OS=Homo sapiens (Human) OX=9606 GN=LRRC8A PE=1 SV=1	LRRC8A	8	2	2	2	2	2	2	0.0288465	0	0.253149	0.216905	4.56863e-17	-3.9387e-18	0.360605	1	0.000554217	0.000579884	1	1	0.706839	1	0.00275277	0.00767745	1	1	FALSE	FALSE	FALSE	FALSE	FALSE	FALSE	16	15	14	17	15	13	15	14	7	14	12	14	12	16	8
Q16401;Q16401-2	Q16401;Q16401-2	>sp|Q16401|PSMD5_HUMAN 26S proteasome non-ATPase regulatory subunit 5 OS=Homo sapiens (Human) OX=9606 GN=PSMD5 PE=1 SV=3;>sp|Q16401-2|PSMD5-2_HUMAN Isoform of Q16401, Isoform 2 of 26S proteasome non-ATPase regulatory subunit 5 OS=Homo sapiens (Human) OX=9606 GN=PSMD5 PE=1 SV=3	PSMD5	12	6	7	7	8	7	6	-0.167468	3.62302e-18	-0.218481	-0.087291	-0.0184706	-0.423199	0.00111432	1	5.77747e-05	0.0781309	0.575382	8.25347e-11	0.010608	1	0.000422007	0.253639	1	1.69078e-08	FALSE	FALSE	FALSE	FALSE	FALSE	TRUE	35	27	34	27	35	28	33	28	26	22	32	29	31	31	32
P26641;P26641-2	P26641;P26641-2	>sp|P26641|EF1G_HUMAN Elongation factor 1-gamma OS=Homo sapiens (Human) OX=9606 GN=EEF1G PE=1 SV=3;>sp|P26641-2|EF1G-2_HUMAN Isoform of P26641, Isoform 2 of Elongation factor 1-gamma OS=Homo sapiens (Human) OX=9606 GN=EEF1G PE=1 SV=3	EEF1G	13	10	10	12	11	11	11	-0.031415	-0.0603201	-2.08675e-16	-0.0508533	-0.0062705	0.0319021	0.107079	0.0115383	1	0.0159895	0.57068	0.239607	0.284686	0.143426	1	0.0821788	1	0.716571	FALSE	FALSE	FALSE	FALSE	FALSE	FALSE	39	39	39	38	37	39	35	37	36	38	34	38	37	38	36
Q5QPM7;Q92530;H0Y555;F5H4Z3	Q5QPM7;Q92530;H0Y555;F5H4Z3	>tr|Q5QPM7|Q5QPM7_HUMAN Isoform of Q92530, Proteasome inhibitor PI31 subunit OS=Homo sapiens (Human) OX=9606 GN=PSMF1 PE=1 SV=2;>sp|Q92530|PSMF1_HUMAN Proteasome inhibitor PI31 subunit OS=Homo sapiens (Human) OX=9606 GN=PSMF1 PE=1 SV=2;>tr|H0Y555|H0Y555_HUMAN Isoform of Q92530, PI31_Prot_C domain-containing protein (Fragment) OS=Homo sapiens (Human) OX=9606 GN=PSMF1 PE=1 SV=1;>tr|F5H4Z3|F5H4Z3_HU…	PSMF1	3	1	2	1	2	2	2	-0.0951033	-7.1477e-17	-0.0499617	-0.312243	0	-0.0586277	0.0310553	1	0.282807	0.000153101	1	0.258173	0.11817	1	0.485395	0.00303415	1	0.753245	FALSE	FALSE	FALSE	TRUE	FALSE	FALSE	9	8	9	9	9	9	9	9	6	7	6	9	9	8	9
E5RGR0;O75608-2;O75608;A0A087X1K9;B4DP64	E5RGR0;O75608-2;O75608;A0A087X1K9;B4DP64	>tr|E5RGR0|E5RGR0_HUMAN Isoform of O75608, Acyl-protein thioesterase 1 (Fragment) OS=Homo sapiens (Human) OX=9606 GN=LYPLA1 PE=1 SV=1;>sp|O75608-2|LYPA1-2_HUMAN Isoform of O75608, Isoform 2 of Acyl-protein thioesterase 1 OS=Homo sapiens (Human) OX=9606 GN=LYPLA1 PE=1 SV=1;>sp|O75608|LYPA1_HUMAN Acyl-protein thioesterase 1 OS=Homo sapiens (Human) OX=9606 GN=LYPLA1 PE=1 SV=1;>tr|A0A087X1K9|A0A087X1…	LYPLA1	4	3	3	3	3	3	3	-0.0667027	-1.52137e-16	-0.135283	-0.110393	-3.13151e-17	-5.00395e-18	0.0186012	1	5.72039e-05	0.00729304	1	1	0.083944	1	0.000419986	0.0469556	1	1	FALSE	FALSE	FALSE	FALSE	FALSE	FALSE	12	11	10	10	12	11	12	10	12	11	12	12	11	10	12
B6VEX4;A0A0A0MRT6;Q8IZP0-10;Q8IZP0-8;Q8IZP0-7;Q8IZP0-2;Q8IZP0-4;Q8IZP0-3;Q8IZP0-5;Q8IZP0-6;Q8IZP0-9;Q8IZP0-12;Q8IZP0	B6VEX4;A0A0A0MRT6;Q8IZP0-10;Q8IZP0-8;Q8IZP0-7;Q8IZP0-2;Q8IZP0-4;Q8IZP0-3;Q8IZP0-5;Q8IZP0-6;Q8IZP0-9;Q8IZP0-12;Q8IZP0	>tr|B6VEX4|B6VEX4_HUMAN Isoform of Q8IZP0, Abl interactor 1 OS=Homo sapiens (Human) OX=9606 GN=ABI1 PE=1 SV=1;>tr|A0A0A0MRT6|A0A0A0MRT6_HUMAN Isoform of Q8IZP0, Abl interactor 1 OS=Homo sapiens (Human) OX=9606 GN=ABI1 PE=1 SV=1;>sp|Q8IZP0-10|ABI1-10_HUMAN Isoform of Q8IZP0, Isoform 10 of Abl interactor 1 OS=Homo sapiens (Human) OX=9606 GN=ABI1 PE=1 SV=4;>sp|Q8IZP0-8|ABI1-8_HUMAN Isoform of Q8IZP0…	ABI1	4	2	3	3	2	3	3	6.08305e-19	2.30689e-06	1.07167e-17	0.103112	0	-9.50953e-19	1	0.995076	1	0.0598124	1	1	1	1	1	0.209423	1	1	FALSE	FALSE	FALSE	FALSE	FALSE	FALSE	11	11	11	11	10	11	11	10	6	12	10	9	8	12	12
P23381;P23381-2;G3V3H8;G3V3Y5;G3V277	P23381;P23381-2;G3V3H8;G3V3Y5;G3V277	>sp|P23381|SYWC_HUMAN Tryptophan--tRNA ligase, cytoplasmic OS=Homo sapiens (Human) OX=9606 GN=WARS PE=1 SV=2;>sp|P23381-2|SYWC-2_HUMAN Isoform of P23381, Isoform 2 of Tryptophan--tRNA ligase, cytoplasmic OS=Homo sapiens (Human) OX=9606 GN=WARS PE=1 SV=2;>tr|G3V3H8|G3V3H8_HUMAN Isoform of P23381, Tryptophanyl-tRNA synthetase 1 (Fragment) OS=Homo sapiens (Human) OX=9606 GN=WARS1 PE=1 SV=8;>tr|G3V3Y…	WARS;WARS1	12	9	9	9	9	9	9	-0.119079	-2.09282e-14	-0.255606	-4.6779e-15	6.40248e-18	-0.329299	0.0444699	1	2.20813e-05	1	1	7.38152e-07	0.153193	1	0.000191684	1	1	3.65004e-05	FALSE	FALSE	TRUE	FALSE	FALSE	TRUE	30	30	30	30	30	29	31	30	30	30	30	31	30	30	30
Q9Y5P6;Q9Y5P6-2	Q9Y5P6;Q9Y5P6-2	>sp|Q9Y5P6|GMPPB_HUMAN Mannose-1-phosphate guanyltransferase beta OS=Homo sapiens (Human) OX=9606 GN=GMPPB PE=1 SV=2;>sp|Q9Y5P6-2|GMPPB-2_HUMAN Isoform of Q9Y5P6, Isoform 2 of Mannose-1-phosphate guanyltransferase beta OS=Homo sapiens (Human) OX=9606 GN=GMPPB PE=1 SV=2	GMPPB	3	1	2	1	2	1	1	0	-0.37273	0	-0.273988	0	-0.198865	1	0.00208798	1	0.00110265	1	0.0432332	1	0.0542684	1	0.0123159	1	0.209802	FALSE	FALSE	FALSE	FALSE	FALSE	FALSE	7	7	6	9	7	8	6	9	4	4	6	7	5	6	6
A0A087WVZ9;P19388;A0A087WWX0;A0A0A0MQR7	A0A087WVZ9;P19388;A0A087WWX0;A0A0A0MQR7	>tr|A0A087WVZ9|A0A087WVZ9_HUMAN Isoform of P19388, DNA-directed RNA polymerases I, II, and III subunit RPABC1 OS=Homo sapiens (Human) OX=9606 GN=POLR2E PE=1 SV=1;>sp|P19388|RPAB1_HUMAN DNA-directed RNA polymerases I, II, and III subunit RPABC1 OS=Homo sapiens (Human) OX=9606 GN=POLR2E PE=1 SV=4;>tr|A0A087WWX0|A0A087WWX0_HUMAN Isoform of P19388, RNA_pol_Rpb5_C domain-containing protein (Fragment) …	POLR2E	3	1	1	1	1	1	1	0	4.45804e-16	0.338753	0	-1.1552e-18	-8.36117e-16	1	1	0.000434319	1	1	1	1	1	0.00229707	1	1	1	FALSE	FALSE	TRUE	FALSE	FALSE	FALSE	7	7	7	6	7	8	7	7	6	6	7	9	7	7	6
Q7L2H7;Q7L2H7-2;H0YCQ8	Q7L2H7;Q7L2H7-2;H0YCQ8	>sp|Q7L2H7|EIF3M_HUMAN Eukaryotic translation initiation factor 3 subunit M OS=Homo sapiens (Human) OX=9606 GN=EIF3M PE=1 SV=1;>sp|Q7L2H7-2|EIF3M-2_HUMAN Isoform of Q7L2H7, Isoform 2 of Eukaryotic translation initiation factor 3 subunit M OS=Homo sapiens (Human) OX=9606 GN=EIF3M PE=1 SV=1;>tr|H0YCQ8|H0YCQ8_HUMAN Isoform of Q7L2H7, PCI domain-containing protein (Fragment) OS=Homo sapiens (Human) O…	EIF3M	9	4	4	4	4	4	4	6.92961e-16	7.25428e-17	0.0822507	0.20673	-0.07815	-9.33995e-18	1	1	0.0348891	3.61228e-05	0.144717	1	1	1	0.0849474	0.000969915	0.501965	1	FALSE	FALSE	FALSE	FALSE	FALSE	FALSE	19	22	20	19	17	15	17	17	17	19	16	17	17	16	18
A0A0D9SFK2;Q92614-4;Q92614;Q92614-3;Q92614-2;Q92614-5	A0A0D9SFK2;Q92614-4;Q92614;Q92614-3;Q92614-2;Q92614-5	>tr|A0A0D9SFK2|A0A0D9SFK2_HUMAN Isoform of Q92614, Unconventional myosin-XVIIIa OS=Homo sapiens (Human) OX=9606 GN=MYO18A PE=1 SV=1;>sp|Q92614-4|MY18A-4_HUMAN Isoform of Q92614, Isoform 4 of Unconventional myosin-XVIIIa OS=Homo sapiens (Human) OX=9606 GN=MYO18A PE=1 SV=3;>sp|Q92614|MY18A_HUMAN Unconventional myosin-XVIIIa OS=Homo sapiens (Human) OX=9606 GN=MYO18A PE=1 SV=3;>sp|Q92614-3|MY18A-3_HU…	MYO18A	26	9	12	12	11	10	13	1.51607e-18	0.0416033	0.117803	0.0613866	-0.0928072	-0.15664	1	0.318332	0.0661863	0.285134	0.0594522	0.0347911	1	0.978613	0.144627	0.636018	0.277186	0.179462	FALSE	FALSE	FALSE	FALSE	FALSE	FALSE	67	64	68	65	64	62	71	68	70	67	65	65	67	60	53
D6RAA6;P57088;H0Y8N0	D6RAA6;P57088;H0Y8N0	>tr|D6RAA6|D6RAA6_HUMAN Isoform of P57088, Transmembrane protein 33 (Fragment) OS=Homo sapiens (Human) OX=9606 GN=TMEM33 PE=1 SV=1;>sp|P57088|TMM33_HUMAN Transmembrane protein 33 OS=Homo sapiens (Human) OX=9606 GN=TMEM33 PE=1 SV=2;>tr|H0Y8N0|H0Y8N0_HUMAN Isoform of P57088, Transmembrane protein 33 (Fragment) OS=Homo sapiens (Human) OX=9606 GN=TMEM33 PE=1 SV=1	TMEM33	6	3	3	3	3	3	3	0.165234	0.0679257	0.405773	0.190667	0.227673	-2.43235e-18	0.0173338	0.186555	2.44901e-07	0.00196665	0.00070291	1	0.0807695	0.716592	4.09028e-06	0.0187713	0.0119141	1	FALSE	FALSE	TRUE	FALSE	FALSE	FALSE	14	13	12	13	11	16	13	15	14	16	13	17	15	12	13
P08138-2;P08138	P08138-2;P08138	>sp|P08138-2|TNR16-2_HUMAN Isoform of P08138, Isoform 2 of Tumor necrosis factor receptor superfamily member 16 OS=Homo sapiens (Human) OX=9606 GN=NGFR PE=1 SV=1;>sp|P08138|TNR16_HUMAN Tumor necrosis factor receptor superfamily member 16 OS=Homo sapiens (Human) OX=9606 GN=NGFR PE=1 SV=1	NGFR	1	1	1	1	1	1	1	0	1.91681e-18	0	-1.6568e-22	0	0.650436	1	1	1	1	1	0.0073421	1	1	1	1	1	0.0558545	FALSE	FALSE	FALSE	FALSE	FALSE	FALSE	3	3	3	3	3	3	3	3	3	3	3	3	3	3	3
P13639	P13639	>sp|P13639|EF2_HUMAN Elongation factor 2 OS=Homo sapiens (Human) OX=9606 GN=EEF2 PE=1 SV=4	EEF2	39	26	26	27	26	27	27	-0.0816801	-2.7851e-16	-4.49098e-18	-0.0787895	0	-0.0978049	0.0120866	1	1	0.169997	1	0.0973946	0.0625769	1	1	0.439604	1	0.380894	FALSE	FALSE	FALSE	FALSE	FALSE	FALSE	111	101	109	105	110	101	110	103	104	99	101	108	106	102	105
O14818;O14818-2;H0Y586	O14818;O14818-2;H0Y586	>sp|O14818|PSA7_HUMAN Proteasome subunit alpha type-7 OS=Homo sapiens (Human) OX=9606 GN=PSMA7 PE=1 SV=1;>sp|O14818-2|PSA7-2_HUMAN Isoform of O14818, Isoform 2 of Proteasome subunit alpha type-7 OS=Homo sapiens (Human) OX=9606 GN=PSMA7 PE=1 SV=1;>tr|H0Y586|H0Y586_HUMAN Isoform of O14818, Proteasome endopeptidase complex (Fragment) OS=Homo sapiens (Human) OX=9606 GN=PSMA7 PE=1 SV=1	PSMA7	13	8	9	9	8	9	9	-0.0198656	-0.0552676	-1.19514e-14	0	0	5.45745e-16	0.176009	0.0167385	1	1	1	1	0.411514	0.181959	1	1	1	1	FALSE	FALSE	FALSE	FALSE	FALSE	FALSE	33	33	35	34	35	34	37	35	30	33	34	34	34	33	33
O94973;A0A0G2JS82;O94973-2;O94973-3;A0A0G2JQM1	O94973;A0A0G2JS82;O94973-2;O94973-3;A0A0G2JQM1	>sp|O94973|AP2A2_HUMAN AP-2 complex subunit alpha-2 OS=Homo sapiens (Human) OX=9606 GN=AP2A2 PE=1 SV=2;>tr|A0A0G2JS82|A0A0G2JS82_HUMAN Isoform of O94973, Alpha_adaptinC2 domain-containing protein OS=Homo sapiens (Human) OX=9606 GN=AP2A2 PE=1 SV=1;>sp|O94973-2|AP2A2-2_HUMAN Isoform of O94973, Isoform 2 of AP-2 complex subunit alpha-2 OS=Homo sapiens (Human) OX=9606 GN=AP2A2 PE=1 SV=2;>sp|O94973-3|…	AP2A2	31	22	22	22	22	22	22	-0.0343044	2.2736e-17	-4.65996e-15	0	-0.0187383	-0.10348	0.219183	1	1	1	0.57913	0.0906884	0.487154	1	1	1	1	0.363768	FALSE	FALSE	FALSE	FALSE	FALSE	FALSE	83	83	75	78	77	79	79	81	78	80	74	84	75	78	77
Q9H2W6	Q9H2W6	>sp|Q9H2W6|RM46_HUMAN 39S ribosomal protein L46, mitochondrial OS=Homo sapiens (Human) OX=9606 GN=MRPL46 PE=1 SV=1	MRPL46	3	1	1	1	1	1	1	0	1.71863e-19	0	0	-0.156499	0	1	1	1	1	0.0214182	1	1	1	1	1	0.141306	1	FALSE	FALSE	FALSE	FALSE	FALSE	FALSE	9	7	7	8	7	6	8	7	6	5	8	7	8	6	9
Q9UQ16-3;Q9UQ16-2;Q9UQ16-4;Q9UQ16;E5RHK8;Q9UQ16-5;E5RIK2	Q9UQ16-3;Q9UQ16-2;Q9UQ16-4;Q9UQ16;E5RHK8;Q9UQ16-5;E5RIK2	>sp|Q9UQ16-3|DYN3-3_HUMAN Isoform of Q9UQ16, Isoform 3 of Dynamin-3 OS=Homo sapiens (Human) OX=9606 GN=DNM3 PE=1 SV=4;>sp|Q9UQ16-2|DYN3-2_HUMAN Isoform of Q9UQ16, Isoform 2 of Dynamin-3 OS=Homo sapiens (Human) OX=9606 GN=DNM3 PE=1 SV=4;>sp|Q9UQ16-4|DYN3-4_HUMAN Isoform of Q9UQ16, Isoform 4 of Dynamin-3 OS=Homo sapiens (Human) OX=9606 GN=DNM3 PE=1 SV=4;>sp|Q9UQ16|DYN3_HUMAN Dynamin-3 OS=Homo sapie…	DNM3	37	23	25	24	26	26	26	-0.134872	-4.39014e-17	-0.229348	-0.178805	-9.14697e-17	-0.184475	0.000739616	1	2.97574e-05	6.42217e-07	1	8.97933e-08	0.00779532	1	0.000243516	3.61782e-05	1	6.114e-06	FALSE	FALSE	FALSE	FALSE	FALSE	FALSE	98	92	88	87	95	92	93	93	89	87	85	91	89	93	90
H3BS10;H3BP20;P06865;H3BU85;H3BTD4	H3BS10;H3BP20;P06865;H3BU85;H3BTD4	>tr|H3BS10|H3BS10_HUMAN Isoform of P06865, Beta-hexosaminidase OS=Homo sapiens (Human) OX=9606 GN=HEXA PE=1 SV=1;>tr|H3BP20|H3BP20_HUMAN Isoform of P06865, Beta-hexosaminidase OS=Homo sapiens (Human) OX=9606 GN=HEXA PE=1 SV=1;>sp|P06865|HEXA_HUMAN Beta-hexosaminidase subunit alpha OS=Homo sapiens (Human) OX=9606 GN=HEXA PE=1 SV=2;>tr|H3BU85|H3BU85_HUMAN Isoform of P06865, Beta-hexosaminidase subu…	HEXA	10	2	2	2	2	2	2	0.185549	0	0.349836	0.308234	0.0348345	0.163761	0.000629422	1	0.000794256	0.000201009	0.479543	0.0295587	0.00690804	1	0.00367649	0.00365506	1	0.159952	TRUE	FALSE	TRUE	TRUE	FALSE	FALSE	29	24	30	21	27	24	27	24	30	22	28	22	30	23	28
Q9UM22;Q9UM22-3	Q9UM22;Q9UM22-3	>sp|Q9UM22|EPDR1_HUMAN Mammalian ependymin-related protein 1 OS=Homo sapiens (Human) OX=9606 GN=EPDR1 PE=1 SV=2;>sp|Q9UM22-3|EPDR1-3_HUMAN Isoform of Q9UM22, Isoform 3 of Mammalian ependymin-related protein 1 OS=Homo sapiens (Human) OX=9606 GN=EPDR1 PE=1 SV=2	EPDR1	5	2	2	2	2	2	2	-2.10369e-16	3.98024e-19	-0.126169	-1.17765e-17	-0.107025	0	1	1	0.374738	1	0.284877	1	1	1	0.619	1	0.792031	1	FALSE	FALSE	FALSE	FALSE	FALSE	FALSE	15	10	14	6	11	8	13	6	11	6	13	10	13	8	14
H3BRN4;P80404;H3BNQ7	H3BRN4;P80404;H3BNQ7	>tr|H3BRN4|H3BRN4_HUMAN Isoform of P80404, 4-aminobutyrate aminotransferase, mitochondrial OS=Homo sapiens (Human) OX=9606 GN=ABAT PE=1 SV=1;>sp|P80404|GABT_HUMAN 4-aminobutyrate aminotransferase, mitochondrial OS=Homo sapiens (Human) OX=9606 GN=ABAT PE=1 SV=3;>tr|H3BNQ7|H3BNQ7_HUMAN Isoform of P80404, 4-aminobutyrate aminotransferase, mitochondrial OS=Homo sapiens (Human) OX=9606 GN=ABAT PE=1 SV…	ABAT	16	7	8	7	8	8	8	3.51805e-17	-0.343111	0.316695	0.0255746	-8.10959e-15	1.35636e-17	1	0.010186	0.00563296	0.633627	1	1	1	0.134824	0.0181782	1	1	1	FALSE	FALSE	FALSE	FALSE	FALSE	FALSE	39	40	32	37	33	36	35	31	32	34	33	39	35	32	35
P00390-2;P00390-3;P00390;P00390-5;P00390-4	P00390-2;P00390-3;P00390;P00390-5;P00390-4	>sp|P00390-2|GSHR-2_HUMAN Isoform of P00390, Isoform Cytoplasmic of Glutathione reductase, mitochondrial OS=Homo sapiens (Human) OX=9606 GN=GSR PE=1 SV=2;>sp|P00390-3|GSHR-3_HUMAN Isoform of P00390, Isoform 2 of Glutathione reductase, mitochondrial OS=Homo sapiens (Human) OX=9606 GN=GSR PE=1 SV=2;>sp|P00390|GSHR_HUMAN Glutathione reductase, mitochondrial OS=Homo sapiens (Human) OX=9606 GN=GSR PE=…	GSR	5	3	5	5	5	5	3	-0.162663	-0.0346774	-0.267711	-0.308515	0	-2.36553e-17	8.49682e-05	0.449114	0.000252036	2.62649e-05	1	1	0.00155638	1	0.00145124	0.00077793	1	1	FALSE	FALSE	TRUE	TRUE	FALSE	FALSE	15	15	15	15	15	15	15	15	15	15	15	15	15	15	15
P10809	P10809	>sp|P10809|CH60_HUMAN 60 kDa heat shock protein, mitochondrial OS=Homo sapiens (Human) OX=9606 GN=HSPD1 PE=1 SV=2	HSPD1	35	28	29	29	30	30	30	0.04958	3.34097e-16	0.120644	0.062684	-0.00346278	0.0548026	0.0953406	1	0.0481363	0.224317	0.819625	0.281717	0.263647	1	0.110743	0.534824	1	0.806353	FALSE	FALSE	FALSE	FALSE	FALSE	FALSE	99	96	96	96	95	99	94	96	99	94	95	97	96	96	97
A0A0G2JJD3;O95870-2;O95870;A0A0G2JI89	A0A0G2JJD3;O95870-2;O95870;A0A0G2JI89	>tr|A0A0G2JJD3|A0A0G2JJD3_HUMAN Isoform of O95870, AB hydrolase-1 domain-containing protein OS=Homo sapiens (Human) OX=9606 GN=ABHD16A PE=1 SV=1;>sp|O95870-2|ABHGA-2_HUMAN Isoform of O95870, Isoform 2 of Phosphatidylserine lipase ABHD16A OS=Homo sapiens (Human) OX=9606 GN=ABHD16A PE=1 SV=3;>sp|O95870|ABHGA_HUMAN Phosphatidylserine lipase ABHD16A OS=Homo sapiens (Human) OX=9606 GN=ABHD16A PE=1 SV=…	ABHD16A	9	4	4	4	4	4	4	-3.18417e-18	-0.11394	6.34494e-17	2.01068e-18	-3.10224e-16	-0.122236	1	0.00337044	1	1	1	0.0161662	1	0.0708536	1	1	1	0.102804	FALSE	FALSE	FALSE	FALSE	FALSE	FALSE	22	19	21	22	22	21	22	21	22	21	21	24	21	19	24
M0R3F6;M0R2Z9;Q8IX01-4;Q8IX01-3;Q8IX01	M0R3F6;M0R2Z9;Q8IX01-4;Q8IX01-3;Q8IX01	>tr|M0R3F6|M0R3F6_HUMAN Isoform of Q8IX01, SURP and G-patch domain-containing protein 2 OS=Homo sapiens (Human) OX=9606 GN=SUGP2 PE=1 SV=1;>tr|M0R2Z9|M0R2Z9_HUMAN Isoform of Q8IX01, SURP and G-patch domain-containing protein 2 OS=Homo sapiens (Human) OX=9606 GN=SUGP2 PE=1 SV=1;>sp|Q8IX01-4|SUGP2-4_HUMAN Isoform of Q8IX01, Isoform 4 of SURP and G-patch domain-containing protein 2 OS=Homo sapiens (…	SUGP2	12	2	2	3	3	3	3	-4.63479e-14	5.98234e-15	7.97619e-18	-0.0501301	-0.0958991	-1.54416e-16	0.999999	1	1	0.345739	0.144343	1	1	1	1	0.728766	0.50134	1	FALSE	FALSE	FALSE	FALSE	FALSE	FALSE	24	23	26	18	25	21	27	22	27	23	24	22	23	21	28
P18669	P18669	>sp|P18669|PGAM1_HUMAN Phosphoglycerate mutase 1 OS=Homo sapiens (Human) OX=9606 GN=PGAM1 PE=1 SV=2	PGAM1	15	12	13	13	12	13	12	-1.32452e-17	1.9895e-14	-0.0485225	-0.0620777	0.011638	-1.86566e-17	1	1	0.321272	0.260674	0.664523	1	1	1	0.541328	0.597222	1	1	FALSE	FALSE	FALSE	FALSE	FALSE	FALSE	39	39	38	43	40	40	40	39	38	40	40	38	42	40	41
P09211;A8MX94	P09211;A8MX94	>sp|P09211|GSTP1_HUMAN Glutathione S-transferase P OS=Homo sapiens (Human) OX=9606 GN=GSTP1 PE=1 SV=2;>tr|A8MX94|A8MX94_HUMAN Isoform of P09211, Glutathione S-transferase P OS=Homo sapiens (Human) OX=9606 GN=GSTP1 PE=1 SV=1	GSTP1	11	5	9	6	8	8	6	-0.31202	3.75971e-15	-0.456607	-0.477229	0.0738076	-0.367334	3.72978e-06	1	7.75984e-14	2.74e-11	0.135698	2.13517e-10	0.000127004	1	6.60656e-12	6.56002e-09	0.485335	3.60215e-08	TRUE	FALSE	TRUE	TRUE	FALSE	TRUE	30	29	30	30	30	30	30	30	24	23	30	26	30	28	26
E7EVA0;P27816;P27816-2;P27816-5	E7EVA0;P27816;P27816-2;P27816-5	>tr|E7EVA0|E7EVA0_HUMAN Isoform of P27816, Microtubule-associated protein OS=Homo sapiens (Human) OX=9606 GN=MAP4 PE=1 SV=1;>sp|P27816|MAP4_HUMAN Microtubule-associated protein 4 OS=Homo sapiens (Human) OX=9606 GN=MAP4 PE=1 SV=3;>sp|P27816-2|MAP4-2_HUMAN Isoform of P27816, Isoform 2 of Microtubule-associated protein 4 OS=Homo sapiens (Human) OX=9606 GN=MAP4 PE=1 SV=3;>sp|P27816-5|MAP4-5_HUMAN Iso…	MAP4	23	12	13	13	14	14	14	-0.185034	-0.20911	-8.75269e-19	-0.0700056	-0.307722	-0.30012	0.000525222	0.00592488	1	0.150191	3.70275e-08	0.000103745	0.00611838	0.0967956	1	0.401283	4.71655e-06	0.0019836	TRUE	FALSE	FALSE	FALSE	TRUE	TRUE	55	50	53	56	57	52	56	57	54	53	55	54	55	52	48
A0A5F9ZHD2;A0A5F9ZGX3;A0A5F9ZHS1;Q01484;A0A5F9ZI15;A0A5F9ZGS7;A0A5F9ZHJ6;A0A5F9ZI56;A0A5F9ZH39;A0A5F9ZGY1;A0A5F9ZHQ5;A0A5F9ZI81;A0A5F9ZGZ1;Q01484-5;Q01484-2;E9PHW9	A0A5F9ZHD2;A0A5F9ZGX3;A0A5F9ZHS1;Q01484;A0A5F9ZI15;A0A5F9ZGS7;A0A5F9ZHJ6;A0A5F9ZI56;A0A5F9ZH39;A0A5F9ZGY1;A0A5F9ZHQ5;A0A5F9ZI81;A0A5F9ZGZ1;Q01484-5;Q01484-2;E9PHW9	>tr|A0A5F9ZHD2|A0A5F9ZHD2_HUMAN Isoform of Q01484, Ankyrin 2, neuronal, isoform CRA_b OS=Homo sapiens (Human) OX=9606 GN=ANK2 PE=4 SV=1;>tr|A0A5F9ZGX3|A0A5F9ZGX3_HUMAN Isoform of Q01484, Ankyrin-2 OS=Homo sapiens (Human) OX=9606 GN=ANK2 PE=4 SV=1;>tr|A0A5F9ZHS1|A0A5F9ZHS1_HUMAN Isoform of Q01484, Ankyrin-2 OS=Homo sapiens (Human) OX=9606 GN=ANK2 PE=4 SV=1;>sp|Q01484|ANK2_HUMAN Ankyrin-2 OS=Homo s…	ANK2	97	66	70	72	72	72	70	-0.21466	-0.0475209	-0.242311	-0.118863	-0.0962194	-0.319618	0.000123873	0.459448	0.00568084	0.131063	0.200352	0.000279963	0.00205489	1	0.018312	0.366289	0.623415	0.00427093	TRUE	FALSE	FALSE	FALSE	FALSE	TRUE	265	269	250	251	256	262	249	260	245	247	250	267	265	262	228
Q96DZ1-3;Q96DZ1;Q96DZ1-2	Q96DZ1-3;Q96DZ1;Q96DZ1-2	>sp|Q96DZ1-3|ERLEC-3_HUMAN Isoform of Q96DZ1, Isoform 3 of Endoplasmic reticulum lectin 1 OS=Homo sapiens (Human) OX=9606 GN=ERLEC1 PE=1 SV=1;>sp|Q96DZ1|ERLEC_HUMAN Endoplasmic reticulum lectin 1 OS=Homo sapiens (Human) OX=9606 GN=ERLEC1 PE=1 SV=1;>sp|Q96DZ1-2|ERLEC-2_HUMAN Isoform of Q96DZ1, Isoform 2 of Endoplasmic reticulum lectin 1 OS=Homo sapiens (Human) OX=9606 GN=ERLEC1 PE=1 SV=1	ERLEC1	5	3	3	4	3	3	4	0.024715	0	0.228049	0.137588	-4.50893e-19	-2.15559e-19	0.477608	1	0.0146293	0.0461228	1	1	0.873386	1	0.0412451	0.172737	1	1	FALSE	FALSE	FALSE	FALSE	FALSE	FALSE	13	13	14	13	12	13	12	13	12	12	11	12	12	11	13
Q15149-7;Q15149-8;Q15149-9;Q15149-5;Q15149-4;Q15149-6;Q15149-2;Q15149;Q15149-3;H0YDN1	Q15149-7;Q15149-8;Q15149-9;Q15149-5;Q15149-4;Q15149-6;Q15149-2;Q15149;Q15149-3;H0YDN1	>sp|Q15149-7|PLEC-7_HUMAN Isoform of Q15149, Isoform 7 of Plectin OS=Homo sapiens (Human) OX=9606 GN=PLEC PE=1 SV=3;>sp|Q15149-8|PLEC-8_HUMAN Isoform of Q15149, Isoform 8 of Plectin OS=Homo sapiens (Human) OX=9606 GN=PLEC PE=1 SV=3;>sp|Q15149-9|PLEC-9_HUMAN Isoform of Q15149, Isoform 9 of Plectin OS=Homo sapiens (Human) OX=9606 GN=PLEC PE=1 SV=3;>sp|Q15149-5|PLEC-5_HUMAN Isoform of Q15149, Isofor…	PLEC	88	30	38	41	38	36	41	4.14137e-19	-3.3461e-16	0.295175	5.26757e-16	-4.56199e-18	-9.39117e-16	1	1	0.0110234	1	1	1	1	1	0.0324565	1	1	1	FALSE	FALSE	FALSE	FALSE	FALSE	FALSE	113	199	83	215	97	226	99	202	104	209	80	196	128	197	63
P09972;A8MVZ9;J3KSV6;J3QKP5;C9J8F3;J3QKK1	P09972;A8MVZ9;J3KSV6;J3QKP5;C9J8F3;J3QKK1	>sp|P09972|ALDOC_HUMAN Fructose-bisphosphate aldolase C OS=Homo sapiens (Human) OX=9606 GN=ALDOC PE=1 SV=2;>tr|A8MVZ9|A8MVZ9_HUMAN Isoform of P09972, Fructose-bisphosphate aldolase OS=Homo sapiens (Human) OX=9606 GN=ALDOC PE=1 SV=1;>tr|J3KSV6|J3KSV6_HUMAN Isoform of P09972, Fructose-bisphosphate aldolase C (Fragment) OS=Homo sapiens (Human) OX=9606 GN=ALDOC PE=1 SV=1;>tr|J3QKP5|J3QKP5_HUMAN Isofo…	ALDOC	22	18	18	18	18	18	18	0.0797839	3.42178e-16	0	-4.77529e-18	0.261742	0.168163	0.132091	1	1	1	0.00100164	0.031	0.334766	1	1	1	0.0158935	0.166183	FALSE	FALSE	FALSE	FALSE	FALSE	FALSE	55	59	50	60	57	60	55	60	49	61	41	59	54	62	53
Q9UMS4	Q9UMS4	>sp|Q9UMS4|PRP19_HUMAN Pre-mRNA-processing factor 19 OS=Homo sapiens (Human) OX=9606 GN=PRPF19 PE=1 SV=1	PRPF19	8	4	5	5	5	4	5	0	0.0568887	0.194831	7.38766e-16	-1.1921e-16	-0.044848	1	0.195977	0.000313869	1	1	0.326727	1	0.730505	0.00174399	1	1	0.895845	FALSE	FALSE	FALSE	FALSE	FALSE	FALSE	22	20	19	19	20	20	21	20	19	21	18	21	17	19	18
P40227;P40227-2	P40227;P40227-2	>sp|P40227|TCPZ_HUMAN T-complex protein 1 subunit zeta OS=Homo sapiens (Human) OX=9606 GN=CCT6A PE=1 SV=3;>sp|P40227-2|TCPZ-2_HUMAN Isoform of P40227, Isoform 2 of T-complex protein 1 subunit zeta OS=Homo sapiens (Human) OX=9606 GN=CCT6A PE=1 SV=3	CCT6A	22	17	17	17	17	17	17	8.46687e-17	0.0422825	2.88696e-15	0.0347687	-0.0354851	1.0789e-16	1	0.011724	1	0.0448549	0.0626009	1	1	0.143858	1	0.170469	0.287664	1	FALSE	FALSE	FALSE	FALSE	FALSE	FALSE	62	60	62	60	63	60	64	61	62	57	61	61	61	59	62
A0A087X253;P63010;P63010-2;P63010-3;A0A087WYD1;A0A087WU93;A0A087WZQ6	A0A087X253;P63010;P63010-2;P63010-3;A0A087WYD1;A0A087WU93;A0A087WZQ6	>tr|A0A087X253|A0A087X253_HUMAN Isoform of P63010, AP complex subunit beta OS=Homo sapiens (Human) OX=9606 GN=AP2B1 PE=1 SV=1;>sp|P63010|AP2B1_HUMAN AP-2 complex subunit beta OS=Homo sapiens (Human) OX=9606 GN=AP2B1 PE=1 SV=1;>sp|P63010-2|AP2B1-2_HUMAN Isoform of P63010, Isoform 2 of AP-2 complex subunit beta OS=Homo sapiens (Human) OX=9606 GN=AP2B1 PE=1 SV=1;>sp|P63010-3|AP2B1-3_HUMAN Isoform of…	AP2B1	39	26	27	26	27	27	27	-0.00395969	4.56288e-18	-5.116e-17	-3.7194e-16	-4.31954e-17	-0.0456546	0.729864	1	1	1	1	0.37853	1	1	1	1	1	0.990534	FALSE	FALSE	FALSE	FALSE	FALSE	FALSE	102	100	92	93	95	99	97	103	101	93	96	102	101	91	97
F8W9S7;Q14C86-3;Q14C86-4;Q14C86-5;Q14C86-2;Q14C86;Q14C86-6;C9IZ08;B0QZ65;B4DGD8	F8W9S7;Q14C86-3;Q14C86-4;Q14C86-5;Q14C86-2;Q14C86;Q14C86-6;C9IZ08;B0QZ65;B4DGD8	>tr|F8W9S7|F8W9S7_HUMAN Isoform of Q14C86, GTPase-activating protein and VPS9 domain-containing protein 1 OS=Homo sapiens (Human) OX=9606 GN=GAPVD1 PE=1 SV=1;>sp|Q14C86-3|GAPD1-3_HUMAN Isoform of Q14C86, Isoform 3 of GTPase-activating protein and VPS9 domain-containing protein 1 OS=Homo sapiens (Human) OX=9606 GN=GAPVD1 PE=1 SV=2;>sp|Q14C86-4|GAPD1-4_HUMAN Isoform of Q14C86, Isoform 4 of GTPase-a…	GAPVD1	11	3	3	4	3	3	3	-0.119999	-0.0848441	-0.0669212	-9.74042e-16	-0.158199	-0.158381	9.77482e-05	0.05705	0.119095	1	0.00121346	0.0051638	0.00170802	0.363265	0.237525	1	0.0182464	0.0433035	FALSE	FALSE	FALSE	FALSE	FALSE	FALSE	22	19	24	22	20	21	21	17	18	18	22	17	19	18	16
O14964;O14964-2;I3L1P5	O14964;O14964-2;I3L1P5	>sp|O14964|HGS_HUMAN Hepatocyte growth factor-regulated tyrosine kinase substrate OS=Homo sapiens (Human) OX=9606 GN=HGS PE=1 SV=1;>sp|O14964-2|HGS-2_HUMAN Isoform of O14964, Isoform 2 of Hepatocyte growth factor-regulated tyrosine kinase substrate OS=Homo sapiens (Human) OX=9606 GN=HGS PE=1 SV=1;>tr|I3L1P5|I3L1P5_HUMAN Isoform of O14964, Hepatocyte growth factor-regulated tyrosine kinase substra…	HGS	11	5	5	5	5	5	5	-0.0794892	-4.07286e-18	-0.0426467	-0.102118	-5.43828e-17	-0.0706241	0.00444534	1	0.195	0.0123612	1	0.0758723	0.030938	1	0.354276	0.0681646	1	0.320947	FALSE	FALSE	FALSE	FALSE	FALSE	FALSE	24	26	29	24	27	24	23	27	24	25	24	26	24	25	26
Q3SXM5;Q3SXM5-2	Q3SXM5;Q3SXM5-2	>sp|Q3SXM5|HSDL1_HUMAN Inactive hydroxysteroid dehydrogenase-like protein 1 OS=Homo sapiens (Human) OX=9606 GN=HSDL1 PE=1 SV=3;>sp|Q3SXM5-2|HSDL1-2_HUMAN Isoform of Q3SXM5, Isoform 2 of Inactive hydroxysteroid dehydrogenase-like protein 1 OS=Homo sapiens (Human) OX=9606 GN=HSDL1 PE=1 SV=3	HSDL1	10	5	6	6	6	7	6	0.227874	0.258695	0.290226	5.41096e-16	0.000120231	4.61745e-16	0.0188862	0.00737536	0.026813	1	0.982015	1	0.0848758	0.109824	0.0677081	1	1	1	FALSE	FALSE	FALSE	FALSE	FALSE	FALSE	29	26	27	25	28	28	28	26	30	26	29	26	27	27	28
Q9UPV7	Q9UPV7	>sp|Q9UPV7|PHF24_HUMAN PHD finger protein 24 OS=Homo sapiens (Human) OX=9606 GN=PHF24 PE=1 SV=2	PHF24	2	2	2	2	2	2	2	0.170925	0.0207428	0.233363	0.079418	0.311968	0.084728	0.0129421	0.6826	0.0301484	0.317501	0.00801403	0.31726	0.0654747	1	0.0748079	0.68124	0.0714792	0.875864	FALSE	FALSE	FALSE	FALSE	FALSE	FALSE	4	6	6	6	6	6	5	6	6	6	5	6	4	6	5
Q9UMX0-2;Q9UMX0;Q9UMX0-3	Q9UMX0-2;Q9UMX0;Q9UMX0-3	>sp|Q9UMX0-2|UBQL1-2_HUMAN Isoform of Q9UMX0, Isoform 2 of Ubiquilin-1 OS=Homo sapiens (Human) OX=9606 GN=UBQLN1 PE=1 SV=2;>sp|Q9UMX0|UBQL1_HUMAN Ubiquilin-1 OS=Homo sapiens (Human) OX=9606 GN=UBQLN1 PE=1 SV=2;>sp|Q9UMX0-3|UBQL1-3_HUMAN Isoform of Q9UMX0, Isoform 3 of Ubiquilin-1 OS=Homo sapiens (Human) OX=9606 GN=UBQLN1 PE=1 SV=2	UBQLN1	6	2	2	2	2	2	2	1.70566e-17	0.158551	0	0	0	4.47441e-19	1	0.023732	1	1	1	1	1	0.227684	1	1	1	1	FALSE	FALSE	FALSE	FALSE	FALSE	FALSE	14	16	14	16	14	13	17	13	14	11	17	14	16	13	16
P26640;A0A140T936	P26640;A0A140T936	>sp|P26640|SYVC_HUMAN Valine--tRNA ligase OS=Homo sapiens (Human) OX=9606 GN=VARS PE=1 SV=4;>tr|A0A140T936|A0A140T936_HUMAN Isoform of P26640, GST C-terminal domain-containing protein (Fragment) OS=Homo sapiens (Human) OX=9606 GN=VARS1 PE=1 SV=1	VARS;VARS1	28	13	16	16	14	17	17	-0.00834144	-0.0582016	-5.43236e-18	-2.71749e-17	-0.0556056	-0.0295115	0.574323	0.0808322	1	1	0.249436	0.237167	1	0.438518	1	1	0.718535	0.7115	FALSE	FALSE	FALSE	FALSE	FALSE	FALSE	72	65	70	69	58	66	68	68	66	66	67	65	66	67	63
O43615;M0QXU7	O43615;M0QXU7	>sp|O43615|TIM44_HUMAN Mitochondrial import inner membrane translocase subunit TIM44 OS=Homo sapiens (Human) OX=9606 GN=TIMM44 PE=1 SV=2;>tr|M0QXU7|M0QXU7_HUMAN Isoform of O43615, Mitochondrial import inner membrane translocase subunit TIM44 (Fragment) OS=Homo sapiens (Human) OX=9606 GN=TIMM44 PE=1 SV=1	TIMM44	17	11	11	12	12	13	13	-1.54293e-18	-1.2511e-17	0	-2.45721e-18	-1.58844e-16	-0.167652	1	1	1	1	1	4.26623e-05	1	1	1	1	1	0.000941195	FALSE	FALSE	FALSE	FALSE	FALSE	FALSE	47	48	49	44	48	46	47	40	47	44	48	43	45	48	43
O60749-2;O60749	O60749-2;O60749	>sp|O60749-2|SNX2-2_HUMAN Isoform of O60749, Isoform 2 of Sorting nexin-2 OS=Homo sapiens (Human) OX=9606 GN=SNX2 PE=1 SV=2;>sp|O60749|SNX2_HUMAN Sorting nexin-2 OS=Homo sapiens (Human) OX=9606 GN=SNX2 PE=1 SV=2	SNX2	14	6	9	7	6	8	6	3.27525e-16	-8.88446e-19	3.3558e-17	4.53124e-17	0	7.06626e-19	1	1	1	1	1	1	1	1	1	1	1	1	FALSE	FALSE	FALSE	FALSE	FALSE	FALSE	32	36	36	36	32	33	34	33	30	31	29	31	32	33	33
Q9BSJ8;Q9BSJ8-2	Q9BSJ8;Q9BSJ8-2	>sp|Q9BSJ8|ESYT1_HUMAN Extended synaptotagmin-1 OS=Homo sapiens (Human) OX=9606 GN=ESYT1 PE=1 SV=1;>sp|Q9BSJ8-2|ESYT1-2_HUMAN Isoform of Q9BSJ8, Isoform 2 of Extended synaptotagmin-1 OS=Homo sapiens (Human) OX=9606 GN=ESYT1 PE=1 SV=1	ESYT1	14	6	6	7	7	7	7	0.123528	0.149726	0.213573	0.234349	-1.34643e-08	0.0489104	0.00311359	0.0121608	0.00121879	0.000293654	0.999637	0.308192	0.0235604	0.145472	0.00524224	0.00463554	1	0.85982	FALSE	FALSE	FALSE	FALSE	FALSE	FALSE	40	34	33	32	34	35	35	35	32	35	36	29	29	33	33
A0A494C017;C9JJV6;C9JZL8;A0A499FIY8;C9JC07;Q96S97	A0A494C017;C9JJV6;C9JZL8;A0A499FIY8;C9JC07;Q96S97	>tr|A0A494C017|A0A494C017_HUMAN Isoform of Q96S97, MARVEL domain-containing protein (Fragment) OS=Homo sapiens (Human) OX=9606 GN=MYADM PE=1 SV=1;>tr|C9JJV6|C9JJV6_HUMAN Isoform of Q96S97, MARVEL domain-containing protein (Fragment) OS=Homo sapiens (Human) OX=9606 GN=MYADM PE=1 SV=8;>tr|C9JZL8|C9JZL8_HUMAN Isoform of Q96S97, MARVEL domain-containing protein (Fragment) OS=Homo sapiens (Human) OX=9…	MYADM	2	1	1	1	1	1	1	2.62211e-17	0.229661	1.02236e-15	9.81298e-18	-1.04266e-17	-5.12189e-17	1	0.105276	1	1	1	1	1	0.513297	1	1	1	1	FALSE	FALSE	FALSE	FALSE	FALSE	FALSE	6	6	5	5	6	6	6	6	6	6	6	6	6	5	5
P04843;B7Z4L4	P04843;B7Z4L4	>sp|P04843|RPN1_HUMAN Dolichyl-diphosphooligosaccharide--protein glycosyltransferase subunit 1 OS=Homo sapiens (Human) OX=9606 GN=RPN1 PE=1 SV=1;>tr|B7Z4L4|B7Z4L4_HUMAN Isoform of P04843, Dolichyl-diphosphooligosaccharide--protein glycosyltransferase subunit 1 OS=Homo sapiens (Human) OX=9606 GN=RPN1 PE=1 SV=1	RPN1	24	21	21	22	22	22	22	0.120453	8.72183e-17	0.282306	0.183232	3.08009e-16	1.24682e-17	0.00262647	1	2.35527e-05	0.00591307	1	1	0.0208236	1	0.000202001	0.0406418	1	1	FALSE	FALSE	TRUE	FALSE	FALSE	FALSE	70	71	69	71	71	69	70	69	72	72	71	71	69	71	68
A0A1W2PPH1;P23368;A0A1W2PR68;A0A1W2PQT3;A0A1W2PQH3;A0A1W2PQY8;A0A1W2PQF8;P23368-2;A0A1W2PQ37	A0A1W2PPH1;P23368;A0A1W2PR68;A0A1W2PQT3;A0A1W2PQH3;A0A1W2PQY8;A0A1W2PQF8;P23368-2;A0A1W2PQ37	>tr|A0A1W2PPH1|A0A1W2PPH1_HUMAN Isoform of P23368, Malic enzyme OS=Homo sapiens (Human) OX=9606 GN=ME2 PE=1 SV=1;>sp|P23368|MAOM_HUMAN NAD-dependent malic enzyme, mitochondrial OS=Homo sapiens (Human) OX=9606 GN=ME2 PE=1 SV=1;>tr|A0A1W2PR68|A0A1W2PR68_HUMAN Isoform of P23368, Malic enzyme OS=Homo sapiens (Human) OX=9606 GN=ME2 PE=1 SV=1;>tr|A0A1W2PQT3|A0A1W2PQT3_HUMAN Isoform of P23368, Malic enz…	ME2	19	13	14	13	15	15	15	0.0834759	-8.02315e-18	0.257859	0.193937	1.5777e-19	6.68042e-17	0.058098	1	0.00239229	0.00126038	1	1	0.186419	1	0.00903754	0.0133538	1	1	FALSE	FALSE	TRUE	FALSE	FALSE	FALSE	52	52	47	56	51	52	54	54	56	54	53	54	54	56	54
C9J0K6;P30626-3;P30626-2;P30626	C9J0K6;P30626-3;P30626-2;P30626	>tr|C9J0K6|C9J0K6_HUMAN Isoform of P30626, Sorcin OS=Homo sapiens (Human) OX=9606 GN=SRI PE=1 SV=1;>sp|P30626-3|SORCN-3_HUMAN Isoform of P30626, Isoform 3 of Sorcin OS=Homo sapiens (Human) OX=9606 GN=SRI PE=1 SV=1;>sp|P30626-2|SORCN-2_HUMAN Isoform of P30626, Isoform 2 of Sorcin OS=Homo sapiens (Human) OX=9606 GN=SRI PE=1 SV=1;>sp|P30626|SORCN_HUMAN Sorcin OS=Homo sapiens (Human) OX=9606 GN=SRI P…	SRI	6	4	4	4	4	4	5	-0.159939	-0.19845	-0.350177	-0.272421	-9.32129e-19	0	0.00393611	0.000194602	2.60868e-09	5.57745e-08	1	1	0.0284756	0.00993705	7.37947e-08	4.71295e-06	1	1	FALSE	FALSE	TRUE	TRUE	FALSE	FALSE	16	17	16	16	17	16	17	15	16	13	18	14	18	13	16
A8MVW0	A8MVW0	>sp|A8MVW0|F1712_HUMAN Protein FAM171A2 OS=Homo sapiens (Human) OX=9606 GN=FAM171A2 PE=1 SV=1	FAM171A2	16	8	8	8	8	8	8	0.0527721	0.144813	0	0.0800263	0.107066	0.0657973	0.0709177	0.000164781	1	0.0610129	0.0056122	0.0368202	0.214241	0.00905977	1	0.211447	0.0561611	0.187234	FALSE	FALSE	FALSE	FALSE	FALSE	FALSE	37	34	37	37	37	37	35	35	36	33	34	32	35	40	33
Q13885	Q13885	>sp|Q13885|TBB2A_HUMAN Tubulin beta-2A chain OS=Homo sapiens (Human) OX=9606 GN=TUBB2A PE=1 SV=1	TUBB2A	12	9	9	9	9	9	9	0.0867113	0.160058	-5.1507e-18	0.104093	0.125001	0.185201	0.0417141	0.0289885	1	0.134991	0.088489	0.0130061	0.146847	0.25501	1	0.373632	0.36939	0.0871685	FALSE	FALSE	FALSE	FALSE	FALSE	FALSE	33	32	27	28	29	32	32	28	30	28	28	32	28	28	29
Q5JP53;P07437;Q5ST81	Q5JP53;P07437;Q5ST81	>tr|Q5JP53|Q5JP53_HUMAN Isoform of P07437, Tubulin beta chain OS=Homo sapiens (Human) OX=9606 GN=TUBB PE=1 SV=1;>sp|P07437|TBB5_HUMAN Tubulin beta chain OS=Homo sapiens (Human) OX=9606 GN=TUBB PE=1 SV=2;>tr|Q5ST81|Q5ST81_HUMAN Isoform of P07437, Tubulin beta chain OS=Homo sapiens (Human) OX=9606 GN=TUBB PE=1 SV=1	TUBB	6	4	4	4	4	4	4	0.109676	0.203599	0	0.151585	0.0430027	0.0956486	0.00098307	0.00257456	1	0.0184181	0.353512	0.083364	0.0096705	0.0613389	1	0.0915489	0.921312	0.342533	FALSE	FALSE	FALSE	FALSE	FALSE	FALSE	14	13	16	16	15	15	15	15	15	15	15	14	16	15	16
P62249;M0R210;M0R3H0;M0R1M5	P62249;M0R210;M0R3H0;M0R1M5	>sp|P62249|RS16_HUMAN 40S ribosomal protein S16 OS=Homo sapiens (Human) OX=9606 GN=RPS16 PE=1 SV=2;>tr|M0R210|M0R210_HUMAN Isoform of P62249, 40S ribosomal protein S16 OS=Homo sapiens (Human) OX=9606 GN=RPS16 PE=1 SV=1;>tr|M0R3H0|M0R3H0_HUMAN Isoform of P62249, 40S ribosomal protein S16 OS=Homo sapiens (Human) OX=9606 GN=RPS16 PE=1 SV=1;>tr|M0R1M5|M0R1M5_HUMAN Isoform of P62249, 40S ribosomal pro…	RPS16	7	5	5	5	5	5	5	0.0765888	1.84999e-19	0.172405	0.088318	1.86679e-18	0.114576	0.0011557	1	2.81485e-08	0.000967113	1	5.12577e-06	0.0109236	1	5.99941e-07	0.0112037	1	0.000165177	FALSE	FALSE	FALSE	FALSE	FALSE	FALSE	20	19	18	20	18	19	20	20	19	19	15	19	18	20	18
Q9HB07;F8VR84;F8VQQ3	Q9HB07;F8VR84;F8VQQ3	>sp|Q9HB07|MYG1_HUMAN UPF0160 protein MYG1, mitochondrial OS=Homo sapiens (Human) OX=9606 GN=C12orf10 PE=1 SV=2;>tr|F8VR84|F8VR84_HUMAN Isoform of Q9HB07, UPF0160 protein MYG1, mitochondrial OS=Homo sapiens (Human) OX=9606 GN=C12orf10 PE=1 SV=1;>tr|F8VQQ3|F8VQQ3_HUMAN Isoform of Q9HB07, UPF0160 protein MYG1, mitochondrial OS=Homo sapiens (Human) OX=9606 GN=C12orf10 PE=1 SV=1	C12ORF10	6	2	4	3	3	4	4	-0.0125625	-8.12749e-43	-0.0505729	-0.0909282	5.14867e-18	-2.2179e-16	0.499487	1	0.229326	0.153256	1	1	0.900637	1	0.407817	0.407005	1	1	FALSE	FALSE	FALSE	FALSE	FALSE	FALSE	14	17	16	16	17	16	17	17	14	14	13	13	16	17	14
Q92973-2;Q92973;Q92973-3	Q92973-2;Q92973;Q92973-3	>sp|Q92973-2|TNPO1-2_HUMAN Isoform of Q92973, Isoform 2 of Transportin-1 OS=Homo sapiens (Human) OX=9606 GN=TNPO1 PE=1 SV=2;>sp|Q92973|TNPO1_HUMAN Transportin-1 OS=Homo sapiens (Human) OX=9606 GN=TNPO1 PE=1 SV=2;>sp|Q92973-3|TNPO1-3_HUMAN Isoform of Q92973, Isoform 3 of Transportin-1 OS=Homo sapiens (Human) OX=9606 GN=TNPO1 PE=1 SV=2	TNPO1	15	8	8	8	8	8	8	9.4764e-19	0.0490688	-0.0541608	7.3702e-17	5.19078e-18	7.37317e-16	1	0.257736	0.220062	1	1	1	1	0.851871	0.393056	1	1	1	FALSE	FALSE	FALSE	FALSE	FALSE	FALSE	35	36	36	34	35	34	36	33	36	33	35	37	32	32	35
P16435;H0Y4R2;E7EMD0	P16435;H0Y4R2;E7EMD0	>sp|P16435|NCPR_HUMAN NADPH--cytochrome P450 reductase OS=Homo sapiens (Human) OX=9606 GN=POR PE=1 SV=2;>tr|H0Y4R2|H0Y4R2_HUMAN Isoform of P16435, NADPH--cytochrome P450 reductase (Fragment) OS=Homo sapiens (Human) OX=9606 GN=POR PE=1 SV=1;>tr|E7EMD0|E7EMD0_HUMAN Isoform of P16435, FAD-binding FR-type domain-containing protein OS=Homo sapiens (Human) OX=9606 GN=POR PE=1 SV=1	POR	17	10	10	10	10	10	10	0.0306965	-0.022619	0.42323	0.134983	4.71889e-19	-4.44136e-20	0.477052	0.577153	4.75709e-08	0.0768234	1	1	0.873225	1	9.63564e-07	0.250623	1	1	FALSE	FALSE	TRUE	FALSE	FALSE	FALSE	42	44	39	42	39	43	39	44	40	44	36	46	34	44	33
Q92522	Q92522	>sp|Q92522|H1X_HUMAN Histone H1x OS=Homo sapiens (Human) OX=9606 GN=H1FX PE=1 SV=1	H1FX	3	2	2	2	2	2	2	-0.0454978	0	1.26578e-18	1.14457e-14	-0.172165	-0.14142	0.328976	1	1	1	0.00789574	0.0154686	0.657931	1	1	1	0.0708643	0.0994706	FALSE	FALSE	FALSE	FALSE	FALSE	FALSE	9	8	9	9	8	9	9	8	8	9	9	9	9	9	7
Q8WU76-2;Q8WU76	Q8WU76-2;Q8WU76	>sp|Q8WU76-2|SCFD2-2_HUMAN Isoform of Q8WU76, Isoform 2 of Sec1 family domain-containing protein 2 OS=Homo sapiens (Human) OX=9606 GN=SCFD2 PE=1 SV=2;>sp|Q8WU76|SCFD2_HUMAN Sec1 family domain-containing protein 2 OS=Homo sapiens (Human) OX=9606 GN=SCFD2 PE=1 SV=2	SCFD2	4	2	2	2	2	2	2	0.111438	0	0.191433	0.331388	0.0119708	0	0.0340025	1	0.0107088	6.65681e-05	0.665723	1	0.126485	1	0.0316936	0.00155488	1	1	FALSE	FALSE	FALSE	TRUE	FALSE	FALSE	9	10	9	9	9	9	11	10	9	8	8	10	9	9	9
P63092;P63092-4;Q5JWF2;B0AZR9;A0A590UJ58;P63092-3;P63092-2;Q5JWF2-2;A0A590UJF0;A0A590UJB0;A0A590UJY2;A0A590UKB4;A0A590UJQ9;A0A590UJI6;A0A590UJR6;A0A590UJQ2;A0A590UJG5;A0A590UJJ0	P63092;P63092-4;Q5JWF2;B0AZR9;A0A590UJ58;P63092-3;P63092-2;Q5JWF2-2;A0A590UJF0;A0A590UJB0;A0A590UJY2;A0A590UKB4;A0A590UJQ9;A0A590UJI6;A0A590UJR6;A0A590UJQ2;A0A590UJG5;A0A590UJJ0	>sp|P63092|GNAS2_HUMAN Isoform of Q5JWF2, Guanine nucleotide-binding protein G(s) subunit alpha isoforms short OS=Homo sapiens (Human) OX=9606 GN=GNAS PE=1 SV=1;>sp|P63092-4|GNAS2-4_HUMAN Isoform of Q5JWF2, Isoform 4 of Guanine nucleotide-binding protein G(s) subunit alpha isoforms short OS=Homo sapiens (Human) OX=9606 GN=GNAS PE=1 SV=1;>sp|Q5JWF2|GNAS1_HUMAN Guanine nucleotide-binding protein G(…	GNAS	13	10	10	10	10	10	10	-0.2004	-0.074691	0.0482594	-0.010515	-0.476087	-0.550319	0.0208325	0.0446122	0.055711	0.591075	6.30252e-11	3.79848e-15	0.0910053	0.319665	0.124989	1	2.0112e-08	2.61562e-12	FALSE	FALSE	FALSE	FALSE	TRUE	TRUE	35	33	31	32	33	33	34	32	32	33	33	34	30	33	33
P07196	P07196	>sp|P07196|NFL_HUMAN Neurofilament light polypeptide OS=Homo sapiens (Human) OX=9606 GN=NEFL PE=1 SV=3	NEFL	33	23	24	25	25	24	23	0.0647221	0.210009	0.54783	0	0.182083	-0.2433	0.354961	0.000331897	7.2625e-17	1	0.0196095	0.00193103	0.699174	0.0143772	1.94757e-14	1	0.133456	0.0192969	FALSE	FALSE	TRUE	FALSE	FALSE	FALSE	94	90	93	92	90	93	93	95	95	98	91	92	92	92	88
Q5T1N9;A0A2R8YCX1;P81274	Q5T1N9;A0A2R8YCX1;P81274	>tr|Q5T1N9|Q5T1N9_HUMAN Isoform of P81274, TPR_REGION domain-containing protein (Fragment) OS=Homo sapiens (Human) OX=9606 GN=GPSM2 PE=1 SV=1;>tr|A0A2R8YCX1|A0A2R8YCX1_HUMAN Isoform of P81274, G-protein-signaling modulator 2 (Fragment) OS=Homo sapiens (Human) OX=9606 GN=GPSM2 PE=1 SV=1;>sp|P81274|GPSM2_HUMAN G-protein-signaling modulator 2 OS=Homo sapiens (Human) OX=9606 GN=GPSM2 PE=1 SV=3	GPSM2	1	1	1	1	1	1	1	-0.0848621	0	-0.0060293	-0.0991135	0	0	0.189565	1	0.846547	0.36988	1	1	0.436673	1	1	0.768377	1	1	FALSE	FALSE	FALSE	FALSE	FALSE	FALSE	3	3	3	3	3	3	3	3	3	3	3	3	3	3	3
Q8TCS8	Q8TCS8	>sp|Q8TCS8|PNPT1_HUMAN Polyribonucleotide nucleotidyltransferase 1, mitochondrial OS=Homo sapiens (Human) OX=9606 GN=PNPT1 PE=1 SV=2	PNPT1	10	1	2	2	1	1	2	0	0.0774129	-1.33827e-18	0	0	0	1	0.0647956	1	1	1	1	1	0.388162	1	1	1	1	FALSE	FALSE	FALSE	FALSE	FALSE	FALSE	24	18	19	14	22	18	23	17	21	14	24	19	19	16	19
Q16531;F5GY55	Q16531;F5GY55	>sp|Q16531|DDB1_HUMAN DNA damage-binding protein 1 OS=Homo sapiens (Human) OX=9606 GN=DDB1 PE=1 SV=1;>tr|F5GY55|F5GY55_HUMAN Isoform of Q16531, CPSF_A domain-containing protein OS=Homo sapiens (Human) OX=9606 GN=DDB1 PE=1 SV=1	DDB1	13	5	6	8	7	8	7	0.109027	0.0809061	0.282833	9.87962e-12	8.17527e-18	2.019e-18	0.244508	0.447794	0.0593894	0.999997	1	1	0.527069	1	0.131436	1	1	1	FALSE	FALSE	FALSE	FALSE	FALSE	FALSE	39	38	37	33	36	36	36	35	39	37	38	37	36	34	35
Q969V3-2;Q969V3;K7EMW4;K7ELZ9;A0A0C4DGP7	Q969V3-2;Q969V3;K7EMW4;K7ELZ9;A0A0C4DGP7	>sp|Q969V3-2|NCLN-2_HUMAN Isoform of Q969V3, Isoform 2 of Nicalin OS=Homo sapiens (Human) OX=9606 GN=NCLN PE=1 SV=2;>sp|Q969V3|NCLN_HUMAN Nicalin OS=Homo sapiens (Human) OX=9606 GN=NCLN PE=1 SV=2;>tr|K7EMW4|K7EMW4_HUMAN Isoform of Q969V3, Peptidase_M28 domain-containing protein OS=Homo sapiens (Human) OX=9606 GN=NCLN PE=1 SV=1;>tr|K7ELZ9|K7ELZ9_HUMAN Isoform of Q969V3, Nicalin (Fragment) OS=Homo …	NCLN	10	4	4	4	4	4	4	9.91236e-16	1.37558e-18	0.200639	0.098337	0	-0.00596513	1	1	0.000293402	0.0393071	1	0.72661	1	1	0.00164305	0.158386	1	1	FALSE	FALSE	FALSE	FALSE	FALSE	FALSE	24	25	25	22	24	24	23	24	24	22	22	21	21	21	21
E7EVJ5;Q96F07-2;Q96F07;H7C229;E7EW33	E7EVJ5;Q96F07-2;Q96F07;H7C229;E7EW33	>tr|E7EVJ5|E7EVJ5_HUMAN Isoform of Q96F07, Cytoplasmic FMR1-interacting protein OS=Homo sapiens (Human) OX=9606 GN=CYFIP2 PE=1 SV=1;>sp|Q96F07-2|CYFP2-2_HUMAN Isoform of Q96F07, Isoform 2 of Cytoplasmic FMR1-interacting protein 2 OS=Homo sapiens (Human) OX=9606 GN=CYFIP2 PE=1 SV=2;>sp|Q96F07|CYFP2_HUMAN Cytoplasmic FMR1-interacting protein 2 OS=Homo sapiens (Human) OX=9606 GN=CYFIP2 PE=1 SV=2;>tr…	CYFIP2	39	27	30	30	29	29	29	-0.0813652	4.03916e-17	-0.11002	-0.0748934	-0.110793	-0.112591	0.000627808	1	2.51151e-05	0.011071	9.93117e-05	3.53247e-05	0.00690804	1	0.000212845	0.0628594	0.00261673	0.00083042	FALSE	FALSE	FALSE	FALSE	FALSE	FALSE	105	108	108	108	109	106	107	107	103	106	102	105	105	105	105
O43581;O43581-6;O43581-2;O43581-5;O43581-4;O43581-3	O43581;O43581-6;O43581-2;O43581-5;O43581-4;O43581-3	>sp|O43581|SYT7_HUMAN Synaptotagmin-7 OS=Homo sapiens (Human) OX=9606 GN=SYT7 PE=1 SV=3;>sp|O43581-6|SYT7-6_HUMAN Isoform of O43581, Isoform 6 of Synaptotagmin-7 OS=Homo sapiens (Human) OX=9606 GN=SYT7 PE=1 SV=3;>sp|O43581-2|SYT7-2_HUMAN Isoform of O43581, Isoform 2 of Synaptotagmin-7 OS=Homo sapiens (Human) OX=9606 GN=SYT7 PE=1 SV=3;>sp|O43581-5|SYT7-5_HUMAN Isoform of O43581, Isoform 5 of Synap…	SYT7	9	4	4	5	6	6	6	0.245803	0.0362495	0.136973	0.066564	0.358006	0.000357688	0.0254734	0.709273	0.41441	0.599899	0.12091	0.971169	0.102511	1	0.674774	1	0.450012	1	FALSE	FALSE	FALSE	FALSE	FALSE	FALSE	25	24	25	20	25	20	22	20	26	26	23	20	26	25	26
P09471-2	P09471-2	>sp|P09471-2|GNAO-2_HUMAN Isoform of P09471, Isoform Alpha-2 of Guanine nucleotide-binding protein G(o) subunit alpha OS=Homo sapiens (Human) OX=9606 GN=GNAO1 PE=1 SV=4	GNAO1	23	19	20	21	20	21	21	-0.0301279	-0.111557	-1.12166e-17	-4.6824e-17	-0.0677951	2.04407e-17	0.261584	0.00168951	1	1	0.219704	1	0.55184	0.0464454	1	1	0.663501	1	FALSE	FALSE	FALSE	FALSE	FALSE	FALSE	63	66	63	63	63	63	65	63	64	64	64	64	63	63	65
Q8NB37;Q8NB37-2;E9PQD8;H0YE25;H0YF25;E9PLI5;Q8NB37-3	Q8NB37;Q8NB37-2;E9PQD8;H0YE25;H0YF25;E9PLI5;Q8NB37-3	>sp|Q8NB37|GALD1_HUMAN Glutamine amidotransferase-like class 1 domain-containing protein 1 OS=Homo sapiens (Human) OX=9606 GN=GATD1 PE=1 SV=1;>sp|Q8NB37-2|GALD1-2_HUMAN Isoform of Q8NB37, Isoform 2 of Glutamine amidotransferase-like class 1 domain-containing protein 1 OS=Homo sapiens (Human) OX=9606 GN=GATD1 PE=1 SV=1;>tr|E9PQD8|E9PQD8_HUMAN Isoform of Q8NB37, Glutamine amidotransferase-like clas…	GATD1	3	3	3	3	3	3	3	-0.142268	-0.155178	-0.183557	-0.177287	-5.96303e-18	-0.00265489	0.000281	0.0279934	0.00113461	0.0144317	1	0.833018	0.00392808	0.250888	0.00493972	0.0763465	1	1	FALSE	FALSE	FALSE	FALSE	FALSE	FALSE	9	9	9	9	9	9	9	9	9	9	8	9	9	9	9
R4GNH3;P17980;E9PM69;E9PKD5;E9PN50;E9PMD8	R4GNH3;P17980;E9PM69;E9PKD5;E9PN50;E9PMD8	>tr|R4GNH3|R4GNH3_HUMAN Isoform of P17980, AAA domain-containing protein OS=Homo sapiens (Human) OX=9606 GN=PSMC3 PE=1 SV=1;>sp|P17980|PRS6A_HUMAN 26S proteasome regulatory subunit 6A OS=Homo sapiens (Human) OX=9606 GN=PSMC3 PE=1 SV=3;>tr|E9PM69|E9PM69_HUMAN Isoform of P17980, AAA domain-containing protein OS=Homo sapiens (Human) OX=9606 GN=PSMC3 PE=1 SV=1;>tr|E9PKD5|E9PKD5_HUMAN Isoform of P1798…	PSMC3	18	10	11	10	12	10	12	-0.0918121	-0.0323733	-0.0599367	0	-0.203547	-0.10186	1.37065e-05	0.218723	0.0118638	1	1.57617e-09	0.000553425	0.000383204	0.776645	0.034504	1	3.01783e-07	0.00736133	FALSE	FALSE	FALSE	FALSE	FALSE	FALSE	41	44	41	43	40	44	42	42	37	40	39	43	40	35	44
U3KQK0;Q99879;Q99877;Q93079;Q5QNW6;P62807;P58876;P57053;O60814;Q5QNW6-2;Q99880;Q96A08	U3KQK0;Q99879;Q99877;Q93079;Q5QNW6;P62807;P58876;P57053;O60814;Q5QNW6-2;Q99880;Q96A08	>tr|U3KQK0|U3KQK0_HUMAN Isoform of Q99877, Histone H2B OS=Homo sapiens (Human) OX=9606 GN=H2BC15 PE=1 SV=1;>sp|Q99879|H2B1M_HUMAN Histone H2B type 1-M OS=Homo sapiens (Human) OX=9606 GN=H2BC14 PE=1 SV=3;>sp|Q99877|H2B1N_HUMAN Histone H2B type 1-N OS=Homo sapiens (Human) OX=9606 GN=H2BC15 PE=1 SV=3;>sp|Q93079|H2B1H_HUMAN Histone H2B type 1-H OS=Homo sapiens (Human) OX=9606 GN=HIST1H2BH PE=1 SV=3;>…	H2BC15;H2BC14;HIST1H2BH;HIST2H2BF;H2BC8;HIST1H2BD;H2BFS;H2BC12;H2BC13;H2BC1	7	6	6	6	6	6	6	0.242014	0.0934469	0.485497	0.342567	0.0515784	2.61686e-16	8.35583e-05	0.158546	1.74604e-14	6.92735e-06	0.404244	1	0.00154119	0.656931	1.78096e-12	0.000255158	1	1	TRUE	FALSE	TRUE	TRUE	FALSE	FALSE	20	20	18	21	19	20	19	18	18	21	19	18	19	21	18
O75037-4;O75037;O75037-3;O75037-2	O75037-4;O75037;O75037-3;O75037-2	>sp|O75037-4|KI21B-4_HUMAN Isoform of O75037, Isoform 4 of Kinesin-like protein KIF21B OS=Homo sapiens (Human) OX=9606 GN=KIF21B PE=1 SV=2;>sp|O75037|KI21B_HUMAN Kinesin-like protein KIF21B OS=Homo sapiens (Human) OX=9606 GN=KIF21B PE=1 SV=2;>sp|O75037-3|KI21B-3_HUMAN Isoform of O75037, Isoform 3 of Kinesin-like protein KIF21B OS=Homo sapiens (Human) OX=9606 GN=KIF21B PE=1 SV=2;>sp|O75037-2|KI21B…	KIF21B	10	4	4	4	5	5	4	-0.108606	5.09267e-19	-0.307875	9.39176e-18	-0.104592	-5.62679e-16	0.0809299	1	0.00648186	1	0.158748	1	0.233641	1	0.0205463	1	0.536383	1	FALSE	FALSE	FALSE	FALSE	FALSE	FALSE	22	17	24	24	22	24	21	23	21	21	21	24	22	21	20
E9PQR7;E9PM90;Q9UK41;Q9UK41-2;E9PR04	E9PQR7;E9PM90;Q9UK41;Q9UK41-2;E9PR04	>tr|E9PQR7|E9PQR7_HUMAN Isoform of Q9UK41, Vacuolar protein sorting-associated protein 28 homolog (Fragment) OS=Homo sapiens (Human) OX=9606 GN=VPS28 PE=1 SV=1;>tr|E9PM90|E9PM90_HUMAN Isoform of Q9UK41, Vacuolar protein sorting-associated protein 28 homolog (Fragment) OS=Homo sapiens (Human) OX=9606 GN=VPS28 PE=1 SV=1;>sp|Q9UK41|VPS28_HUMAN Vacuolar protein sorting-associated protein 28 homolog O…	VPS28	4	1	1	1	1	1	1	0.21715	0	0.291431	0.185111	0.343973	0.22791	0.00446131	1	0.0130744	0.0364123	0.000534944	0.0453392	0.030938	1	0.0373404	0.150663	0.0097238	0.21781	FALSE	FALSE	FALSE	FALSE	TRUE	FALSE	8	8	7	9	7	8	7	7	6	9	7	9	6	6	6
P04899;P04899-6;P04899-3;P04899-5;P04899-2;P04899-4	P04899;P04899-6;P04899-3;P04899-5;P04899-2;P04899-4	>sp|P04899|GNAI2_HUMAN Guanine nucleotide-binding protein G(i) subunit alpha-2 OS=Homo sapiens (Human) OX=9606 GN=GNAI2 PE=1 SV=3;>sp|P04899-6|GNAI2-6_HUMAN Isoform of P04899, Isoform 6 of Guanine nucleotide-binding protein G(i) subunit alpha-2 OS=Homo sapiens (Human) OX=9606 GN=GNAI2 PE=1 SV=3;>sp|P04899-3|GNAI2-3_HUMAN Isoform of P04899, Isoform 3 of Guanine nucleotide-binding protein G(i) subu…	GNAI2	8	6	7	7	6	7	7	0.00045189	0	0.238817	0.0788056	0	0.0535622	0.924169	1	0.000200832	0.182343	1	0.283189	1	1	0.00121263	0.461968	1	0.808909	FALSE	FALSE	FALSE	FALSE	FALSE	FALSE	20	24	19	23	22	23	21	23	18	24	20	22	21	22	21
P54577;A0A0C4DGZ5	P54577;A0A0C4DGZ5	>sp|P54577|SYYC_HUMAN Tyrosine--tRNA ligase, cytoplasmic OS=Homo sapiens (Human) OX=9606 GN=YARS PE=1 SV=4;>tr|A0A0C4DGZ5|A0A0C4DGZ5_HUMAN Isoform of P54577, Tyrosine--tRNA ligase OS=Homo sapiens (Human) OX=9606 GN=YARS1 PE=1 SV=1	YARS;YARS1	26	14	18	17	15	18	18	-0.0966758	1.14234e-19	-0.280707	3.62951e-17	-2.38045e-18	-0.410493	0.0856058	1	5.35944e-09	1	1	1.71505e-15	0.243175	1	1.42172e-07	1	1	2.26719e-12	FALSE	FALSE	TRUE	FALSE	FALSE	TRUE	59	62	64	62	62	64	65	69	60	61	62	64	62	64	61
Q9Y6I3-3;Q9Y6I3;Q9Y6I3-1	Q9Y6I3-3;Q9Y6I3;Q9Y6I3-1	>sp|Q9Y6I3-3|EPN1-3_HUMAN Isoform of Q9Y6I3, Isoform 3 of Epsin-1 OS=Homo sapiens (Human) OX=9606 GN=EPN1 PE=1 SV=2;>sp|Q9Y6I3|EPN1_HUMAN Epsin-1 OS=Homo sapiens (Human) OX=9606 GN=EPN1 PE=1 SV=2;>sp|Q9Y6I3-1|EPN1-1_HUMAN Isoform of Q9Y6I3, Isoform 2 of Epsin-1 OS=Homo sapiens (Human) OX=9606 GN=EPN1 PE=1 SV=2	EPN1	8	4	5	4	5	5	5	-2.70364e-17	0	-0.00682435	0	-3.2238e-16	-4.05686e-16	1	1	0.686237	1	1	1	1	1	1	1	1	1	FALSE	FALSE	FALSE	FALSE	FALSE	FALSE	21	20	20	21	20	20	19	20	17	18	16	20	20	18	18
P04271;A8MRB1	P04271;A8MRB1	>sp|P04271|S100B_HUMAN Protein S100-B OS=Homo sapiens (Human) OX=9606 GN=S100B PE=1 SV=2;>tr|A8MRB1|A8MRB1_HUMAN Isoform of P04271, S_100 domain-containing protein OS=Homo sapiens (Human) OX=9606 GN=S100B PE=1 SV=1	S100B	2	1	1	1	1	1	1	8.54319e-17	-3.17952e-18	-4.97532e-18	-2.75072e-17	0.493454	1.23832	1	1	1	1	0.00492038	3.70986e-06	1	1	1	1	0.0510157	0.000128191	FALSE	FALSE	FALSE	FALSE	FALSE	TRUE	0	3	0	3	0	4	1	5	0	3	0	3	0	5	0
D6RAA5;Q4VXL8;E7EMZ9;E9PBC6;O95359-6;O95359-1;O95359-5;O95359-3;O95359;Q4VXL4;O95359-2;H0Y9C3;A0A0U1RRM9	D6RAA5;Q4VXL8;E7EMZ9;E9PBC6;O95359-6;O95359-1;O95359-5;O95359-3;O95359;Q4VXL4;O95359-2;H0Y9C3;A0A0U1RRM9	>tr|D6RAA5|D6RAA5_HUMAN Isoform of O95359, TACC_C domain-containing protein OS=Homo sapiens (Human) OX=9606 GN=TACC2 PE=1 SV=1;>tr|Q4VXL8|Q4VXL8_HUMAN Isoform of O95359, TACC_C domain-containing protein OS=Homo sapiens (Human) OX=9606 GN=TACC2 PE=1 SV=1;>tr|E7EMZ9|E7EMZ9_HUMAN Isoform of O95359, TACC_C domain-containing protein OS=Homo sapiens (Human) OX=9606 GN=TACC2 PE=1 SV=1;>tr|E9PBC6|E9PBC6_…	TACC2	5	1	2	2	2	1	2	0.120597	0.114738	0.0505189	6.15128e-17	0.159805	0.0402056	0.00214977	0.0484538	0.364632	1	0.0490799	0.368189	0.017899	0.33117	0.603704	1	0.244649	0.97324	FALSE	FALSE	FALSE	FALSE	FALSE	FALSE	13	10	11	12	11	13	12	13	11	12	12	13	9	11	11
O75431;O75431-2;C9JNK6;C9JAZ1	O75431;O75431-2;C9JNK6;C9JAZ1	>sp|O75431|MTX2_HUMAN Metaxin-2 OS=Homo sapiens (Human) OX=9606 GN=MTX2 PE=1 SV=1;>sp|O75431-2|MTX2-2_HUMAN Isoform of O75431, Isoform 2 of Metaxin-2 OS=Homo sapiens (Human) OX=9606 GN=MTX2 PE=1 SV=1;>tr|C9JNK6|C9JNK6_HUMAN Isoform of O75431, Metaxin-2 OS=Homo sapiens (Human) OX=9606 GN=MTX2 PE=1 SV=1;>tr|C9JAZ1|C9JAZ1_HUMAN Isoform of O75431, GST C-terminal domain-containing protein (Fragment) O…	MTX2	5	5	5	5	5	5	5	0	-5.19225e-18	-0.0408085	1.32714e-17	0	2.45914e-17	1	1	0.50642	1	1	1	1	1	0.79908	1	1	1	FALSE	FALSE	FALSE	FALSE	FALSE	FALSE	15	15	15	15	15	15	15	15	15	15	15	15	15	15	15
Q15276;Q15276-2	Q15276;Q15276-2	>sp|Q15276|RABE1_HUMAN Rab GTPase-binding effector protein 1 OS=Homo sapiens (Human) OX=9606 GN=RABEP1 PE=1 SV=2;>sp|Q15276-2|RABE1-2_HUMAN Isoform of Q15276, Isoform 2 of Rab GTPase-binding effector protein 1 OS=Homo sapiens (Human) OX=9606 GN=RABEP1 PE=1 SV=2	RABEP1	17	4	5	4	5	5	5	-0.0458491	-0.00343223	-0.0792979	4.81793e-20	-1.76231e-18	-2.78833e-18	0.0491235	0.801339	0.0340424	1	1	1	0.164946	1	0.0831695	1	1	1	FALSE	FALSE	FALSE	FALSE	FALSE	FALSE	35	31	40	37	40	30	36	36	36	30	30	36	38	33	36
Q14247;Q14247-3;Q14247-2	Q14247;Q14247-3;Q14247-2	>sp|Q14247|SRC8_HUMAN Src substrate cortactin OS=Homo sapiens (Human) OX=9606 GN=CTTN PE=1 SV=2;>sp|Q14247-3|SRC8-3_HUMAN Isoform of Q14247, Isoform 3 of Src substrate cortactin OS=Homo sapiens (Human) OX=9606 GN=CTTN PE=1 SV=2;>sp|Q14247-2|SRC8-2_HUMAN Isoform of Q14247, Isoform 2 of Src substrate cortactin OS=Homo sapiens (Human) OX=9606 GN=CTTN PE=1 SV=2	CTTN	13	11	11	11	11	11	11	0.0617927	6.09205e-16	0.184729	0	0.114876	0.000711412	0.0397074	1	4.11442e-05	1	6.43616e-06	0.875756	0.142133	1	0.000319314	1	0.000267894	1	FALSE	FALSE	FALSE	FALSE	FALSE	FALSE	36	37	34	34	37	36	35	36	35	36	35	39	36	35	36
Q1KMD3;H3BQZ7	Q1KMD3;H3BQZ7	>sp|Q1KMD3|HNRL2_HUMAN Heterogeneous nuclear ribonucleoprotein U-like protein 2 OS=Homo sapiens (Human) OX=9606 GN=HNRNPUL2 PE=1 SV=1;>tr|H3BQZ7|H3BQZ7_HUMAN HNRNPUL2-BSCL2 readthrough, HCG2044799 OS=Homo sapiens (Human) OX=9606 GN=HNRNPUL2-BSCL2 PE=4 SV=1	HNRNPUL2;HNRNPUL2-BSCL2	15	7	9	8	8	9	8	0.098578	0.0262059	0.267234	0.137447	4.50442e-17	7.50124e-20	0.00969227	0.39526	3.20712e-11	0.00119332	1	1	0.0540812	1	1.47735e-09	0.0130854	1	1	FALSE	FALSE	TRUE	FALSE	FALSE	FALSE	35	34	39	37	34	38	38	37	36	37	34	34	34	36	36
M0R1T5;O43633;M0R1L7	M0R1T5;O43633;M0R1L7	>tr|M0R1T5|M0R1T5_HUMAN Isoform of O43633, Charged multivesicular body protein 2a (Fragment) OS=Homo sapiens (Human) OX=9606 GN=CHMP2A PE=1 SV=1;>sp|O43633|CHM2A_HUMAN Charged multivesicular body protein 2a OS=Homo sapiens (Human) OX=9606 GN=CHMP2A PE=1 SV=1;>tr|M0R1L7|M0R1L7_HUMAN Isoform of O43633, Charged multivesicular body protein 2a (Fragment) OS=Homo sapiens (Human) OX=9606 GN=CHMP2A PE=1 …	CHMP2A	1	1	1	1	1	1	1	0	-0.104878	0	0	-0.160463	1.10562e-14	1	0.164979	1	1	0.0340879	1	1	0.667152	1	1	0.191212	1	FALSE	FALSE	FALSE	FALSE	FALSE	FALSE	3	3	3	3	3	3	3	3	3	3	3	3	3	3	3
O00330-3;O00330;H0YD97	O00330-3;O00330;H0YD97	>sp|O00330-3|ODPX-3_HUMAN Isoform of O00330, Isoform 3 of Pyruvate dehydrogenase protein X component, mitochondrial OS=Homo sapiens (Human) OX=9606 GN=PDHX PE=1 SV=3;>sp|O00330|ODPX_HUMAN Pyruvate dehydrogenase protein X component, mitochondrial OS=Homo sapiens (Human) OX=9606 GN=PDHX PE=1 SV=3;>tr|H0YD97|H0YD97_HUMAN Isoform of O00330, 2-oxoacid_dh domain-containing protein (Fragment) OS=Homo sa…	PDHX	7	6	6	6	6	6	6	3.70762e-16	0.101809	0.0244628	0.0552414	0.0414966	-0.0988896	1	0.000508946	0.218188	0.0306974	0.078571	0.000428319	1	0.0199325	0.390198	0.134852	0.338822	0.00598362	FALSE	FALSE	FALSE	FALSE	FALSE	FALSE	18	18	18	18	18	18	20	18	18	18	18	18	19	18	18
Q8IUR7-7;Q8IUR7-2;Q8IUR7;G5E9V6;Q8IUR7-6;Q8IUR7-8;C9JAA7;C9JBY2;B7Z637;Q8IUR7-3	Q8IUR7-7;Q8IUR7-2;Q8IUR7;G5E9V6;Q8IUR7-6;Q8IUR7-8;C9JAA7;C9JBY2;B7Z637;Q8IUR7-3	>sp|Q8IUR7-7|ARMC8-7_HUMAN Isoform of Q8IUR7, Isoform 7 of Armadillo repeat-containing protein 8 OS=Homo sapiens (Human) OX=9606 GN=ARMC8 PE=1 SV=2;>sp|Q8IUR7-2|ARMC8-2_HUMAN Isoform of Q8IUR7, Isoform 2 of Armadillo repeat-containing protein 8 OS=Homo sapiens (Human) OX=9606 GN=ARMC8 PE=1 SV=2;>sp|Q8IUR7|ARMC8_HUMAN Armadillo repeat-containing protein 8 OS=Homo sapiens (Human) OX=9606 GN=ARMC8 P…	ARMC8	5	1	1	1	1	1	1	-0.158188	0	-0.175767	-0.2541	-0.0861769	-0.235115	0.00124243	1	0.00783065	0.00155775	0.123883	0.00247038	0.0114979	1	0.0240735	0.0156483	0.45673	0.0234652	FALSE	FALSE	FALSE	FALSE	FALSE	FALSE	7	10	8	9	9	9	10	8	7	9	7	8	9	9	7
Q9BZF1-3;Q9BZF1-2;Q9BZF1;F8VQX7;F8VUA7	Q9BZF1-3;Q9BZF1-2;Q9BZF1;F8VQX7;F8VUA7	>sp|Q9BZF1-3|OSBL8-3_HUMAN Isoform of Q9BZF1, Isoform 3 of Oxysterol-binding protein-related protein 8 OS=Homo sapiens (Human) OX=9606 GN=OSBPL8 PE=1 SV=3;>sp|Q9BZF1-2|OSBL8-2_HUMAN Isoform of Q9BZF1, Isoform 2 of Oxysterol-binding protein-related protein 8 OS=Homo sapiens (Human) OX=9606 GN=OSBPL8 PE=1 SV=3;>sp|Q9BZF1|OSBL8_HUMAN Oxysterol-binding protein-related protein 8 OS=Homo sapiens (Human…	OSBPL8	13	6	8	7	7	8	8	0	0	0.0395353	-8.34287e-16	-0.0473125	-3.45556e-18	1	1	0.319009	1	0.130768	1	1	1	0.538469	1	0.473602	1	FALSE	FALSE	FALSE	FALSE	FALSE	FALSE	34	28	32	30	32	28	33	27	33	27	32	26	31	28	29
O75396	O75396	>sp|O75396|SC22B_HUMAN Vesicle-trafficking protein SEC22b OS=Homo sapiens (Human) OX=9606 GN=SEC22B PE=1 SV=4	SEC22B	12	10	10	11	11	11	11	0.0751049	-1.0443e-15	0.39047	0.241161	0	-1.80689e-19	0.133355	1	2.60969e-09	7.61908e-05	1	1	0.337324	1	7.37947e-08	0.00172359	1	1	FALSE	FALSE	TRUE	FALSE	FALSE	FALSE	36	36	32	36	33	35	33	34	34	36	34	34	30	36	34
Q66K14-2;Q66K14	Q66K14-2;Q66K14	>sp|Q66K14-2|TBC9B-2_HUMAN Isoform of Q66K14, Isoform 2 of TBC1 domain family member 9B OS=Homo sapiens (Human) OX=9606 GN=TBC1D9B PE=1 SV=3;>sp|Q66K14|TBC9B_HUMAN TBC1 domain family member 9B OS=Homo sapiens (Human) OX=9606 GN=TBC1D9B PE=1 SV=3	TBC1D9B	7	1	1	1	1	1	1	0.112324	0.0832116	0.00145534	0.125417	0.0481274	2.55412e-22	0.0237749	0.257069	0.900332	0.10903	0.439452	1	0.0975985	0.85065	1	0.319961	1	1	FALSE	FALSE	FALSE	FALSE	FALSE	FALSE	12	7	7	7	9	11	11	11	8	10	9	10	9	10	6
P13010	P13010	>sp|P13010|XRCC5_HUMAN X-ray repair cross-complementing protein 5 OS=Homo sapiens (Human) OX=9606 GN=XRCC5 PE=1 SV=3	XRCC5	21	6	12	7	12	12	13	-0.165919	-0.146408	-0.121038	-0.0197539	-0.048199	-0.101568	5.60095e-07	0.00848325	0.0402878	0.542423	0.308277	0.0414489	3.03594e-05	0.120665	0.0957254	1	0.835256	0.203206	FALSE	FALSE	FALSE	FALSE	FALSE	FALSE	53	50	55	49	53	47	53	46	49	42	47	47	49	43	52
Q9Y2H0-3;Q9Y2H0-1;Q9Y2H0;A0A0B4J2C2;F8WF49	Q9Y2H0-3;Q9Y2H0-1;Q9Y2H0;A0A0B4J2C2;F8WF49	>sp|Q9Y2H0-3|DLGP4-3_HUMAN Isoform of Q9Y2H0, Isoform 3 of Disks large-associated protein 4 OS=Homo sapiens (Human) OX=9606 GN=DLGAP4 PE=1 SV=3;>sp|Q9Y2H0-1|DLGP4-1_HUMAN Isoform of Q9Y2H0, Isoform 2 of Disks large-associated protein 4 OS=Homo sapiens (Human) OX=9606 GN=DLGAP4 PE=1 SV=3;>sp|Q9Y2H0|DLGP4_HUMAN Disks large-associated protein 4 OS=Homo sapiens (Human) OX=9606 GN=DLGAP4 PE=1 SV=3;>tr…	DLGAP4	7	3	3	3	3	3	3	1.98944e-17	-2.30011e-18	-5.95035e-18	-3.97034e-18	2.1e-16	3.74947e-18	1	1	1	1	1	1	1	1	1	1	1	1	FALSE	FALSE	FALSE	FALSE	FALSE	FALSE	16	13	20	15	16	15	14	15	20	9	20	13	19	13	16
Q16181;E7ES33;E7EPK1;Q16181-2;G3V1Q4	Q16181;E7ES33;E7EPK1;Q16181-2;G3V1Q4	>sp|Q16181|SEPT7_HUMAN Septin-7 OS=Homo sapiens (Human) OX=9606 GN=SEPTIN7 PE=1 SV=2;>tr|E7ES33|E7ES33_HUMAN Isoform of Q16181, Septin-type G domain-containing protein OS=Homo sapiens (Human) OX=9606 GN=SEPTIN7 PE=1 SV=3;>tr|E7EPK1|E7EPK1_HUMAN Isoform of Q16181, Septin-type G domain-containing protein OS=Homo sapiens (Human) OX=9606 GN=SEPTIN7 PE=1 SV=2;>sp|Q16181-2|SEPT7-2_HUMAN Isoform of Q161…	SEPTIN7	21	11	11	11	11	11	11	5.89246e-19	-0.0350403	0.0527572	0.0859591	-0.0126078	4.3864e-16	1	0.181957	0.0309279	0.00278346	0.435945	1	1	0.706873	0.0765265	0.0243066	1	1	FALSE	FALSE	FALSE	FALSE	FALSE	FALSE	47	41	41	41	43	40	47	50	42	46	43	44	43	39	46
B7Z9I1;Q5T4U5;P11310;P11310-2	B7Z9I1;Q5T4U5;P11310;P11310-2	>tr|B7Z9I1|B7Z9I1_HUMAN Isoform of P11310, Medium-chain-specific acyl-CoA dehydrogenase, mitochondrial OS=Homo sapiens (Human) OX=9606 GN=ACADM PE=1 SV=1;>tr|Q5T4U5|Q5T4U5_HUMAN Isoform of P11310, Acyl-Coenzyme A dehydrogenase, C-4 to C-12 straight chain, isoform CRA_a OS=Homo sapiens (Human) OX=9606 GN=ACADM PE=1 SV=1;>sp|P11310|ACADM_HUMAN Medium-chain specific acyl-CoA dehydrogenase, mitochond…	ACADM	12	6	8	6	8	7	8	0.0579522	0.0748283	4.16818e-19	0.126672	-2.00999e-18	0.146917	0.0230703	0.162177	1	0.000642839	1	0.000487467	0.0961928	0.661967	1	0.00828195	1	0.00662585	FALSE	FALSE	FALSE	FALSE	FALSE	FALSE	26	25	25	27	25	26	26	28	26	23	26	25	27	25	27
Q9P1Y5;Q9P1Y5-2	Q9P1Y5;Q9P1Y5-2	>sp|Q9P1Y5|CAMP3_HUMAN Calmodulin-regulated spectrin-associated protein 3 OS=Homo sapiens (Human) OX=9606 GN=CAMSAP3 PE=1 SV=2;>sp|Q9P1Y5-2|CAMP3-2_HUMAN Isoform of Q9P1Y5, Isoform 2 of Calmodulin-regulated spectrin-associated protein 3 OS=Homo sapiens (Human) OX=9606 GN=CAMSAP3 PE=1 SV=2	CAMSAP3	15	4	4	4	4	4	4	-1.25891e-15	2.72782e-15	-9.3923e-16	2.76747e-19	3.5557e-19	-0.0407598	1	1	1	1	1	0.282839	1	1	1	1	1	0.808756	FALSE	FALSE	FALSE	FALSE	FALSE	FALSE	34	26	32	29	31	27	34	27	35	29	27	31	36	31	32
A0A286YEV3;A0A286YFB6;A0A286YFM6;A0A286YF35;A0A286YF19;D6RJF9;A0A286YFI3;A0A286YEX7;A0A286YFC0;A0A286YFJ6;A0A286YFJ4;A0A286YEN5;A0A286YF85;A0A286YFA6;A0A286YF62;F8W9R5;A0A286YEW9;P53779-2;P53779-3;P53779;A0A286YF83;A0A286YF02;A0A286YEY0;A0A286YES0;A0A286YFN2;A0A286YEQ0;A0A286YEQ7;A0A1P0B7D2;A0A286YFD7;A0A286YES9;A0A286YF97;A0A286YFE2;A0A286YEV8;D6RCB1;A0A1W2PRF2;D7R525;P45984-5;P45983-5	A0A286YEV3;A0A286YFB6;A0A286YFM6;A0A286YF35;A0A286YF19;D6RJF9;A0A286YFI3;A0A286YEX7;A0A286YFC0;A0A286YFJ6;A0A286YFJ4;A0A286YEN5;A0A286YF85;A0A286YFA6;A0A286YF62;F8W9R5;A0A286YEW9;P53779-2;P53779-3;P53779;A0A286YF83;A0A286YF02;A0A286YEY0;A0A286YES0;A0A286YFN2;A0A286YEQ0;A0A286YEQ7;A0A1P0B7D2;A0A286YFD7;A0A286YES9;A0A286YF97;A0A286YFE2;A0A286YEV8;D6RCB1;A0A1W2PRF2;D7R525;P45984-5;P45983-5	>tr|A0A286YEV3|A0A286YEV3_HUMAN Isoform of P53779, Mitogen-activated protein kinase (Fragment) OS=Homo sapiens (Human) OX=9606 GN=MAPK10 PE=1 SV=1;>tr|A0A286YFB6|A0A286YFB6_HUMAN Isoform of P53779, Mitogen-activated protein kinase OS=Homo sapiens (Human) OX=9606 GN=MAPK10 PE=1 SV=1;>tr|A0A286YFM6|A0A286YFM6_HUMAN Isoform of P53779, Mitogen-activated protein kinase OS=Homo sapiens (Human) OX=9606 …	MAPK10;MAPK9;MAPK8	5	2	3	3	2	4	3	-0.111976	0	-4.87112e-18	-0.140511	0	-1.06555e-16	0.000705592	1	1	0.00425619	1	1	0.00761809	1	1	0.0327829	1	1	FALSE	FALSE	FALSE	FALSE	FALSE	FALSE	11	15	14	14	14	14	13	14	13	14	13	13	12	15	11
P49721;A0A087WVV1	P49721;A0A087WVV1	>sp|P49721|PSB2_HUMAN Proteasome subunit beta type-2 OS=Homo sapiens (Human) OX=9606 GN=PSMB2 PE=1 SV=1;>tr|A0A087WVV1|A0A087WVV1_HUMAN Isoform of P49721, Proteasome subunit beta type-2 OS=Homo sapiens (Human) OX=9606 GN=PSMB2 PE=1 SV=1	PSMB2	8	6	6	6	6	6	6	-0.0256862	-7.72626e-18	-0.0171629	-0.0309419	-0.0260352	1.70725e-16	0.134615	1	0.388289	0.235843	0.278387	1	0.338257	1	0.639166	0.553123	0.780026	1	FALSE	FALSE	FALSE	FALSE	FALSE	FALSE	21	23	22	19	22	20	22	21	21	20	23	21	23	23	22
P08238	P08238	>sp|P08238|HS90B_HUMAN Heat shock protein HSP 90-beta OS=Homo sapiens (Human) OX=9606 GN=HSP90AB1 PE=1 SV=4	HSP90AB1	21	16	18	17	18	17	17	-0.0937599	-0.0449887	-0.132662	-2.16131e-19	-1.0195e-16	-0.0933996	0.000330027	0.149187	6.6375e-05	1	1	0.0643226	0.00436095	0.630956	0.000479916	1	1	0.284687	FALSE	FALSE	FALSE	FALSE	FALSE	FALSE	63	61	61	61	63	60	63	61	62	59	60	60	59	56	62
P50402;Q5HY57	P50402;Q5HY57	>sp|P50402|EMD_HUMAN Emerin OS=Homo sapiens (Human) OX=9606 GN=EMD PE=1 SV=1;>tr|Q5HY57|Q5HY57_HUMAN Isoform of P50402, LEM domain-containing protein OS=Homo sapiens (Human) OX=9606 GN=EMD PE=1 SV=1	EMD	7	4	5	4	6	5	6	-0.10697	-0.0538321	-0.197704	-1.08875e-15	-0.0282752	-0.0579731	0.00191579	0.226855	0.00333101	1	0.455464	0.241505	0.016448	0.791914	0.0118621	1	1	0.71955	FALSE	FALSE	FALSE	FALSE	FALSE	FALSE	21	19	20	19	20	19	20	18	20	16	21	21	20	19	20
O94875-2;O94875-9;O94875-3;O94875-8;O94875-4;O94875-12;O94875-10;O94875;O94875-11;O94875-7;H7BXR3;O94875-5;H7C1R7	O94875-2;O94875-9;O94875-3;O94875-8;O94875-4;O94875-12;O94875-10;O94875;O94875-11;O94875-7;H7BXR3;O94875-5;H7C1R7	>sp|O94875-2|SRBS2-2_HUMAN Isoform of O94875, Isoform 2 of Sorbin and SH3 domain-containing protein 2 OS=Homo sapiens (Human) OX=9606 GN=SORBS2 PE=1 SV=3;>sp|O94875-9|SRBS2-9_HUMAN Isoform of O94875, Isoform 9 of Sorbin and SH3 domain-containing protein 2 OS=Homo sapiens (Human) OX=9606 GN=SORBS2 PE=1 SV=3;>sp|O94875-3|SRBS2-3_HUMAN Isoform of O94875, Isoform 3 of Sorbin and SH3 domain-containing…	SORBS2	8	3	3	4	4	4	4	0.357543	4.56649e-16	0.963652	0.587022	1.49872e-17	0.199539	0.00209572	1	9.2432e-15	3.89687e-05	1	0.16554	0.0175591	1	1.05594e-12	0.0010249	1	0.559208	FALSE	FALSE	TRUE	TRUE	FALSE	FALSE	1	18	5	21	4	20	3	19	1	20	2	23	4	20	3
P11171-2;P11171;A0A2U3TZH6;P11171-5;Q4VB86;A0A2R8YD30;P11171-4;P11171-3;A0A2R8Y7Y3;P11171-6;A0A2R8YCW8;A0A2R8Y5G2;A0A2R8Y5Z6;P11171-7;A0A3B3ITP0;A0A3B3IUD6;A0A2R8YFR9;A0A2R8Y6G5;A0A2R8Y570;A0A3B3IU06;A0A2R8Y420;A0A2R8Y7N0;A0A2R8Y6D0;A0A2R8Y4N6;A0A1B0GWG0	P11171-2;P11171;A0A2U3TZH6;P11171-5;Q4VB86;A0A2R8YD30;P11171-4;P11171-3;A0A2R8Y7Y3;P11171-6;A0A2R8YCW8;A0A2R8Y5G2;A0A2R8Y5Z6;P11171-7;A0A3B3ITP0;A0A3B3IUD6;A0A2R8YFR9;A0A2R8Y6G5;A0A2R8Y570;A0A3B3IU06;A0A2R8Y420;A0A2R8Y7N0;A0A2R8Y6D0;A0A2R8Y4N6;A0A1B0GWG0	>sp|P11171-2|41-2_HUMAN Isoform of P11171, Isoform 2 of Protein 4.1 OS=Homo sapiens (Human) OX=9606 GN=EPB41 PE=1 SV=4;>sp|P11171|41_HUMAN Protein 4.1 OS=Homo sapiens (Human) OX=9606 GN=EPB41 PE=1 SV=4;>tr|A0A2U3TZH6|A0A2U3TZH6_HUMAN Isoform of P11171, FERM domain-containing protein OS=Homo sapiens (Human) OX=9606 GN=EPB41 PE=1 SV=1;>sp|P11171-5|41-5_HUMAN Isoform of P11171, Isoform 5 of Protein …	EPB41	13	5	5	6	6	5	5	-0.124672	-0.0713487	-0.0784576	5.43113e-18	-0.133767	-0.22427	0.00883082	0.238718	0.256454	1	0.0688522	0.00535441	0.0510994	0.81435	0.448187	1	0.307055	0.044771	FALSE	FALSE	FALSE	FALSE	FALSE	FALSE	27	30	26	28	29	28	28	29	29	27	27	30	24	26	27
J3KTA4;P17844;P17844-2	J3KTA4;P17844;P17844-2	>tr|J3KTA4|J3KTA4_HUMAN Isoform of P17844, Probable ATP-dependent RNA helicase DDX5 OS=Homo sapiens (Human) OX=9606 GN=DDX5 PE=1 SV=1;>sp|P17844|DDX5_HUMAN Probable ATP-dependent RNA helicase DDX5 OS=Homo sapiens (Human) OX=9606 GN=DDX5 PE=1 SV=1;>sp|P17844-2|DDX5-2_HUMAN Isoform of P17844, Isoform 2 of Probable ATP-dependent RNA helicase DDX5 OS=Homo sapiens (Human) OX=9606 GN=DDX5 PE=1 SV=1	DDX5	20	11	11	11	11	12	11	0.0536366	5.32553e-18	0.288392	0.0943198	-2.23525e-17	-6.71032e-19	0.173308	1	2.78174e-08	0.0503456	1	1	0.406991	1	5.97342e-07	0.18379	1	1	FALSE	FALSE	TRUE	FALSE	FALSE	FALSE	48	46	45	44	42	44	45	46	44	46	43	41	44	47	40
P50213;H0YL72;P50213-2;H0YMU3;H0YLI6	P50213;H0YL72;P50213-2;H0YMU3;H0YLI6	>sp|P50213|IDH3A_HUMAN Isocitrate dehydrogenase [NAD] subunit alpha, mitochondrial OS=Homo sapiens (Human) OX=9606 GN=IDH3A PE=1 SV=1;>tr|H0YL72|H0YL72_HUMAN Isoform of P50213, Iso_dh domain-containing protein OS=Homo sapiens (Human) OX=9606 GN=IDH3A PE=1 SV=1;>sp|P50213-2|IDH3A-2_HUMAN Isoform of P50213, Isoform 2 of Isocitrate dehydrogenase [NAD] subunit alpha, mitochondrial OS=Homo sapiens (Hu…	IDH3A	15	12	12	12	13	12	12	7.13867e-18	-0.0813603	0.123817	1.26926e-15	-1.26342e-14	1.48531e-17	1	0.38051	0.233162	1	1	1	1	1	0.412841	1	1	1	FALSE	FALSE	FALSE	FALSE	FALSE	FALSE	44	44	42	43	43	43	42	42	43	42	43	45	42	43	42
Q06323;Q06323-3;Q06323-2	Q06323;Q06323-3;Q06323-2	>sp|Q06323|PSME1_HUMAN Proteasome activator complex subunit 1 OS=Homo sapiens (Human) OX=9606 GN=PSME1 PE=1 SV=1;>sp|Q06323-3|PSME1-3_HUMAN Isoform of Q06323, Isoform 3 of Proteasome activator complex subunit 1 OS=Homo sapiens (Human) OX=9606 GN=PSME1 PE=1 SV=1;>sp|Q06323-2|PSME1-2_HUMAN Isoform of Q06323, Isoform 2 of Proteasome activator complex subunit 1 OS=Homo sapiens (Human) OX=9606 GN=PSME…	PSME1	9	6	6	6	6	6	6	-0.116841	-2.48931e-16	-0.264106	-0.128986	-0.0686982	-4.51148e-15	0.0620514	1	0.00192973	0.0208796	0.183545	1	0.193944	1	0.00759133	0.0999783	0.58718	1	FALSE	FALSE	TRUE	FALSE	FALSE	FALSE	17	20	20	20	20	19	21	20	18	21	19	20	19	20	18
O00743;O00743-2;O00743-3	O00743;O00743-2;O00743-3	>sp|O00743|PPP6_HUMAN Serine/threonine-protein phosphatase 6 catalytic subunit OS=Homo sapiens (Human) OX=9606 GN=PPP6C PE=1 SV=1;>sp|O00743-2|PPP6-2_HUMAN Isoform of O00743, Isoform 2 of Serine/threonine-protein phosphatase 6 catalytic subunit OS=Homo sapiens (Human) OX=9606 GN=PPP6C PE=1 SV=1;>sp|O00743-3|PPP6-3_HUMAN Isoform of O00743, Isoform 3 of Serine/threonine-protein phosphatase 6 cataly…	PPP6C	4	2	2	3	3	3	2	-6.64269e-20	-0.0743538	-0.00370243	0	2.30945e-18	0	1	0.144599	0.786463	1	1	1	1	0.618864	1	1	1	1	FALSE	FALSE	FALSE	FALSE	FALSE	FALSE	12	12	10	10	11	9	11	10	9	10	9	12	9	12	12
A0A1X7SBZ2;A0A5H1ZRQ2;A0A1W2PQ51;Q92841;Q92841-1;Q92841-3;Q92841-2	A0A1X7SBZ2;A0A5H1ZRQ2;A0A1W2PQ51;Q92841;Q92841-1;Q92841-3;Q92841-2	>tr|A0A1X7SBZ2|A0A1X7SBZ2_HUMAN Isoform of Q92841, Probable ATP-dependent RNA helicase DDX17 OS=Homo sapiens (Human) OX=9606 GN=DDX17 PE=1 SV=1;>tr|A0A5H1ZRQ2|A0A5H1ZRQ2_HUMAN Isoform of Q92841, Probable ATP-dependent RNA helicase DDX17 OS=Homo sapiens (Human) OX=9606 GN=DDX17 PE=4 SV=1;>tr|A0A1W2PQ51|A0A1W2PQ51_HUMAN Isoform of Q92841, Probable ATP-dependent RNA helicase DDX17 OS=Homo sapiens (H…	DDX17	20	14	16	16	15	16	15	2.17722e-19	0.0410251	0.234955	0	-0.0090949	-4.34345e-18	1	0.192316	4.42686e-06	1	0.65968	1	1	0.724929	4.80727e-05	1	1	1	FALSE	FALSE	FALSE	FALSE	FALSE	FALSE	52	53	52	52	48	51	53	52	53	55	51	50	51	51	52
Q99538;Q99538-3;Q99538-2	Q99538;Q99538-3;Q99538-2	>sp|Q99538|LGMN_HUMAN Legumain OS=Homo sapiens (Human) OX=9606 GN=LGMN PE=1 SV=1;>sp|Q99538-3|LGMN-3_HUMAN Isoform of Q99538, Isoform 3 of Legumain OS=Homo sapiens (Human) OX=9606 GN=LGMN PE=1 SV=1;>sp|Q99538-2|LGMN-2_HUMAN Isoform of Q99538, Isoform 2 of Legumain OS=Homo sapiens (Human) OX=9606 GN=LGMN PE=1 SV=1	LGMN	2	1	1	1	1	1	1	0	0	-1.77526e-17	-2.77699e-17	0	0	1	1	1	1	1	1	1	1	1	1	1	1	FALSE	FALSE	FALSE	FALSE	FALSE	FALSE	3	4	3	3	3	3	3	3	3	4	3	3	3	4	3
Q14344;Q14344-2	Q14344;Q14344-2	>sp|Q14344|GNA13_HUMAN Guanine nucleotide-binding protein subunit alpha-13 OS=Homo sapiens (Human) OX=9606 GN=GNA13 PE=1 SV=2;>sp|Q14344-2|GNA13-2_HUMAN Isoform of Q14344, Isoform 2 of Guanine nucleotide-binding protein subunit alpha-13 OS=Homo sapiens (Human) OX=9606 GN=GNA13 PE=1 SV=2	GNA13	12	6	7	7	8	6	7	0.171234	1.25791e-20	0.311683	0.268179	0.129106	0.166065	9.54343e-05	1	1.78074e-05	5.71221e-06	0.00278668	0.000699329	0.00167863	1	0.000156486	0.000224811	0.0329356	0.00887467	TRUE	FALSE	TRUE	TRUE	FALSE	FALSE	32	30	33	30	29	30	34	31	34	30	29	31	33	27	32
Q13423;A0A590UJM2;A0A590UK29;A0A590UK15;E9PCX7;A0A590UJI3	Q13423;A0A590UJM2;A0A590UK29;A0A590UK15;E9PCX7;A0A590UJI3	>sp|Q13423|NNTM_HUMAN NAD(P) transhydrogenase, mitochondrial OS=Homo sapiens (Human) OX=9606 GN=NNT PE=1 SV=3;>tr|A0A590UJM2|A0A590UJM2_HUMAN Isoform of Q13423, NAD(P) transhydrogenase, mitochondrial OS=Homo sapiens (Human) OX=9606 GN=NNT PE=1 SV=1;>tr|A0A590UK29|A0A590UK29_HUMAN Isoform of Q13423, NAD(P) transhydrogenase, mitochondrial OS=Homo sapiens (Human) OX=9606 GN=NNT PE=1 SV=1;>tr|A0A590U…	NNT	27	10	10	10	10	10	10	0.303534	1.84893e-15	0.395571	9.33819e-18	2.67606e-16	7.84401e-15	0.103602	1	0.145034	1	1	1	0.278508	1	0.279309	1	1	1	FALSE	FALSE	FALSE	FALSE	FALSE	FALSE	76	68	70	47	77	74	79	67	80	69	80	72	78	68	76
H0Y9Y3;Q9UMS6;Q9UMS6-3;Q9UMS6-4;Q9UMS6-2;Q9UMS6-5	H0Y9Y3;Q9UMS6;Q9UMS6-3;Q9UMS6-4;Q9UMS6-2;Q9UMS6-5	>tr|H0Y9Y3|H0Y9Y3_HUMAN Isoform of Q9UMS6, PDZ domain-containing protein (Fragment) OS=Homo sapiens (Human) OX=9606 GN=SYNPO2 PE=1 SV=1;>sp|Q9UMS6|SYNP2_HUMAN Synaptopodin-2 OS=Homo sapiens (Human) OX=9606 GN=SYNPO2 PE=1 SV=2;>sp|Q9UMS6-3|SYNP2-3_HUMAN Isoform of Q9UMS6, Isoform 3 of Synaptopodin-2 OS=Homo sapiens (Human) OX=9606 GN=SYNPO2 PE=1 SV=2;>sp|Q9UMS6-4|SYNP2-4_HUMAN Isoform of Q9UMS6, I…	SYNPO2	2	2	2	2	2	2	2	0.195893	0	0.616271	0.584523	0	0.0853247	0.0974831	1	0.00375078	0.00159952	1	0.441569	0.267751	1	0.0131438	0.0159564	1	1	FALSE	FALSE	FALSE	FALSE	FALSE	FALSE	0	6	0	6	0	6	0	6	0	6	0	6	0	6	0
P17174;P17174-2	P17174;P17174-2	>sp|P17174|AATC_HUMAN Aspartate aminotransferase, cytoplasmic OS=Homo sapiens (Human) OX=9606 GN=GOT1 PE=1 SV=3;>sp|P17174-2|AATC-2_HUMAN Isoform of P17174, Isoform 2 of Aspartate aminotransferase, cytoplasmic OS=Homo sapiens (Human) OX=9606 GN=GOT1 PE=1 SV=3	GOT1	16	12	12	12	12	12	12	-0.147682	-5.05706e-15	-0.138099	-0.0500022	-3.34796e-16	-0.190936	0.0164738	1	0.194823	0.507045	1	0.118556	0.0782727	1	0.354178	0.980971	1	0.437043	FALSE	FALSE	FALSE	FALSE	FALSE	FALSE	43	42	43	40	43	41	41	43	42	41	43	43	44	41	45
P07384	P07384	>sp|P07384|CAN1_HUMAN Calpain-1 catalytic subunit OS=Homo sapiens (Human) OX=9606 GN=CAPN1 PE=1 SV=1	CAPN1	18	9	11	11	11	10	9	-2.15056e-18	0.135412	-0.0767164	-1.23912e-15	0.0534645	-0.196139	1	0.0648973	0.179616	1	0.326808	0.0139837	1	0.388162	0.332673	1	0.869873	0.0916993	FALSE	FALSE	FALSE	FALSE	FALSE	FALSE	47	45	48	44	48	44	51	46	47	41	46	46	51	42	41
[truncated: 3,855 more rows]
[truncated: 23 more columns]

## Sheet: Table S4 legend
Legend
This data table contains the results from statistical analyses, each row describes one protein(group).
[truncated: 17 more rows]
