# Supplementary material for: Reduced MUNC18-1 Levels, Synaptic Proteome Changes, and Altered Network Activity in STXBP1-Related Disorder Patient Neurons
Source: Biol Psychiatry Glob Open Sci. 2023 May 30;4(1):284–98. doi: 10.1016/j.bpsgos.2023.05.004 (PMC10829628; doi:10.1016/j.bpsgos.2023.05.004)
Supplement: Key Resources Table [file mmc3.xlsx]

## Sheet: Key resources
KEY RESOURCES TABLE
Resource Type	Specific Reagent or Resource	Source or Reference	Identifiers	Additional Information
Antibody	chicken anti-MAP2	Abcam	ab5392
Antibody	guinea pig anti-Synaptophysin-1	Synaptic Systems	#101004
Antibody	mouse-PSD-95	Abcam	ab2723
Antibody	rabbit-MUNC18-1	Sigma	HPA023483
Antibody	mouse anti-MUNC18-1	Transduction Labs	610336
Antibody	rabbit anti-MUNC18-1 (2701)	Cijsouw et al. (2014)
Antibody	mouse anti-Syntaxin-1 (HPC-1)	Sigma	SAB4200841
Antibody	mouse anti-gamma-tubulin	Sigma	T5326
Antibody	IRDye 680LT anti mouse	LI-COR	926-68070
Antibody	IRDye 800CW anti rabbit	LI-COR	926-32211
Cell Line	C1 (human, male)	Coriell	GM25256	healthy control cell line
Cell Line	C2 (human, male)	Coriell	GM23973	healthy control cell line
Cell Line	C3 (human, male)	Nadadhur et al. (2019)	hVS-88	healthy control cell line
Cell Line	P1 (human, male)	this study		D207G mutation in STXBP1
Cell Line	P2 (human, male)	this study		D262V mutation in STXBP1
Cell Line	P3 (human, female)	this study		R235X mutation in STXBP1
Cell Line	P4 (human, male)	this study		S241fs mutation in STXBP1
Cell Line	P5 (human, male)	this study		K308X mutation in STXBP1
Cell Line	P6 (human, female)	this study		c.1359+5 mutation in STXBP1
Chemical Compound or Drug	Ham’s F10 medium	Sigma-Aldrich
Chemical Compound or Drug	Trypsin-EDTA	Sigma-Aldrich	59428C
Chemical Compound or Drug	Essential 8 Medium	Gibco, Thermo Fisher	15190617
Chemical Compound or Drug	Vitronectin XF	Stemcell technologies	7180
Chemical Compound or Drug	Pen/Strep	Fisher Emergo	11548876
Chemical Compound or Drug	Matrigel	VWR	734-1440/BDAA356277
Chemical Compound or Drug	Gentle Cell Dissociation Reagent	Stemcell technologies	7174
Chemical Compound or Drug	ROCK Inhibitor Y-27632	Tebu Bio	T1725
Chemical Compound or Drug	DMEM/F12 medium	Gibco, Thermo Fisher	10565018
Chemical Compound or Drug	Glutamax	Fisher Scientific	11574466
Chemical Compound or Drug	Dextrose	Invitrogen	NA
Chemical Compound or Drug	N2 supplement B	Stemcell technologies	7156
Chemical Compound or Drug	doxycycline hyclate	Sigma-Aldrich	631311
Chemical Compound or Drug	LDN193189	Stemgent	04-0074
Chemical Compound or Drug	SB431542	Tebu Bio	T1726
Chemical Compound or Drug	XAV939	Sigma-Aldrich	X3004
Chemical Compound or Drug	puromycin	Merck-Millipore	540222
Chemical Compound or Drug	FUDR	Sigma-Aldrich	F0503
Chemical Compound or Drug	poly-L-ornithine	Sigma-Aldrich	P4957
Chemical Compound or Drug	laminin	Sigma-Aldrich	L2020
Chemical Compound or Drug	poly-D-lysine	Sigma-Aldrich	P6407
Chemical Compound or Drug	rat tail collagen	Corning	354236
Chemical Compound or Drug	AraC	Sigma-Aldrich	C1768
Chemical Compound or Drug	Neurobasal medium	Fisher Scientific	11570556
Chemical Compound or Drug	Fetal bovine serum	Fisher Scientific	11573397
Chemical Compound or Drug	paraformaldehyde	Sigma-Aldrich	p6148
Chemical Compound or Drug	Phosphate Buffered Saline	Fisher Emergo	13492609
Chemical Compound or Drug	Triton X-100	Fisher Emergo	T/3751/08
Chemical Compound or Drug	Normal Goat Serum	Fisher Emergo	11540526
Chemical Compound or Drug	EDTA-free Protease inhibitor	Roche	4693116001
Chemical Compound or Drug	bovine serum albumine	Fisher Emergo	268131000
Chemical Compound or Drug	Tween-20	VWR	8.22184.0500
Chemical Compound or Drug	TRIzol	Fisher Emergo	12044977
Chemical Compound or Drug	DTT	Fisher Emergo	11896744
Chemical Compound or Drug	Spectronaut 13.7	Biognosys
Chemical Compound or Drug	phosphocreatine dipotassium salt	Millipore	237911
Chemical Compound or Drug	phosphocreatine kinase	Millipore	2384
Chemical Compound or Drug	Fluo-4 AM	Thermo Fisher	#F14201
Chemical Compound or Drug	4-Aminopyridine	Sigma
Commercial Assay Or Kit	ReliaPrep gDNA Tissue Miniprep System	Promega	A2051
Commercial Assay Or Kit	sensiFAST cDNA Synthesis kit	GC Biotech	BIO-65054
Commercial Assay Or Kit	SensiFAST SYBR No-ROX	GC Biotech	BIO-98020
Commercial Assay Or Kit	CytoTune	Invitrogen	#A16517
Peptide, Recombinant Protein	BDNF	Peprotech	450-02
Peptide, Recombinant Protein	CNTF	Peprotech	450-13
Peptide, Recombinant Protein	GDNF	Stemcell technologies	78058.3
Software; Algorithm	MS-DAP 0.2.6.4	https://github.com/ftwkoopmans/msdap
Software; Algorithm	Cytoscape plug-in ClueGO	Koopmans et al. (2019)
Software; Algorithm	Rstudio v. 1.2.5042
Software; Algorithm	MATLAB	Mathworks
Software; Algorithm	Event Detection Analysis	Hjorth et al. (2016)
Software; Algorithm	GraphPad Prism 9	GraphPad Software
Transfected Construct	pTet-O-Ngn2-puro	Addgene	#52047
Transfected Construct	FUΔGW-rtTa	Addgene	#19780

## Sheet: Instructions
Key Resource Table
The journals of the Society of Biological Psychiatry support efforts in the biomedical research community to improve transparency and reproducibility in published research. Thus, Biological Psychiatry and Biological Psychiatry: Cognitive Neuroscience and Neuroimaging are pleased to participate in the initiative to include a Key Resources Table in published articles.
Authors are asked to submit this table at first revision, which may be uploaded using the "Key Resources Table" item type. This table will then be published as supplemental information.
The Key Resources Table is designed to promote reproducibility and thus, should include the resources and relevant details necessary to reproduce the study's results. It does not need to be exhaustive. Extensive lists (e.g., oligonucleotides, etc.) may be supplied in a supplementary table and the table referenced here. We strongly encourage the use of RRID identifiers that provide persistent, uni…
Resource categories
Note: For all categories, indicate sex and species when applicable
● Antibody - include host organism common name and clonality (e.g., “mouse monoclonal”)
● Biological sample - any other biological entity, ranging from isolated tissue to defined population
● Cell line - if a primary cell line, describe in Additional Information
● Chemical compound, drug - commercially available reagents
● Commercial assay/kit - detection assays; labeling and sample preparation kits
● Deposited data or public database - include both raw data from this paper deposited into a repository and public repository databases (postmortem tissue; genetic consortia data; etc.)
● Genetic reagent - applies to mutations and variants in whole organism, including transgenically introduced constructs
● Peptide, recombinant protein - commercially available reagents
● Recombinant DNA reagent - traditional cultured clones, plasmids, cDNAs, etc., including recombinant DNA libraries
● Sequence-based reagent - oligonucleotides, primers, etc.; indicate sequence
● Software, algorithm - include version number and URL for download
● Organism/Strain - applies to whole organism
● Transfected construct - in cell line; indicate species of cell line or construct component
● Other - miscellaneous other categories, including histological stains

## Sheet: Example Table
EXAMPLE KEY RESOURCES TABLE
Resource Type	Specific Reagent or Resource	Source or Reference	Identifiers	Additional Information
Add additional rows as needed for each resource type	Include species and sex when applicable.	Include name of manufacturer, company, repository, individual, or research lab. Include PMID or DOI for references; use “this paper” if new.	Include catalog numbers, stock numbers, database IDs or accession numbers, and/or RRIDs. RRIDs are highly encouraged; search for RRIDs at https://scicrunch.org/resources.	Include any additional information or notes if necessary.
Antibody	rabbit anti-E2F2	Abcam	Abcam Cat# ab50917, RRID:AB_869541
Antibody	total actin	MP Biomedicals	Cat#8691002, RRID:AB_2335304
Antibody	E2F3	Santa Cruz	C-18, Cat#SC-878, RRID:AB_2096807
Bacterial or Viral Strain	AAV-hSyn-DIO-hM3D(Gq)-mCherry	University of North Carolina Vector Core	N/A
Bacterial or Viral Strain	HSV-wtSmurf1	PMID: 10458166	Addgene plasmid # 11752
Biological Sample	postmortem brain tissue	Harvard Brain Tissue Resource Center	RRID:SCR_003316
Cell Line	control 03231 iPSC line	National Institute of Neurological Disorders and Stroke repository	NINDS # ND03231; RRID:SCR_004520
Chemical Compound, Drug	Terazosin	Sigma-Aldrich	N/A
Commercial Assay Or Kit	Bio-Rad DC Protein Assay	Bio-Rad Laboratories, Inc.	# 5000111
Commercial Assay Or Kit	TruSeq Stranded mRNA Sample Prep Kit v2	Illumina, Inc.	Cat. No. RS-122-2101
Deposited Data; Public Database	GSE17806, GSE53987, GSE35978, GSE13564, GSE80655, and GSE25219	NCBI GEO DataSets	RRID:SCR_005012; https://www.ncbi.nlm.nih.gov/gds
Organism/Strain	Mouse: C57BL/6J, male	The Jackson Laboratory	RRID:IMSR_JAX:000664
Sequence-Based Reagent	Primers for RT-qPCR, see Table S1	This paper	N/A
Software; Algorithm	HTSeq Python package	https://doi.org/10.1093/bioinformatics/btp120; https://doi.org/10.1093/bioinformatics/btu638	RRID:SCR_005514
Software; Algorithm	MATLAB v9.1	Mathworks	RRID:SCR_001622
